# Supplementary material for: PRKCSH contributes to TNFSF resistance by extending IGF1R half-life and activation in lung cancer
Source: Exp Mol Med. 2024 Jan 10;56(1):192–209. doi: 10.1038/s12276-023-01147-1 (PMC10834952; doi:10.1038/s12276-023-01147-1)
Supplement: Supplementary file 2 — Dataset 1 [file 12276_2023_1147_MOESM2_ESM.xlsx]

## Sheet: PRKCSH IGF1R expression lung
PRKCSH and IGF1R expression in lung cancer (LUSC and LUAD)
sample	_study	_sample_type	TCGA_GTEX_main_category	PRKCSH	IGF1R
GTEX-PWOO-0726-SM-2I3EB	GTEX	Normal Tissue	GTEX Lung	13.25	10.98
GTEX-139T6-0426-SM-5IJEM	GTEX	Normal Tissue	GTEX Lung	13.2	11.89
GTEX-13YAN-1026-SM-5O9CF	GTEX	Normal Tissue	GTEX Lung	13.15	12.36
GTEX-O5YV-0526-SM-2D7VZ	GTEX	Normal Tissue	GTEX Lung	13.15	10.5
GTEX-WHSB-0326-SM-5FQSD	GTEX	Normal Tissue	GTEX Lung	13.13	11.67
GTEX-ZT9X-0326-SM-51MTE	GTEX	Normal Tissue	GTEX Lung	13.12	10.12
GTEX-ZPIC-0626-SM-57WDY	GTEX	Normal Tissue	GTEX Lung	13.07	11.15
GTEX-11PRG-0926-SM-5EGI8	GTEX	Normal Tissue	GTEX Lung	13.05	11.48
GTEX-Q734-0626-SM-2I3EF	GTEX	Normal Tissue	GTEX Lung	13.05	11.39
GTEX-PX3G-0526-SM-2I3EM	GTEX	Normal Tissue	GTEX Lung	13.05	11.1
GTEX-13NYS-1626-SM-5J2MU	GTEX	Normal Tissue	GTEX Lung	13.04	12.57
GTEX-WYBS-1126-SM-3NMAM	GTEX	Normal Tissue	GTEX Lung	13.04	11.58
GTEX-13CF3-0426-SM-5IJEU	GTEX	Normal Tissue	GTEX Lung	13.02	11.42
GTEX-WH7G-0726-SM-5EQ6C	GTEX	Normal Tissue	GTEX Lung	13	11.22
GTEX-OXRL-0526-SM-2I3EZ	GTEX	Normal Tissue	GTEX Lung	12.99	11.92
GTEX-OXRP-0526-SM-2I3EW	GTEX	Normal Tissue	GTEX Lung	12.97	11.39
GTEX-Y9LG-0526-SM-4VBRY	GTEX	Normal Tissue	GTEX Lung	12.97	10.82
GTEX-OXRK-0926-SM-2HMKP	GTEX	Normal Tissue	GTEX Lung	12.96	11.69
GTEX-PW2O-0526-SM-2I3DX	GTEX	Normal Tissue	GTEX Lung	12.96	11.39
GTEX-R55G-0826-SM-2TC5U	GTEX	Normal Tissue	GTEX Lung	12.96	11.21
GTEX-132QS-0726-SM-5IJE9	GTEX	Normal Tissue	GTEX Lung	12.96	11.18
GTEX-13D11-0326-SM-5LZXX	GTEX	Normal Tissue	GTEX Lung	12.96	11.09
GTEX-12584-1426-SM-5EGJ9	GTEX	Normal Tissue	GTEX Lung	12.95	12.27
GTEX-QDVN-0726-SM-2I3FO	GTEX	Normal Tissue	GTEX Lung	12.95	11.23
GTEX-PLZ6-0426-SM-5IFK2	GTEX	Normal Tissue	GTEX Lung	12.95	10.77
GTEX-N7MT-0126-SM-2D7VT	GTEX	Normal Tissue	GTEX Lung	12.94	11.73
GTEX-O5YW-0526-SM-2YUMX	GTEX	Normal Tissue	GTEX Lung	12.93	11.82
GTEX-OIZH-0526-SM-2HMKV	GTEX	Normal Tissue	GTEX Lung	12.93	11.82
GTEX-P4PQ-0526-SM-2HMKR	GTEX	Normal Tissue	GTEX Lung	12.93	11.58
GTEX-ZAB4-0626-SM-5CVN3	GTEX	Normal Tissue	GTEX Lung	12.93	10.73
GTEX-13OW8-1726-SM-5L3GO	GTEX	Normal Tissue	GTEX Lung	12.92	11.61
GTEX-YECK-0926-SM-4W214	GTEX	Normal Tissue	GTEX Lung	12.91	12.07
GTEX-WHSB-0326-SM-3LK6K	GTEX	Normal Tissue	GTEX Lung	12.91	11.44
GTEX-ZDTS-1026-SM-4WAXS	GTEX	Normal Tissue	GTEX Lung	12.9	12.36
GTEX-OHPJ-1026-SM-2HMLE	GTEX	Normal Tissue	GTEX Lung	12.9	11.87
GTEX-13QBU-0726-SM-5J2OA	GTEX	Normal Tissue	GTEX Lung	12.89	11.78
GTEX-XQ3S-0926-SM-4BOPI	GTEX	Normal Tissue	GTEX Lung	12.88	11.41
GTEX-11NUK-0826-SM-5HL4U	GTEX	Normal Tissue	GTEX Lung	12.87	11.98
GTEX-147F3-0726-SM-5NQ9U	GTEX	Normal Tissue	GTEX Lung	12.87	11.94
GTEX-NPJ8-0326-SM-2D7VV	GTEX	Normal Tissue	GTEX Lung	12.87	11.85
GTEX-146FH-1226-SM-5NQB6	GTEX	Normal Tissue	GTEX Lung	12.87	11.41
GTEX-WHSB-0326-SM-5GICB	GTEX	Normal Tissue	GTEX Lung	12.87	11.39
GTEX-ZLWG-0626-SM-4WWFR	GTEX	Normal Tissue	GTEX Lung	12.87	11.2
GTEX-145MN-0926-SM-5NQBT	GTEX	Normal Tissue	GTEX Lung	12.86	11.84
GTEX-YB5E-0726-SM-4VDSH	GTEX	Normal Tissue	GTEX Lung	12.86	11.16
GTEX-S4Q7-0426-SM-3K2BJ	GTEX	Normal Tissue	GTEX Lung	12.86	11.02
GTEX-ZF28-0726-SM-4WKFU	GTEX	Normal Tissue	GTEX Lung	12.85	11.79
GTEX-144GN-0426-SM-5O9AP	GTEX	Normal Tissue	GTEX Lung	12.85	11.05
GTEX-QEG5-1126-SM-5SI88	GTEX	Normal Tissue	GTEX Lung	12.84	11.79
GTEX-11ZUS-0126-SM-5EQM5	GTEX	Normal Tissue	GTEX Lung	12.82	12.1
GTEX-ZA64-0326-SM-5HL8T	GTEX	Normal Tissue	GTEX Lung	12.82	11.51
GTEX-SN8G-0926-SM-4DM5I	GTEX	Normal Tissue	GTEX Lung	12.82	11
GTEX-13VXT-1426-SM-5LU4B	GTEX	Normal Tissue	GTEX Lung	12.81	11.61
GTEX-POYW-1226-SM-5LZWQ	GTEX	Normal Tissue	GTEX Lung	12.81	11.24
GTEX-S7SF-0426-SM-3K2B7	GTEX	Normal Tissue	GTEX Lung	12.81	10.28
GTEX-O5YV-0526-SM-26GMJ	GTEX	Normal Tissue	GTEX Lung	12.81	10.04
GTEX-Y5V6-0226-SM-4V6G7	GTEX	Normal Tissue	GTEX Lung	12.8	11.61
GTEX-12WSL-1026-SM-5CVNJ	GTEX	Normal Tissue	GTEX Lung	12.8	11.59
GTEX-OOBK-0526-SM-2HMJJ	GTEX	Normal Tissue	GTEX Lung	12.8	11.27
GTEX-WH7G-0726-SM-3NMBM	GTEX	Normal Tissue	GTEX Lung	12.8	11.21
GTEX-WYJK-0826-SM-3NM8Y	GTEX	Normal Tissue	GTEX Lung	12.79	12
GTEX-WH7G-0726-SM-5EGIX	GTEX	Normal Tissue	GTEX Lung	12.79	11.18
GTEX-Y3IK-0626-SM-4WWE4	GTEX	Normal Tissue	GTEX Lung	12.79	11.18
GTEX-QDVN-0726-SM-4B64L	GTEX	Normal Tissue	GTEX Lung	12.79	11.09
GTEX-13FHO-1026-SM-5KM1Q	GTEX	Normal Tissue	GTEX Lung	12.78	11.95
GTEX-13PL7-1726-SM-5J2NX	GTEX	Normal Tissue	GTEX Lung	12.78	11.88
GTEX-RTLS-0926-SM-2TF5X	GTEX	Normal Tissue	GTEX Lung	12.78	11.65
GTEX-12WSE-0826-SM-5S2VL	GTEX	Normal Tissue	GTEX Lung	12.77	11.85
GTEX-ZE7O-0826-SM-57WCP	GTEX	Normal Tissue	GTEX Lung	12.77	11.53
GTEX-11P81-0226-SM-5HL5M	GTEX	Normal Tissue	GTEX Lung	12.77	11.48
GTEX-13RTJ-1126-SM-5S2UJ	GTEX	Normal Tissue	GTEX Lung	12.76	11.71
GTEX-X4EP-0526-SM-3P5YW	GTEX	Normal Tissue	GTEX Lung	12.76	11.45
GTEX-OIZG-0526-SM-2HMLF	GTEX	Normal Tissue	GTEX Lung	12.76	11.43
GTEX-XV7Q-0426-SM-4BRVN	GTEX	Normal Tissue	GTEX Lung	12.76	11.21
GTEX-131XE-0726-SM-5HL9K	GTEX	Normal Tissue	GTEX Lung	12.76	11.2
GTEX-ZZPT-1326-SM-5E43H	GTEX	Normal Tissue	GTEX Lung	12.75	12.4
GTEX-11EI6-0826-SM-5985V	GTEX	Normal Tissue	GTEX Lung	12.75	12.04
GTEX-OIZI-1026-SM-3NB1K	GTEX	Normal Tissue	GTEX Lung	12.75	12.02
GTEX-TMMY-0926-SM-4TT1Z	GTEX	Normal Tissue	GTEX Lung	12.75	11.95
GTEX-P4QT-0526-SM-2I3EX	GTEX	Normal Tissue	GTEX Lung	12.75	11.92
GTEX-XQ8I-1126-SM-4BOO2	GTEX	Normal Tissue	GTEX Lung	12.75	11.72
GTEX-Q2AH-0426-SM-2I3EP	GTEX	Normal Tissue	GTEX Lung	12.75	11.31
GTEX-11LCK-0426-SM-5A5M8	GTEX	Normal Tissue	GTEX Lung	12.75	10.87
GTEX-11NV4-1126-SM-5HL6J	GTEX	Normal Tissue	GTEX Lung	12.74	11.49
GTEX-XPVG-1026-SM-4B64Y	GTEX	Normal Tissue	GTEX Lung	12.74	11.48
GTEX-11DXZ-0726-SM-5N9C4	GTEX	Normal Tissue	GTEX Lung	12.74	10.61
GTEX-145MH-0626-SM-5NQAK	GTEX	Normal Tissue	GTEX Lung	12.73	11.98
GTEX-11P7K-0326-SM-59871	GTEX	Normal Tissue	GTEX Lung	12.73	11.35
GTEX-U3ZM-0426-SM-57WG1	GTEX	Normal Tissue	GTEX Lung	12.73	10.85
GTEX-YFC4-1126-SM-5RQJN	GTEX	Normal Tissue	GTEX Lung	12.72	12.02
GTEX-ZYFG-0226-SM-5GIDT	GTEX	Normal Tissue	GTEX Lung	12.72	11.29
GTEX-13FLV-0426-SM-5KLZA	GTEX	Normal Tissue	GTEX Lung	12.71	12.22
GTEX-RN64-1226-SM-2TC6E	GTEX	Normal Tissue	GTEX Lung	12.71	11.88
GTEX-ZDTT-0926-SM-5J2MS	GTEX	Normal Tissue	GTEX Lung	12.71	11.65
GTEX-14DAR-0226-SM-5S2PR	GTEX	Normal Tissue	GTEX Lung	12.71	11.27
GTEX-12WSK-0826-SM-5CVNP	GTEX	Normal Tissue	GTEX Lung	12.7	12.21
GTEX-X5EB-0426-SM-46MVY	GTEX	Normal Tissue	GTEX Lung	12.7	11.56
GTEX-13FTX-0326-SM-5J2NG	GTEX	Normal Tissue	GTEX Lung	12.7	11.54
GTEX-YF7O-0626-SM-4W21R	GTEX	Normal Tissue	GTEX Lung	12.7	10.75
GTEX-ZDYS-0426-SM-5IJEQ	GTEX	Normal Tissue	GTEX Lung	12.69	11.87
GTEX-WOFM-0126-SM-3MJFE	GTEX	Normal Tissue	GTEX Lung	12.69	11.59
GTEX-XGQ4-0826-SM-4AT4T	GTEX	Normal Tissue	GTEX Lung	12.69	11.59
GTEX-13U4I-1426-SM-5J2M3	GTEX	Normal Tissue	GTEX Lung	12.69	11.42
GTEX-13N1W-0726-SM-5MR57	GTEX	Normal Tissue	GTEX Lung	12.68	11.79
GTEX-13O61-0726-SM-5J2MD	GTEX	Normal Tissue	GTEX Lung	12.68	11.71
GTEX-ZF2S-0626-SM-4WKH2	GTEX	Normal Tissue	GTEX Lung	12.68	11.4
GTEX-PLZ6-0426-SM-5IJDW	GTEX	Normal Tissue	GTEX Lung	12.68	10.59
GTEX-NFK9-1026-SM-2HMK1	GTEX	Normal Tissue	GTEX Lung	12.67	12.02
GTEX-WWYW-0926-SM-3NB2Z	GTEX	Normal Tissue	GTEX Lung	12.67	11.65
GTEX-NPJ8-0326-SM-26GMG	GTEX	Normal Tissue	GTEX Lung	12.67	11.57
GTEX-13111-0426-SM-5DUXR	GTEX	Normal Tissue	GTEX Lung	12.67	11.29
GTEX-OHPL-0526-SM-2HMIX	GTEX	Normal Tissue	GTEX Lung	12.67	10.9
GTEX-13FTY-0126-SM-5J2NZ	GTEX	Normal Tissue	GTEX Lung	12.66	12.55
GTEX-13NZ8-0326-SM-5L3DF	GTEX	Normal Tissue	GTEX Lung	12.66	12.44
GTEX-1399U-0826-SM-5KM1P	GTEX	Normal Tissue	GTEX Lung	12.66	11.89
GTEX-QCQG-0326-SM-2I3ES	GTEX	Normal Tissue	GTEX Lung	12.66	11.76
GTEX-145LT-0326-SM-5LUAD	GTEX	Normal Tissue	GTEX Lung	12.66	11.31
GTEX-POYW-1226-SM-5LU5O	GTEX	Normal Tissue	GTEX Lung	12.66	11.29
GTEX-PLZ4-0726-SM-2TC6Q	GTEX	Normal Tissue	GTEX Lung	12.65	11.92
GTEX-11ZTS-1226-SM-5EQMQ	GTEX	Normal Tissue	GTEX Lung	12.65	11.83
GTEX-ZZPU-0526-SM-5E44U	GTEX	Normal Tissue	GTEX Lung	12.65	11.72
GTEX-N7MT-0126-SM-26GMB	GTEX	Normal Tissue	GTEX Lung	12.65	11.54
GTEX-13JVG-1426-SM-5MR4W	GTEX	Normal Tissue	GTEX Lung	12.65	11.41
GTEX-QEG4-0526-SM-48TZD	GTEX	Normal Tissue	GTEX Lung	12.64	12.31
GTEX-T5JC-0826-SM-32PMC	GTEX	Normal Tissue	GTEX Lung	12.64	12.12
GTEX-1211K-0826-SM-5FQUP	GTEX	Normal Tissue	GTEX Lung	12.64	11.67
GTEX-YFCO-0426-SM-4W1Z7	GTEX	Normal Tissue	GTEX Lung	12.64	11.08
GTEX-11I78-0126-SM-5HL6F	GTEX	Normal Tissue	GTEX Lung	12.64	10.99
GTEX-13N2G-0826-SM-5IJE6	GTEX	Normal Tissue	GTEX Lung	12.63	12.34
GTEX-1122O-0126-SM-5GICA	GTEX	Normal Tissue	GTEX Lung	12.63	11.91
GTEX-Y5V5-0826-SM-4VBQD	GTEX	Normal Tissue	GTEX Lung	12.63	11.7
GTEX-ZDXO-1326-SM-57WBS	GTEX	Normal Tissue	GTEX Lung	12.63	11.52
GTEX-11WQC-0626-SM-5EQMF	GTEX	Normal Tissue	GTEX Lung	12.62	12.69
GTEX-11DZ1-0426-SM-5H11A	GTEX	Normal Tissue	GTEX Lung	12.62	11.94
GTEX-RUSQ-0626-SM-2TF5V	GTEX	Normal Tissue	GTEX Lung	12.62	11.02
GTEX-U3ZM-0426-SM-59HKR	GTEX	Normal Tissue	GTEX Lung	12.62	10.84
GTEX-XMD2-1026-SM-4WWE8	GTEX	Normal Tissue	GTEX Lung	12.61	11.99
GTEX-13113-0426-SM-5GCOD	GTEX	Normal Tissue	GTEX Lung	12.61	11.56
GTEX-13G51-0426-SM-5K7Z5	GTEX	Normal Tissue	GTEX Lung	12.61	11.31
GTEX-14A6H-0526-SM-5NQAZ	GTEX	Normal Tissue	GTEX Lung	12.61	11.14
GTEX-13OVG-0326-SM-5KM57	GTEX	Normal Tissue	GTEX Lung	12.6	12.14
GTEX-12ZZY-0926-SM-5EQ6I	GTEX	Normal Tissue	GTEX Lung	12.6	11.82
GTEX-UJHI-0726-SM-3DB92	GTEX	Normal Tissue	GTEX Lung	12.6	11.18
GTEX-13FTZ-0526-SM-5IJCW	GTEX	Normal Tissue	GTEX Lung	12.6	11.14
GTEX-13O21-3026-SM-5J2NI	GTEX	Normal Tissue	GTEX Lung	12.6	11.05
GTEX-V1D1-0826-SM-3P5ZA	GTEX	Normal Tissue	GTEX Lung	12.6	11
GTEX-13NYB-0626-SM-5MR47	GTEX	Normal Tissue	GTEX Lung	12.59	12.2
GTEX-T6MN-0826-SM-32PM4	GTEX	Normal Tissue	GTEX Lung	12.59	11.94
GTEX-117YW-0526-SM-5H11C	GTEX	Normal Tissue	GTEX Lung	12.59	11.82
GTEX-SIU8-0926-SM-5SI87	GTEX	Normal Tissue	GTEX Lung	12.59	11.76
GTEX-WVJS-0826-SM-4MVNR	GTEX	Normal Tissue	GTEX Lung	12.59	11.05
GTEX-ZF29-1026-SM-4WKGC	GTEX	Normal Tissue	GTEX Lung	12.58	11.61
GTEX-148VI-0226-SM-5RQKA	GTEX	Normal Tissue	GTEX Lung	12.58	11.42
GTEX-131XH-0426-SM-5DUWU	GTEX	Normal Tissue	GTEX Lung	12.57	12.34
GTEX-111FC-1126-SM-5GZWU	GTEX	Normal Tissue	GTEX Lung	12.57	11.95
GTEX-ZVT3-0926-SM-5GICK	GTEX	Normal Tissue	GTEX Lung	12.57	11.88
GTEX-WY7C-0426-SM-3NB3C	GTEX	Normal Tissue	GTEX Lung	12.57	11.81
GTEX-111VG-0726-SM-5GIDC	GTEX	Normal Tissue	GTEX Lung	12.56	12.35
GTEX-12BJ1-1026-SM-5EGJA	GTEX	Normal Tissue	GTEX Lung	12.56	11.76
GTEX-147JS-1226-SM-5RQK4	GTEX	Normal Tissue	GTEX Lung	12.56	11.21
GTEX-11EQ9-0226-SM-5A5JX	GTEX	Normal Tissue	GTEX Lung	12.56	11.19
GTEX-XYKS-0526-SM-4BRW2	GTEX	Normal Tissue	GTEX Lung	12.56	11.08
GTEX-RU1J-0126-SM-2TF6Y	GTEX	Normal Tissue	GTEX Lung	12.56	11.06
GTEX-WZTO-0426-SM-3NM99	GTEX	Normal Tissue	GTEX Lung	12.55	12.21
GTEX-1477Z-0626-SM-5NQB7	GTEX	Normal Tissue	GTEX Lung	12.55	11.77
GTEX-1399S-1726-SM-5L3DI	GTEX	Normal Tissue	GTEX Lung	12.55	11.63
GTEX-X4LF-0526-SM-3NMB6	GTEX	Normal Tissue	GTEX Lung	12.55	11.37
GTEX-Y5LM-0726-SM-4VBRP	GTEX	Normal Tissue	GTEX Lung	12.55	11.31
GTEX-Y3I4-0426-SM-4TT29	GTEX	Normal Tissue	GTEX Lung	12.55	10.65
GTEX-WRHU-0226-SM-3MJFV	GTEX	Normal Tissue	GTEX Lung	12.54	12.55
GTEX-13O3P-1026-SM-5N9E7	GTEX	Normal Tissue	GTEX Lung	12.54	11.89
GTEX-144GM-0126-SM-5Q5AX	GTEX	Normal Tissue	GTEX Lung	12.54	11.21
GTEX-X4EO-0926-SM-3P5Z2	GTEX	Normal Tissue	GTEX Lung	12.54	10.76
GTEX-XOT4-1426-SM-4B65T	GTEX	Normal Tissue	GTEX Lung	12.53	12.04
GTEX-ZT9W-0726-SM-4YCDC	GTEX	Normal Tissue	GTEX Lung	12.53	11.44
GTEX-146FQ-0926-SM-5LUAV	GTEX	Normal Tissue	GTEX Lung	12.53	11.06
GTEX-1339X-0626-SM-5IJER	GTEX	Normal Tissue	GTEX Lung	12.53	10.96
GTEX-WYVS-0526-SM-3NM9W	GTEX	Normal Tissue	GTEX Lung	12.53	10.4
GTEX-ZYVF-1726-SM-5E443	GTEX	Normal Tissue	GTEX Lung	12.52	12.05
GTEX-11EMC-0126-SM-5EGKV	GTEX	Normal Tissue	GTEX Lung	12.52	11.8
GTEX-ZVZQ-1526-SM-5N9G6	GTEX	Normal Tissue	GTEX Lung	12.52	11.8
GTEX-X585-1026-SM-46MW6	GTEX	Normal Tissue	GTEX Lung	12.52	11.76
GTEX-11WQK-1226-SM-5GU5Z	GTEX	Normal Tissue	GTEX Lung	12.52	11.57
GTEX-ZEX8-0526-SM-4WKH5	GTEX	Normal Tissue	GTEX Lung	12.52	11.06
GTEX-XBEW-0226-SM-4AT6A	GTEX	Normal Tissue	GTEX Lung	12.51	11.99
GTEX-13PVQ-0926-SM-5IJFD	GTEX	Normal Tissue	GTEX Lung	12.51	11.77
GTEX-ZAB5-0626-SM-5PNVB	GTEX	Normal Tissue	GTEX Lung	12.51	11.54
GTEX-ZYT6-0526-SM-5GIEA	GTEX	Normal Tissue	GTEX Lung	12.51	11.53
GTEX-145MO-1326-SM-5Q5EF	GTEX	Normal Tissue	GTEX Lung	12.51	11.43
GTEX-YEC4-0526-SM-4W21U	GTEX	Normal Tissue	GTEX Lung	12.51	11.18
GTEX-S4Z8-0426-SM-3K2AH	GTEX	Normal Tissue	GTEX Lung	12.51	10.99
GTEX-12WSI-0826-SM-5EGKD	GTEX	Normal Tissue	GTEX Lung	12.5	12
GTEX-ZYW4-1526-SM-5SIBA	GTEX	Normal Tissue	GTEX Lung	12.5	11.78
GTEX-OHPM-0526-SM-2YUMJ	GTEX	Normal Tissue	GTEX Lung	12.5	11.69
GTEX-YJ8O-1826-SM-5HL82	GTEX	Normal Tissue	GTEX Lung	12.5	11.63
GTEX-QV44-0926-SM-2S1RH	GTEX	Normal Tissue	GTEX Lung	12.5	10.05
GTEX-ZUA1-1026-SM-4YCEA	GTEX	Normal Tissue	GTEX Lung	12.49	11.98
GTEX-11NSD-0326-SM-5A5LS	GTEX	Normal Tissue	GTEX Lung	12.49	11.43
GTEX-OHPL-0526-SM-3NM8U	GTEX	Normal Tissue	GTEX Lung	12.49	10.77
GTEX-131YS-0926-SM-5IJB9	GTEX	Normal Tissue	GTEX Lung	12.48	12.18
GTEX-RVPV-1726-SM-2TF5W	GTEX	Normal Tissue	GTEX Lung	12.48	11.84
GTEX-PVOW-1026-SM-5O9B9	GTEX	Normal Tissue	GTEX Lung	12.48	11.52
GTEX-ZTTD-1126-SM-51MRP	GTEX	Normal Tissue	GTEX Lung	12.48	10.14
GTEX-P44H-1126-SM-48TBU	GTEX	Normal Tissue	GTEX Lung	12.47	12.45
GTEX-TSE9-0726-SM-3DB8C	GTEX	Normal Tissue	GTEX Lung	12.47	11.89
GTEX-13QJ3-1026-SM-5QGQU	GTEX	Normal Tissue	GTEX Lung	12.47	11.71
GTEX-12WSJ-0226-SM-5GCP7	GTEX	Normal Tissue	GTEX Lung	12.47	10.69
GTEX-131XW-1126-SM-5EGK4	GTEX	Normal Tissue	GTEX Lung	12.46	12.32
GTEX-QXCU-0626-SM-2TC69	GTEX	Normal Tissue	GTEX Lung	12.46	11.98
GTEX-WHPG-1426-SM-3NMBB	GTEX	Normal Tissue	GTEX Lung	12.46	11.23
GTEX-11ILO-0726-SM-5HL5I	GTEX	Normal Tissue	GTEX Lung	12.46	10.8
GTEX-13FHP-0726-SM-5K7YI	GTEX	Normal Tissue	GTEX Lung	12.45	12.11
GTEX-QEG5-1126-SM-33HC2	GTEX	Normal Tissue	GTEX Lung	12.45	11.89
GTEX-TMMY-0926-SM-4WKH4	GTEX	Normal Tissue	GTEX Lung	12.45	11.67
GTEX-Y8LW-0326-SM-4VBQ9	GTEX	Normal Tissue	GTEX Lung	12.45	11.34
GTEX-SIU7-0526-SM-3NM8I	GTEX	Normal Tissue	GTEX Lung	12.45	10.42
GTEX-PSDG-1126-SM-2S1ON	GTEX	Normal Tissue	GTEX Lung	12.44	11.84
GTEX-U3ZH-0526-SM-3DB75	GTEX	Normal Tissue	GTEX Lung	12.44	11.69
GTEX-13OVL-0626-SM-5KM13	GTEX	Normal Tissue	GTEX Lung	12.44	11.51
GTEX-PVOW-1026-SM-5NQ7M	GTEX	Normal Tissue	GTEX Lung	12.43	11.46
GTEX-UPIC-0826-SM-3GADQ	GTEX	Normal Tissue	GTEX Lung	12.43	11.29
GTEX-13OVJ-0726-SM-5KM1W	GTEX	Normal Tissue	GTEX Lung	12.43	10.95
GTEX-147F4-0926-SM-5Q5EO	GTEX	Normal Tissue	GTEX Lung	12.42	12.28
GTEX-13QJC-0526-SM-5RQKB	GTEX	Normal Tissue	GTEX Lung	12.42	11.8
GTEX-111CU-0326-SM-5GZXO	GTEX	Normal Tissue	GTEX Lung	12.42	11.16
GTEX-U3ZM-0426-SM-3DB73	GTEX	Normal Tissue	GTEX Lung	12.42	10.98
GTEX-117YX-1326-SM-5H125	GTEX	Normal Tissue	GTEX Lung	12.41	11.79
GTEX-1497J-0326-SM-5Q5CN	GTEX	Normal Tissue	GTEX Lung	12.41	11.64
GTEX-1269C-0926-SM-5FQSR	GTEX	Normal Tissue	GTEX Lung	12.4	12.28
GTEX-RU72-0526-SM-2TF5Z	GTEX	Normal Tissue	GTEX Lung	12.4	12.1
GTEX-1212Z-1026-SM-5EGJ8	GTEX	Normal Tissue	GTEX Lung	12.39	12.01
GTEX-S33H-0626-SM-2XCBJ	GTEX	Normal Tissue	GTEX Lung	12.39	11.19
GTEX-13OVH-1026-SM-5J2NP	GTEX	Normal Tissue	GTEX Lung	12.38	11.8
GTEX-ZPU1-0926-SM-57WDO	GTEX	Normal Tissue	GTEX Lung	12.38	11.61
GTEX-WFG8-0926-SM-3GIKJ	GTEX	Normal Tissue	GTEX Lung	12.38	10.73
GTEX-131XF-1026-SM-5BC6A	GTEX	Normal Tissue	GTEX Lung	12.37	11.92
GTEX-TMMY-0926-SM-4VBQZ	GTEX	Normal Tissue	GTEX Lung	12.37	11.61
GTEX-WFON-0426-SM-3GIL4	GTEX	Normal Tissue	GTEX Lung	12.37	11.15
GTEX-RM2N-0426-SM-2TF4T	GTEX	Normal Tissue	GTEX Lung	12.36	11.81
GTEX-13JUV-0526-SM-5K7XE	GTEX	Normal Tissue	GTEX Lung	12.36	11.26
GTEX-RNOR-0726-SM-2TF5I	GTEX	Normal Tissue	GTEX Lung	12.35	11.92
GTEX-13NZ9-0926-SM-5KM12	GTEX	Normal Tissue	GTEX Lung	12.35	11.81
GTEX-148VJ-0826-SM-5LU8V	GTEX	Normal Tissue	GTEX Lung	12.34	12.15
GTEX-XBEC-1026-SM-4QASM	GTEX	Normal Tissue	GTEX Lung	12.34	11.96
GTEX-TMMY-0926-SM-33HBG	GTEX	Normal Tissue	GTEX Lung	12.34	11.9
GTEX-13S86-0626-SM-5Q5E7	GTEX	Normal Tissue	GTEX Lung	12.34	11.36
GTEX-13O3Q-0526-SM-5KM18	GTEX	Normal Tissue	GTEX Lung	12.33	12.29
GTEX-145LU-0526-SM-5O9AT	GTEX	Normal Tissue	GTEX Lung	12.33	12.08
GTEX-139TT-0726-SM-5K7XW	GTEX	Normal Tissue	GTEX Lung	12.33	12.07
GTEX-111YS-0626-SM-5GZXV	GTEX	Normal Tissue	GTEX Lung	12.33	12.02
GTEX-11O72-1326-SM-5BC5A	GTEX	Normal Tissue	GTEX Lung	12.33	11.84
GTEX-OOBJ-0526-SM-48TDK	GTEX	Normal Tissue	GTEX Lung	12.33	11.33
GTEX-SIU8-0926-SM-2XCDO	GTEX	Normal Tissue	GTEX Lung	12.33	11.28
GTEX-XBED-0826-SM-47JYC	GTEX	Normal Tissue	GTEX Lung	12.33	10.8
GTEX-QMRM-0826-SM-3NB33	GTEX	Normal Tissue	GTEX Lung	12.32	12.03
GTEX-O5YT-0526-SM-32PK8	GTEX	Normal Tissue	GTEX Lung	12.32	10.81
GTEX-139UW-0226-SM-5K7WU	GTEX	Normal Tissue	GTEX Lung	12.31	11.9
GTEX-132NY-1226-SM-5PNVF	GTEX	Normal Tissue	GTEX Lung	12.31	11.14
GTEX-13NZA-1426-SM-5KM4Y	GTEX	Normal Tissue	GTEX Lung	12.29	10.87
GTEX-12WSG-0326-SM-5FQU3	GTEX	Normal Tissue	GTEX Lung	12.27	11.72
GTEX-X4XX-1026-SM-4QARO	GTEX	Normal Tissue	GTEX Lung	12.27	11.14
GTEX-OHPL-0526-SM-4M1XS	GTEX	Normal Tissue	GTEX Lung	12.27	10.61
GTEX-UPJH-0826-SM-4WKFD	GTEX	Normal Tissue	GTEX Lung	12.26	12.25
GTEX-14E7W-1326-SM-5RQIV	GTEX	Normal Tissue	GTEX Lung	12.25	12.05
GTEX-WFJO-0326-SM-3GIL3	GTEX	Normal Tissue	GTEX Lung	12.25	11.56
GTEX-R3RS-1026-SM-3GADF	GTEX	Normal Tissue	GTEX Lung	12.25	11.32
GTEX-13VXU-2726-SM-5LU4N	GTEX	Normal Tissue	GTEX Lung	12.24	12.37
GTEX-12WSD-0826-SM-5GCNE	GTEX	Normal Tissue	GTEX Lung	12.22	11.08
GTEX-12WSH-0126-SM-5GCO3	GTEX	Normal Tissue	GTEX Lung	12.2	12.79
GTEX-S32W-0326-SM-2XCBI	GTEX	Normal Tissue	GTEX Lung	12.19	11.21
GTEX-REY6-0426-SM-2TF5G	GTEX	Normal Tissue	GTEX Lung	12.18	11.74
GTEX-1313W-0926-SM-5EQ56	GTEX	Normal Tissue	GTEX Lung	12.18	10.74
GTEX-13OW6-0826-SM-5L3GA	GTEX	Normal Tissue	GTEX Lung	12.17	11.81
GTEX-RWS6-0226-SM-2XCA9	GTEX	Normal Tissue	GTEX Lung	12.16	11.47
GTEX-11OF3-1126-SM-5986C	GTEX	Normal Tissue	GTEX Lung	12.15	12.14
GTEX-144GO-0226-SM-5LUB1	GTEX	Normal Tissue	GTEX Lung	12.15	12.12
GTEX-T6MO-0426-SM-32QOI	GTEX	Normal Tissue	GTEX Lung	12.14	10.99
GTEX-S341-0326-SM-2XCAU	GTEX	Normal Tissue	GTEX Lung	12.12	11.66
GTEX-13O3O-0726-SM-5J1N7	GTEX	Normal Tissue	GTEX Lung	12.09	11.73
GTEX-145LS-1226-SM-5Q5D9	GTEX	Normal Tissue	GTEX Lung	12.02	11.95
GTEX-XXEK-0626-SM-4BRWE	GTEX	Normal Tissue	GTEX Lung	11.98	10.26
GTEX-SE5C-0526-SM-2XCE1	GTEX	Normal Tissue	GTEX Lung	11.96	11.09
GTEX-OXRO-0326-SM-33HBM	GTEX	Normal Tissue	GTEX Lung	11.91	11.76
GTEX-R55D-0926-SM-3GAEU	GTEX	Normal Tissue	GTEX Lung	11.91	10.8
GTEX-NL3G-0526-SM-4RTWW	GTEX	Normal Tissue	GTEX Lung	11.9	11.7
GTEX-N7MT-0126-SM-26GMS	GTEX	Normal Tissue	GTEX Lung	11.68	12.86
GTEX-O5YV-0526-SM-26GN1	GTEX	Normal Tissue	GTEX Lung	11.56	12.3
GTEX-SUCS-0626-SM-5CHQE	GTEX	Normal Tissue	GTEX Lung	0	0
TCGA-51-4081-11	TCGA	Solid Tissue Normal		13.64	11.81
TCGA-43-3394-11	TCGA	Solid Tissue Normal		13.58	11.87
TCGA-51-4080-11	TCGA	Solid Tissue Normal		13.5	11.87
TCGA-34-7107-11	TCGA	Solid Tissue Normal		13.42	11.27
TCGA-22-5489-11	TCGA	Solid Tissue Normal		13.41	11.91
TCGA-90-6837-11	TCGA	Solid Tissue Normal		13.39	12.02
TCGA-43-6143-11	TCGA	Solid Tissue Normal		13.37	11.02
TCGA-44-2662-11	TCGA	Solid Tissue Normal		13.35	11.38
TCGA-44-3398-11	TCGA	Solid Tissue Normal		13.31	12.03
TCGA-56-7730-11	TCGA	Solid Tissue Normal		13.31	11.37
TCGA-22-5483-11	TCGA	Solid Tissue Normal		13.31	10.9
TCGA-51-4079-11	TCGA	Solid Tissue Normal		13.29	12.12
TCGA-22-5481-11	TCGA	Solid Tissue Normal		13.28	11.23
TCGA-43-6771-11	TCGA	Solid Tissue Normal		13.27	11.6
TCGA-44-2665-11	TCGA	Solid Tissue Normal		13.27	11.32
TCGA-43-7657-11	TCGA	Solid Tissue Normal		13.26	11.54
TCGA-22-5491-11	TCGA	Solid Tissue Normal		13.26	11.28
TCGA-56-8201-11	TCGA	Solid Tissue Normal		13.25	11.42
TCGA-44-2657-11	TCGA	Solid Tissue Normal		13.23	10.53
TCGA-44-2655-11	TCGA	Solid Tissue Normal		13.22	11.69
TCGA-43-6647-11	TCGA	Solid Tissue Normal		13.21	11.77
TCGA-49-6742-11	TCGA	Solid Tissue Normal		13.19	11.62
TCGA-90-7767-11	TCGA	Solid Tissue Normal		13.17	11.74
TCGA-44-2668-11	TCGA	Solid Tissue Normal		13.17	10.88
TCGA-44-3396-11	TCGA	Solid Tissue Normal		13.15	11.88
TCGA-43-7658-11	TCGA	Solid Tissue Normal		13.14	11.39
TCGA-44-2661-11	TCGA	Solid Tissue Normal		13.13	11.4
TCGA-91-6835-11	TCGA	Solid Tissue Normal		13.11	11.98
TCGA-44-5645-11	TCGA	Solid Tissue Normal		13.11	11.39
TCGA-55-6968-11	TCGA	Solid Tissue Normal		13.11	10.2
TCGA-56-8083-11	TCGA	Solid Tissue Normal		13.1	11.76
TCGA-22-4609-11	TCGA	Solid Tissue Normal		13.09	11.78
TCGA-44-6777-11	TCGA	Solid Tissue Normal		13.08	10.78
TCGA-34-8454-11	TCGA	Solid Tissue Normal		13.07	11.46
TCGA-43-5670-11	TCGA	Solid Tissue Normal		13.06	12.03
TCGA-56-8309-11	TCGA	Solid Tissue Normal		13.06	11.27
TCGA-22-5482-11	TCGA	Solid Tissue Normal		13.05	11.58
TCGA-56-7582-11	TCGA	Solid Tissue Normal		13	11.84
TCGA-55-6985-11	TCGA	Solid Tissue Normal		13	11.59
TCGA-55-6986-11	TCGA	Solid Tissue Normal		12.98	12.44
TCGA-77-7138-11	TCGA	Solid Tissue Normal		12.98	11.73
TCGA-22-5471-11	TCGA	Solid Tissue Normal		12.98	11.5
TCGA-56-7222-11	TCGA	Solid Tissue Normal		12.95	11.08
TCGA-50-5930-11	TCGA	Solid Tissue Normal		12.95	11.05
TCGA-44-6148-11	TCGA	Solid Tissue Normal		12.94	12.3
TCGA-22-5472-11	TCGA	Solid Tissue Normal		12.94	11.59
TCGA-50-5939-11	TCGA	Solid Tissue Normal		12.93	11.5
TCGA-77-8008-11	TCGA	Solid Tissue Normal		12.93	10.8
TCGA-38-4625-11	TCGA	Solid Tissue Normal		12.93	10.74
TCGA-38-4626-11	TCGA	Solid Tissue Normal		12.92	10.71
TCGA-56-7731-11	TCGA	Solid Tissue Normal		12.91	10.59
TCGA-55-6984-11	TCGA	Solid Tissue Normal		12.9	11.67
TCGA-91-6847-11	TCGA	Solid Tissue Normal		12.9	11.56
TCGA-55-6980-11	TCGA	Solid Tissue Normal		12.89	11.58
TCGA-55-6983-11	TCGA	Solid Tissue Normal		12.89	11.15
TCGA-50-5933-11	TCGA	Solid Tissue Normal		12.88	11.73
TCGA-55-6979-11	TCGA	Solid Tissue Normal		12.88	11.29
TCGA-56-8623-11	TCGA	Solid Tissue Normal		12.88	11.01
TCGA-44-6144-11	TCGA	Solid Tissue Normal		12.88	10.89
TCGA-22-4593-11	TCGA	Solid Tissue Normal		12.88	10.65
TCGA-44-6147-11	TCGA	Solid Tissue Normal		12.87	11.48
TCGA-56-7823-11	TCGA	Solid Tissue Normal		12.87	11.26
TCGA-55-6969-11	TCGA	Solid Tissue Normal		12.87	11.25
TCGA-55-6975-11	TCGA	Solid Tissue Normal		12.87	11.24
TCGA-22-5478-11	TCGA	Solid Tissue Normal		12.86	11.85
TCGA-50-5935-11	TCGA	Solid Tissue Normal		12.86	11.35
TCGA-33-6737-11	TCGA	Solid Tissue Normal		12.85	11.61
TCGA-56-7580-11	TCGA	Solid Tissue Normal		12.84	11.71
TCGA-50-5936-11	TCGA	Solid Tissue Normal		12.83	11.59
TCGA-91-6836-11	TCGA	Solid Tissue Normal		12.83	11.17
TCGA-44-6145-11	TCGA	Solid Tissue Normal		12.82	11.21
TCGA-49-6761-11	TCGA	Solid Tissue Normal		12.82	10.74
TCGA-91-6829-11	TCGA	Solid Tissue Normal		12.82	10.73
TCGA-50-6595-11	TCGA	Solid Tissue Normal		12.81	11.75
TCGA-55-6971-11	TCGA	Solid Tissue Normal		12.81	11.59
TCGA-44-6776-11	TCGA	Solid Tissue Normal		12.81	11.35
TCGA-50-5931-11	TCGA	Solid Tissue Normal		12.81	11.3
TCGA-85-7710-11	TCGA	Solid Tissue Normal		12.78	11.07
TCGA-92-7340-11	TCGA	Solid Tissue Normal		12.76	12.19
TCGA-91-6849-11	TCGA	Solid Tissue Normal		12.75	11.79
TCGA-55-6981-11	TCGA	Solid Tissue Normal		12.75	11.75
TCGA-43-6773-11	TCGA	Solid Tissue Normal		12.75	11.31
TCGA-91-6828-11	TCGA	Solid Tissue Normal		12.74	11.86
TCGA-58-8386-11	TCGA	Solid Tissue Normal		12.74	10.46
TCGA-49-6744-11	TCGA	Solid Tissue Normal		12.73	11.88
TCGA-44-6146-11	TCGA	Solid Tissue Normal		12.7	11.63
TCGA-55-6982-11	TCGA	Solid Tissue Normal		12.69	11.91
TCGA-77-8007-11	TCGA	Solid Tissue Normal		12.67	9.908
TCGA-50-5932-11	TCGA	Solid Tissue Normal		12.65	11.52
TCGA-55-6978-11	TCGA	Solid Tissue Normal		12.64	11.44
TCGA-55-6970-11	TCGA	Solid Tissue Normal		12.64	11.4
TCGA-56-8082-11	TCGA	Solid Tissue Normal		12.64	11.26
TCGA-44-6778-11	TCGA	Solid Tissue Normal		12.63	11.62
TCGA-49-6743-11	TCGA	Solid Tissue Normal		12.62	10.78
TCGA-55-6972-11	TCGA	Solid Tissue Normal		12.6	11.5
TCGA-60-2709-11	TCGA	Solid Tissue Normal		12.6	11.09
TCGA-73-4676-11	TCGA	Solid Tissue Normal		12.6	10.46
TCGA-38-4632-11	TCGA	Solid Tissue Normal		12.45	9.792
TCGA-33-4587-11	TCGA	Solid Tissue Normal		12.42	10.34
TCGA-38-4627-11	TCGA	Solid Tissue Normal		12.41	9.848
TCGA-91-6831-11	TCGA	Solid Tissue Normal		12.4	10.65
TCGA-49-6745-11	TCGA	Solid Tissue Normal		12.4	10.28
TCGA-77-7337-11	TCGA	Solid Tissue Normal		12.39	11.65
TCGA-77-7142-11	TCGA	Solid Tissue Normal		12.38	11.83
TCGA-77-7338-11	TCGA	Solid Tissue Normal		12.36	11.41
TCGA-49-4490-11	TCGA	Solid Tissue Normal		12.09	10.49
TCGA-39-5040-11	TCGA	Solid Tissue Normal		11.97	10.61
TCGA-77-7335-11	TCGA	Solid Tissue Normal		11.97	9.866
TCGA-49-4512-11	TCGA	Solid Tissue Normal		11.92	10.17
TCGA-91-6840-01A	TCGA	Primary Tumor	TCGA Lung Adenocarcinoma	21.78	17
TCGA-95-7944-01A	TCGA	Primary Tumor	TCGA Lung Adenocarcinoma	21.62	15.15
TCGA-78-8640-01A	TCGA	Primary Tumor	TCGA Lung Adenocarcinoma	21.5	16.74
TCGA-4B-A93V-01A	TCGA	Primary Tumor	TCGA Lung Adenocarcinoma	21.49	16.67
TCGA-38-4625-01A	TCGA	Primary Tumor	TCGA Lung Adenocarcinoma	21.46	15.25
TCGA-49-4487-01A	TCGA	Primary Tumor	TCGA Lung Adenocarcinoma	21.39	17.25
TCGA-78-8662-01A	TCGA	Primary Tumor	TCGA Lung Adenocarcinoma	21.37	16.66
TCGA-50-8460-01A	TCGA	Primary Tumor	TCGA Lung Adenocarcinoma	21.28	15.06
TCGA-50-5044-01A	TCGA	Primary Tumor	TCGA Lung Adenocarcinoma	21.27	15.51
TCGA-73-A9RS-01A	TCGA	Primary Tumor	TCGA Lung Adenocarcinoma	21.23	18.37
TCGA-55-8094-01A	TCGA	Primary Tumor	TCGA Lung Adenocarcinoma	21.21	16.56
TCGA-91-6848-01A	TCGA	Primary Tumor	TCGA Lung Adenocarcinoma	21.19	18.42
TCGA-50-6597-01A	TCGA	Primary Tumor	TCGA Lung Adenocarcinoma	21.19	16.44
TCGA-55-A490-01A	TCGA	Primary Tumor	TCGA Lung Adenocarcinoma	21.15	17.8
TCGA-55-5899-01A	TCGA	Primary Tumor	TCGA Lung Adenocarcinoma	21.14	14.93
TCGA-55-8620-01A	TCGA	Primary Tumor	TCGA Lung Adenocarcinoma	21.11	17.01
TCGA-64-5775-01A	TCGA	Primary Tumor	TCGA Lung Adenocarcinoma	21.07	17.22
TCGA-38-6178-01A	TCGA	Primary Tumor	TCGA Lung Adenocarcinoma	21.06	16.67
TCGA-86-8585-01A	TCGA	Primary Tumor	TCGA Lung Adenocarcinoma	21.05	16.47
TCGA-78-7147-01A	TCGA	Primary Tumor	TCGA Lung Adenocarcinoma	21.04	16.36
TCGA-78-7537-01A	TCGA	Primary Tumor	TCGA Lung Adenocarcinoma	21.04	15.4
TCGA-64-5781-01A	TCGA	Primary Tumor	TCGA Lung Adenocarcinoma	21.03	17.39
TCGA-49-AAR0-01A	TCGA	Primary Tumor	TCGA Lung Adenocarcinoma	21.03	16.87
TCGA-49-AAR2-01A	TCGA	Primary Tumor	TCGA Lung Adenocarcinoma	21.03	15.73
TCGA-44-7660-01A	TCGA	Primary Tumor	TCGA Lung Adenocarcinoma	21.02	16.94
TCGA-64-1679-01A	TCGA	Primary Tumor	TCGA Lung Adenocarcinoma	21.01	17.77
TCGA-99-8032-01A	TCGA	Primary Tumor	TCGA Lung Adenocarcinoma	21	17.56
TCGA-97-A4M7-01A	TCGA	Primary Tumor	TCGA Lung Adenocarcinoma	21	16.83
TCGA-95-8494-01A	TCGA	Primary Tumor	TCGA Lung Adenocarcinoma	20.98	15.59
TCGA-95-7562-01A	TCGA	Primary Tumor	TCGA Lung Adenocarcinoma	20.97	16.49
TCGA-MN-A4N1-01A	TCGA	Primary Tumor	TCGA Lung Adenocarcinoma	20.96	17.03
TCGA-49-4490-01A	TCGA	Primary Tumor	TCGA Lung Adenocarcinoma	20.96	16.67
TCGA-55-6986-01A	TCGA	Primary Tumor	TCGA Lung Adenocarcinoma	20.95	16.45
TCGA-MP-A4TA-01A	TCGA	Primary Tumor	TCGA Lung Adenocarcinoma	20.94	18.47
TCGA-50-5930-01A	TCGA	Primary Tumor	TCGA Lung Adenocarcinoma	20.94	17.08
TCGA-62-8394-01A	TCGA	Primary Tumor	TCGA Lung Adenocarcinoma	20.94	16.83
TCGA-64-1677-01A	TCGA	Primary Tumor	TCGA Lung Adenocarcinoma	20.94	16.43
TCGA-05-4397-01A	TCGA	Primary Tumor	TCGA Lung Adenocarcinoma	20.94	14.65
TCGA-78-7163-01A	TCGA	Primary Tumor	TCGA Lung Adenocarcinoma	20.91	16.71
TCGA-75-6207-01A	TCGA	Primary Tumor	TCGA Lung Adenocarcinoma	20.91	16.2
TCGA-78-7535-01A	TCGA	Primary Tumor	TCGA Lung Adenocarcinoma	20.91	15.48
TCGA-44-7667-01A	TCGA	Primary Tumor	TCGA Lung Adenocarcinoma	20.9	16.48
TCGA-91-A4BC-01A	TCGA	Primary Tumor	TCGA Lung Adenocarcinoma	20.9	15.31
TCGA-55-8508-01A	TCGA	Primary Tumor	TCGA Lung Adenocarcinoma	20.89	17.1
TCGA-78-7149-01A	TCGA	Primary Tumor	TCGA Lung Adenocarcinoma	20.87	18.11
TCGA-S2-AA1A-01A	TCGA	Primary Tumor	TCGA Lung Adenocarcinoma	20.87	17.52
TCGA-67-6215-01A	TCGA	Primary Tumor	TCGA Lung Adenocarcinoma	20.87	16.08
TCGA-44-5643-01A	TCGA	Primary Tumor	TCGA Lung Adenocarcinoma	20.86	18.28
TCGA-50-6590-01A	TCGA	Primary Tumor	TCGA Lung Adenocarcinoma	20.86	17.68
TCGA-95-7039-01A	TCGA	Primary Tumor	TCGA Lung Adenocarcinoma	20.86	17.37
TCGA-78-7542-01A	TCGA	Primary Tumor	TCGA Lung Adenocarcinoma	20.86	16.21
TCGA-55-8092-01A	TCGA	Primary Tumor	TCGA Lung Adenocarcinoma	20.85	16.31
TCGA-50-6673-01A	TCGA	Primary Tumor	TCGA Lung Adenocarcinoma	20.82	17.3
TCGA-86-A4JF-01A	TCGA	Primary Tumor	TCGA Lung Adenocarcinoma	20.82	15.65
TCGA-78-7153-01A	TCGA	Primary Tumor	TCGA Lung Adenocarcinoma	20.82	15.39
TCGA-55-8204-01A	TCGA	Primary Tumor	TCGA Lung Adenocarcinoma	20.81	18
TCGA-55-6543-01A	TCGA	Primary Tumor	TCGA Lung Adenocarcinoma	20.81	17.45
TCGA-44-8117-01A	TCGA	Primary Tumor	TCGA Lung Adenocarcinoma	20.81	17.19
TCGA-86-8279-01A	TCGA	Primary Tumor	TCGA Lung Adenocarcinoma	20.81	17.05
TCGA-55-8514-01A	TCGA	Primary Tumor	TCGA Lung Adenocarcinoma	20.8	17.33
TCGA-91-6831-01A	TCGA	Primary Tumor	TCGA Lung Adenocarcinoma	20.8	17.21
TCGA-50-6591-01A	TCGA	Primary Tumor	TCGA Lung Adenocarcinoma	20.79	18.04
TCGA-95-A4VP-01A	TCGA	Primary Tumor	TCGA Lung Adenocarcinoma	20.79	16.49
TCGA-64-5815-01A	TCGA	Primary Tumor	TCGA Lung Adenocarcinoma	20.79	16.34
TCGA-49-AAQV-01A	TCGA	Primary Tumor	TCGA Lung Adenocarcinoma	20.79	15.75
TCGA-44-A47A-01A	TCGA	Primary Tumor	TCGA Lung Adenocarcinoma	20.79	14.5
TCGA-50-6595-01A	TCGA	Primary Tumor	TCGA Lung Adenocarcinoma	20.78	17.08
TCGA-NJ-A4YF-01A	TCGA	Primary Tumor	TCGA Lung Adenocarcinoma	20.78	16.4
TCGA-49-AARQ-01A	TCGA	Primary Tumor	TCGA Lung Adenocarcinoma	20.78	15.52
TCGA-38-4630-01A	TCGA	Primary Tumor	TCGA Lung Adenocarcinoma	20.77	17.21
TCGA-44-5644-01A	TCGA	Primary Tumor	TCGA Lung Adenocarcinoma	20.75	17.85
TCGA-55-A491-01A	TCGA	Primary Tumor	TCGA Lung Adenocarcinoma	20.75	16.56
TCGA-44-7672-01A	TCGA	Primary Tumor	TCGA Lung Adenocarcinoma	20.75	16.51
TCGA-75-6212-01A	TCGA	Primary Tumor	TCGA Lung Adenocarcinoma	20.75	14.84
TCGA-95-7948-01A	TCGA	Primary Tumor	TCGA Lung Adenocarcinoma	20.75	14.81
TCGA-86-8673-01A	TCGA	Primary Tumor	TCGA Lung Adenocarcinoma	20.74	17.14
TCGA-97-8176-01A	TCGA	Primary Tumor	TCGA Lung Adenocarcinoma	20.73	17.93
TCGA-93-A4JO-01A	TCGA	Primary Tumor	TCGA Lung Adenocarcinoma	20.73	16.93
TCGA-95-7947-01A	TCGA	Primary Tumor	TCGA Lung Adenocarcinoma	20.73	16.39
TCGA-78-7154-01A	TCGA	Primary Tumor	TCGA Lung Adenocarcinoma	20.72	18.93
TCGA-55-8614-01A	TCGA	Primary Tumor	TCGA Lung Adenocarcinoma	20.72	17.53
TCGA-49-AAR3-01A	TCGA	Primary Tumor	TCGA Lung Adenocarcinoma	20.72	17.15
TCGA-49-AARN-01A	TCGA	Primary Tumor	TCGA Lung Adenocarcinoma	20.72	16.56
TCGA-78-7633-01A	TCGA	Primary Tumor	TCGA Lung Adenocarcinoma	20.71	18.63
TCGA-50-5931-01A	TCGA	Primary Tumor	TCGA Lung Adenocarcinoma	20.71	18.38
TCGA-44-7671-01A	TCGA	Primary Tumor	TCGA Lung Adenocarcinoma	20.71	18.23
TCGA-49-4514-01A	TCGA	Primary Tumor	TCGA Lung Adenocarcinoma	20.71	17.44
TCGA-93-A4JN-01A	TCGA	Primary Tumor	TCGA Lung Adenocarcinoma	20.71	17.08
TCGA-73-4670-01A	TCGA	Primary Tumor	TCGA Lung Adenocarcinoma	20.71	16.96
TCGA-55-6981-01A	TCGA	Primary Tumor	TCGA Lung Adenocarcinoma	20.71	16.39
TCGA-69-8255-01A	TCGA	Primary Tumor	TCGA Lung Adenocarcinoma	20.71	13.01
TCGA-78-7167-01A	TCGA	Primary Tumor	TCGA Lung Adenocarcinoma	20.7	18.86
TCGA-55-7283-01A	TCGA	Primary Tumor	TCGA Lung Adenocarcinoma	20.7	17.35
TCGA-L9-A50W-01A	TCGA	Primary Tumor	TCGA Lung Adenocarcinoma	20.7	15.48
TCGA-49-4494-01A	TCGA	Primary Tumor	TCGA Lung Adenocarcinoma	20.7	15.3
TCGA-55-8506-01A	TCGA	Primary Tumor	TCGA Lung Adenocarcinoma	20.69	15.5
TCGA-05-4395-01A	TCGA	Primary Tumor	TCGA Lung Adenocarcinoma	20.68	17.65
TCGA-44-6777-01A	TCGA	Primary Tumor	TCGA Lung Adenocarcinoma	20.68	16.3
TCGA-44-7670-01A	TCGA	Primary Tumor	TCGA Lung Adenocarcinoma	20.67	19.06
TCGA-86-8669-01A	TCGA	Primary Tumor	TCGA Lung Adenocarcinoma	20.67	17.49
TCGA-MP-A4TK-01A	TCGA	Primary Tumor	TCGA Lung Adenocarcinoma	20.67	17.46
TCGA-78-7155-01A	TCGA	Primary Tumor	TCGA Lung Adenocarcinoma	20.67	16.65
TCGA-50-7109-01A	TCGA	Primary Tumor	TCGA Lung Adenocarcinoma	20.67	16.62
TCGA-97-7941-01A	TCGA	Primary Tumor	TCGA Lung Adenocarcinoma	20.66	17.95
TCGA-86-8672-01A	TCGA	Primary Tumor	TCGA Lung Adenocarcinoma	20.66	16.53
TCGA-67-6216-01A	TCGA	Primary Tumor	TCGA Lung Adenocarcinoma	20.66	16.5
TCGA-50-5051-01A	TCGA	Primary Tumor	TCGA Lung Adenocarcinoma	20.66	15.9
TCGA-55-8301-01A	TCGA	Primary Tumor	TCGA Lung Adenocarcinoma	20.66	15.74
TCGA-49-4512-01A	TCGA	Primary Tumor	TCGA Lung Adenocarcinoma	20.65	16.41
TCGA-L9-A5IP-01A	TCGA	Primary Tumor	TCGA Lung Adenocarcinoma	20.64	19.79
TCGA-86-7955-01A	TCGA	Primary Tumor	TCGA Lung Adenocarcinoma	20.64	18.22
TCGA-62-A471-01A	TCGA	Primary Tumor	TCGA Lung Adenocarcinoma	20.64	17.8
TCGA-97-8547-01A	TCGA	Primary Tumor	TCGA Lung Adenocarcinoma	20.64	16.49
TCGA-55-6982-01A	TCGA	Primary Tumor	TCGA Lung Adenocarcinoma	20.64	16.41
TCGA-MP-A4T6-01A	TCGA	Primary Tumor	TCGA Lung Adenocarcinoma	20.63	16.96
TCGA-78-7158-01A	TCGA	Primary Tumor	TCGA Lung Adenocarcinoma	20.63	15.44
TCGA-55-7910-01A	TCGA	Primary Tumor	TCGA Lung Adenocarcinoma	20.62	18.09
TCGA-MP-A4TC-01A	TCGA	Primary Tumor	TCGA Lung Adenocarcinoma	20.62	17.17
TCGA-64-1681-01A	TCGA	Primary Tumor	TCGA Lung Adenocarcinoma	20.62	16.71
TCGA-MP-A4TE-01A	TCGA	Primary Tumor	TCGA Lung Adenocarcinoma	20.62	15.88
TCGA-NJ-A4YI-01A	TCGA	Primary Tumor	TCGA Lung Adenocarcinoma	20.62	14.44
TCGA-62-8402-01A	TCGA	Primary Tumor	TCGA Lung Adenocarcinoma	20.61	17.48
TCGA-80-5608-01A	TCGA	Primary Tumor	TCGA Lung Adenocarcinoma	20.61	17.15
TCGA-95-7567-01A	TCGA	Primary Tumor	TCGA Lung Adenocarcinoma	20.61	17.14
TCGA-55-6712-01A	TCGA	Primary Tumor	TCGA Lung Adenocarcinoma	20.61	16.86
TCGA-L4-A4E5-01A	TCGA	Primary Tumor	TCGA Lung Adenocarcinoma	20.61	16.65
TCGA-55-6984-01A	TCGA	Primary Tumor	TCGA Lung Adenocarcinoma	20.6	17.47
TCGA-71-6725-01A	TCGA	Primary Tumor	TCGA Lung Adenocarcinoma	20.6	17.06
TCGA-86-8278-01A	TCGA	Primary Tumor	TCGA Lung Adenocarcinoma	20.6	15.01
TCGA-50-5939-01A	TCGA	Primary Tumor	TCGA Lung Adenocarcinoma	20.59	18.15
TCGA-50-8459-01A	TCGA	Primary Tumor	TCGA Lung Adenocarcinoma	20.59	17.75
TCGA-MP-A4T7-01A	TCGA	Primary Tumor	TCGA Lung Adenocarcinoma	20.59	17.43
TCGA-49-AARO-01A	TCGA	Primary Tumor	TCGA Lung Adenocarcinoma	20.59	16.75
TCGA-05-4415-01A	TCGA	Primary Tumor	TCGA Lung Adenocarcinoma	20.58	19.74
TCGA-50-5946-02A	TCGA	Primary Tumor	TCGA Lung Adenocarcinoma	20.58	18.03
TCGA-55-8615-01A	TCGA	Primary Tumor	TCGA Lung Adenocarcinoma	20.58	17.75
TCGA-86-8674-01A	TCGA	Primary Tumor	TCGA Lung Adenocarcinoma	20.58	17.63
TCGA-49-4506-01A	TCGA	Primary Tumor	TCGA Lung Adenocarcinoma	20.58	17.27
TCGA-78-8648-01A	TCGA	Primary Tumor	TCGA Lung Adenocarcinoma	20.58	16.72
TCGA-50-6593-01A	TCGA	Primary Tumor	TCGA Lung Adenocarcinoma	20.57	16.98
TCGA-05-4420-01A	TCGA	Primary Tumor	TCGA Lung Adenocarcinoma	20.57	16.93
TCGA-86-8668-01A	TCGA	Primary Tumor	TCGA Lung Adenocarcinoma	20.57	16.16
TCGA-44-8119-01A	TCGA	Primary Tumor	TCGA Lung Adenocarcinoma	20.56	17.58
TCGA-50-5942-01A	TCGA	Primary Tumor	TCGA Lung Adenocarcinoma	20.56	17.49
TCGA-95-8039-01A	TCGA	Primary Tumor	TCGA Lung Adenocarcinoma	20.56	15.57
TCGA-62-8397-01A	TCGA	Primary Tumor	TCGA Lung Adenocarcinoma	20.56	15.39
TCGA-50-5072-01A	TCGA	Primary Tumor	TCGA Lung Adenocarcinoma	20.55	18.43
TCGA-NJ-A55R-01A	TCGA	Primary Tumor	TCGA Lung Adenocarcinoma	20.55	17.22
TCGA-78-8660-01A	TCGA	Primary Tumor	TCGA Lung Adenocarcinoma	20.55	15.62
TCGA-69-8253-01A	TCGA	Primary Tumor	TCGA Lung Adenocarcinoma	20.54	17.72
TCGA-NJ-A4YQ-01A	TCGA	Primary Tumor	TCGA Lung Adenocarcinoma	20.54	16.2
TCGA-62-A46Y-01A	TCGA	Primary Tumor	TCGA Lung Adenocarcinoma	20.54	15.99
TCGA-80-5607-01A	TCGA	Primary Tumor	TCGA Lung Adenocarcinoma	20.54	14.89
TCGA-50-8457-01A	TCGA	Primary Tumor	TCGA Lung Adenocarcinoma	20.53	17.76
TCGA-55-8096-01A	TCGA	Primary Tumor	TCGA Lung Adenocarcinoma	20.53	16.86
TCGA-50-5936-01A	TCGA	Primary Tumor	TCGA Lung Adenocarcinoma	20.52	18.7
TCGA-49-AAR9-01A	TCGA	Primary Tumor	TCGA Lung Adenocarcinoma	20.52	17.71
TCGA-55-7281-01A	TCGA	Primary Tumor	TCGA Lung Adenocarcinoma	20.52	17.42
TCGA-86-7954-01A	TCGA	Primary Tumor	TCGA Lung Adenocarcinoma	20.52	15.75
TCGA-MP-A4SW-01A	TCGA	Primary Tumor	TCGA Lung Adenocarcinoma	20.52	15.25
TCGA-78-7540-01A	TCGA	Primary Tumor	TCGA Lung Adenocarcinoma	20.51	18.18
TCGA-86-8076-01A	TCGA	Primary Tumor	TCGA Lung Adenocarcinoma	20.51	17.34
TCGA-NJ-A7XG-01A	TCGA	Primary Tumor	TCGA Lung Adenocarcinoma	20.51	16.71
TCGA-73-4662-01A	TCGA	Primary Tumor	TCGA Lung Adenocarcinoma	20.51	16.34
TCGA-97-A4M1-01A	TCGA	Primary Tumor	TCGA Lung Adenocarcinoma	20.51	16.11
TCGA-86-8054-01A	TCGA	Primary Tumor	TCGA Lung Adenocarcinoma	20.5	18.12
TCGA-62-8398-01A	TCGA	Primary Tumor	TCGA Lung Adenocarcinoma	20.5	17.85
TCGA-55-A48Z-01A	TCGA	Primary Tumor	TCGA Lung Adenocarcinoma	20.5	16.76
TCGA-91-8499-01A	TCGA	Primary Tumor	TCGA Lung Adenocarcinoma	20.5	16.42
TCGA-73-4666-01A	TCGA	Primary Tumor	TCGA Lung Adenocarcinoma	20.5	14.52
TCGA-78-7166-01A	TCGA	Primary Tumor	TCGA Lung Adenocarcinoma	20.49	17.37
TCGA-L9-A444-01A	TCGA	Primary Tumor	TCGA Lung Adenocarcinoma	20.49	16.7
TCGA-73-4675-01A	TCGA	Primary Tumor	TCGA Lung Adenocarcinoma	20.49	16.66
TCGA-55-8205-01A	TCGA	Primary Tumor	TCGA Lung Adenocarcinoma	20.49	16.15
TCGA-55-8616-01A	TCGA	Primary Tumor	TCGA Lung Adenocarcinoma	20.49	15.87
TCGA-97-A4M0-01A	TCGA	Primary Tumor	TCGA Lung Adenocarcinoma	20.48	18.54
TCGA-55-A494-01A	TCGA	Primary Tumor	TCGA Lung Adenocarcinoma	20.48	16.83
TCGA-64-5774-01A	TCGA	Primary Tumor	TCGA Lung Adenocarcinoma	20.48	16.62
TCGA-55-6975-01A	TCGA	Primary Tumor	TCGA Lung Adenocarcinoma	20.47	17.99
TCGA-55-6983-01A	TCGA	Primary Tumor	TCGA Lung Adenocarcinoma	20.47	17.53
TCGA-53-7626-01A	TCGA	Primary Tumor	TCGA Lung Adenocarcinoma	20.47	16.77
TCGA-05-4426-01A	TCGA	Primary Tumor	TCGA Lung Adenocarcinoma	20.47	16.68
TCGA-55-A4DF-01A	TCGA	Primary Tumor	TCGA Lung Adenocarcinoma	20.47	16.37
TCGA-MP-A4TF-01A	TCGA	Primary Tumor	TCGA Lung Adenocarcinoma	20.46	17.92
TCGA-50-5944-01A	TCGA	Primary Tumor	TCGA Lung Adenocarcinoma	20.46	17.6
TCGA-44-A4SU-01A	TCGA	Primary Tumor	TCGA Lung Adenocarcinoma	20.46	17.49
TCGA-69-7973-01A	TCGA	Primary Tumor	TCGA Lung Adenocarcinoma	20.46	17.48
TCGA-78-7152-01A	TCGA	Primary Tumor	TCGA Lung Adenocarcinoma	20.46	17.42
TCGA-55-7570-01A	TCGA	Primary Tumor	TCGA Lung Adenocarcinoma	20.46	17.39
TCGA-86-A4D0-01A	TCGA	Primary Tumor	TCGA Lung Adenocarcinoma	20.46	17.11
TCGA-73-4659-01A	TCGA	Primary Tumor	TCGA Lung Adenocarcinoma	20.46	16.66
TCGA-44-7662-01A	TCGA	Primary Tumor	TCGA Lung Adenocarcinoma	20.46	16.65
TCGA-55-8511-01A	TCGA	Primary Tumor	TCGA Lung Adenocarcinoma	20.46	16.45
TCGA-91-6829-01A	TCGA	Primary Tumor	TCGA Lung Adenocarcinoma	20.45	17.91
TCGA-99-8033-01A	TCGA	Primary Tumor	TCGA Lung Adenocarcinoma	20.45	17.71
TCGA-44-2665-01A	TCGA	Primary Tumor	TCGA Lung Adenocarcinoma	20.45	16.56
TCGA-44-7661-01A	TCGA	Primary Tumor	TCGA Lung Adenocarcinoma	20.45	16.38
TCGA-55-8091-01A	TCGA	Primary Tumor	TCGA Lung Adenocarcinoma	20.45	16.18
TCGA-38-7271-01A	TCGA	Primary Tumor	TCGA Lung Adenocarcinoma	20.45	15.75
TCGA-O1-A52J-01A	TCGA	Primary Tumor	TCGA Lung Adenocarcinoma	20.45	15.17
TCGA-05-5715-01A	TCGA	Primary Tumor	TCGA Lung Adenocarcinoma	20.44	16.93
TCGA-55-7995-01A	TCGA	Primary Tumor	TCGA Lung Adenocarcinoma	20.44	15.39
TCGA-86-7701-01A	TCGA	Primary Tumor	TCGA Lung Adenocarcinoma	20.43	17.85
TCGA-05-4432-01A	TCGA	Primary Tumor	TCGA Lung Adenocarcinoma	20.43	17.35
TCGA-44-2662-11A	TCGA	Primary Tumor	TCGA Lung Adenocarcinoma	20.43	17.02
TCGA-49-6742-01A	TCGA	Primary Tumor	TCGA Lung Adenocarcinoma	20.43	16.84
TCGA-MP-A4TD-01A	TCGA	Primary Tumor	TCGA Lung Adenocarcinoma	20.43	16.51
TCGA-49-4486-01A	TCGA	Primary Tumor	TCGA Lung Adenocarcinoma	20.43	16.16
TCGA-75-6206-01A	TCGA	Primary Tumor	TCGA Lung Adenocarcinoma	20.42	18.5
TCGA-49-4507-01A	TCGA	Primary Tumor	TCGA Lung Adenocarcinoma	20.42	17.7
TCGA-55-8087-01A	TCGA	Primary Tumor	TCGA Lung Adenocarcinoma	20.42	17.67
TCGA-44-A4SS-01A	TCGA	Primary Tumor	TCGA Lung Adenocarcinoma	20.42	17.29
TCGA-44-3396-01A	TCGA	Primary Tumor	TCGA Lung Adenocarcinoma	20.42	16.37
TCGA-99-8028-01A	TCGA	Primary Tumor	TCGA Lung Adenocarcinoma	20.42	16.28
TCGA-78-7536-01A	TCGA	Primary Tumor	TCGA Lung Adenocarcinoma	20.42	15.79
TCGA-49-6761-01A	TCGA	Primary Tumor	TCGA Lung Adenocarcinoma	20.42	14.46
TCGA-50-6592-01A	TCGA	Primary Tumor	TCGA Lung Adenocarcinoma	20.4	18.39
TCGA-L9-A8F4-01A	TCGA	Primary Tumor	TCGA Lung Adenocarcinoma	20.4	17.65
TCGA-53-A4EZ-01A	TCGA	Primary Tumor	TCGA Lung Adenocarcinoma	20.4	17.52
TCGA-50-5935-01A	TCGA	Primary Tumor	TCGA Lung Adenocarcinoma	20.4	16.91
TCGA-NJ-A4YG-01A	TCGA	Primary Tumor	TCGA Lung Adenocarcinoma	20.4	16.8
TCGA-62-A46P-01A	TCGA	Primary Tumor	TCGA Lung Adenocarcinoma	20.4	16.72
TCGA-38-4627-01A	TCGA	Primary Tumor	TCGA Lung Adenocarcinoma	20.4	16.5
TCGA-44-2657-11A	TCGA	Primary Tumor	TCGA Lung Adenocarcinoma	20.4	16.26
TCGA-86-8671-01A	TCGA	Primary Tumor	TCGA Lung Adenocarcinoma	20.4	15.86
TCGA-55-1594-01A	TCGA	Primary Tumor	TCGA Lung Adenocarcinoma	20.39	18.01
TCGA-55-7573-01A	TCGA	Primary Tumor	TCGA Lung Adenocarcinoma	20.39	17.4
TCGA-73-4668-01A	TCGA	Primary Tumor	TCGA Lung Adenocarcinoma	20.39	17.29
TCGA-55-8510-01A	TCGA	Primary Tumor	TCGA Lung Adenocarcinoma	20.39	16.96
TCGA-55-6980-01A	TCGA	Primary Tumor	TCGA Lung Adenocarcinoma	20.39	16.88
TCGA-86-A4P7-01A	TCGA	Primary Tumor	TCGA Lung Adenocarcinoma	20.39	16.81
TCGA-44-6776-01A	TCGA	Primary Tumor	TCGA Lung Adenocarcinoma	20.39	16.75
TCGA-97-A4M5-01A	TCGA	Primary Tumor	TCGA Lung Adenocarcinoma	20.38	17.45
TCGA-99-7458-01A	TCGA	Primary Tumor	TCGA Lung Adenocarcinoma	20.38	16.58
TCGA-44-2659-01A	TCGA	Primary Tumor	TCGA Lung Adenocarcinoma	20.38	16.3
TCGA-91-6849-01A	TCGA	Primary Tumor	TCGA Lung Adenocarcinoma	20.37	17.75
TCGA-55-8097-01A	TCGA	Primary Tumor	TCGA Lung Adenocarcinoma	20.37	17.51
TCGA-55-8299-01A	TCGA	Primary Tumor	TCGA Lung Adenocarcinoma	20.37	17.06
TCGA-NJ-A4YP-01A	TCGA	Primary Tumor	TCGA Lung Adenocarcinoma	20.37	16.92
TCGA-MP-A4SV-01A	TCGA	Primary Tumor	TCGA Lung Adenocarcinoma	20.37	16.75
TCGA-73-4677-01A	TCGA	Primary Tumor	TCGA Lung Adenocarcinoma	20.37	16.7
TCGA-55-6987-01A	TCGA	Primary Tumor	TCGA Lung Adenocarcinoma	20.37	16.62
TCGA-69-A59K-01A	TCGA	Primary Tumor	TCGA Lung Adenocarcinoma	20.37	14.65
TCGA-95-7043-01A	TCGA	Primary Tumor	TCGA Lung Adenocarcinoma	20.36	18.3
TCGA-55-8207-01A	TCGA	Primary Tumor	TCGA Lung Adenocarcinoma	20.36	18.05
TCGA-93-8067-01A	TCGA	Primary Tumor	TCGA Lung Adenocarcinoma	20.36	17.92
TCGA-69-7978-01A	TCGA	Primary Tumor	TCGA Lung Adenocarcinoma	20.36	17.24
TCGA-97-7937-01A	TCGA	Primary Tumor	TCGA Lung Adenocarcinoma	20.36	17.22
TCGA-05-4417-01A	TCGA	Primary Tumor	TCGA Lung Adenocarcinoma	20.36	17.17
TCGA-55-7227-01A	TCGA	Primary Tumor	TCGA Lung Adenocarcinoma	20.36	17.02
TCGA-55-8089-01A	TCGA	Primary Tumor	TCGA Lung Adenocarcinoma	20.36	16.97
TCGA-97-8175-01A	TCGA	Primary Tumor	TCGA Lung Adenocarcinoma	20.36	16.96
TCGA-44-6777-11A	TCGA	Primary Tumor	TCGA Lung Adenocarcinoma	20.36	16.67
TCGA-69-7974-01A	TCGA	Primary Tumor	TCGA Lung Adenocarcinoma	20.36	16.05
TCGA-73-4676-01A	TCGA	Primary Tumor	TCGA Lung Adenocarcinoma	20.36	15.67
TCGA-55-8505-01A	TCGA	Primary Tumor	TCGA Lung Adenocarcinoma	20.35	18.32
TCGA-78-7156-01A	TCGA	Primary Tumor	TCGA Lung Adenocarcinoma	20.35	17.83
TCGA-86-7714-01A	TCGA	Primary Tumor	TCGA Lung Adenocarcinoma	20.35	17.76
TCGA-91-8497-01A	TCGA	Primary Tumor	TCGA Lung Adenocarcinoma	20.35	17.43
TCGA-97-8177-01A	TCGA	Primary Tumor	TCGA Lung Adenocarcinoma	20.35	15.33
TCGA-69-7980-01A	TCGA	Primary Tumor	TCGA Lung Adenocarcinoma	20.34	18.75
TCGA-05-4396-01A	TCGA	Primary Tumor	TCGA Lung Adenocarcinoma	20.34	17.57
TCGA-78-7159-01A	TCGA	Primary Tumor	TCGA Lung Adenocarcinoma	20.34	16.5
TCGA-49-6742-11A	TCGA	Primary Tumor	TCGA Lung Adenocarcinoma	20.33	17.38
TCGA-78-7162-01A	TCGA	Primary Tumor	TCGA Lung Adenocarcinoma	20.33	17.37
TCGA-55-6985-01A	TCGA	Primary Tumor	TCGA Lung Adenocarcinoma	20.33	17.33
TCGA-05-4410-01A	TCGA	Primary Tumor	TCGA Lung Adenocarcinoma	20.33	17.14
TCGA-93-7347-01A	TCGA	Primary Tumor	TCGA Lung Adenocarcinoma	20.33	16.57
TCGA-78-8655-01A	TCGA	Primary Tumor	TCGA Lung Adenocarcinoma	20.33	16.46
TCGA-71-8520-01A	TCGA	Primary Tumor	TCGA Lung Adenocarcinoma	20.33	16.11
TCGA-75-7030-01A	TCGA	Primary Tumor	TCGA Lung Adenocarcinoma	20.32	17.47
TCGA-44-2665-11A	TCGA	Primary Tumor	TCGA Lung Adenocarcinoma	20.32	16.98
TCGA-MP-A4TI-01A	TCGA	Primary Tumor	TCGA Lung Adenocarcinoma	20.32	16.4
TCGA-55-8208-01A	TCGA	Primary Tumor	TCGA Lung Adenocarcinoma	20.31	17.27
TCGA-55-7994-01A	TCGA	Primary Tumor	TCGA Lung Adenocarcinoma	20.31	16.04
TCGA-55-6968-11A	TCGA	Primary Tumor	TCGA Lung Adenocarcinoma	20.31	16
TCGA-49-AARE-01A	TCGA	Primary Tumor	TCGA Lung Adenocarcinoma	20.31	15.67
TCGA-50-5946-01A	TCGA	Primary Tumor	TCGA Lung Adenocarcinoma	20.3	18.4
TCGA-75-6214-01A	TCGA	Primary Tumor	TCGA Lung Adenocarcinoma	20.3	18.04
TCGA-91-6847-01A	TCGA	Primary Tumor	TCGA Lung Adenocarcinoma	20.3	16.9
TCGA-55-8619-01A	TCGA	Primary Tumor	TCGA Lung Adenocarcinoma	20.3	16.81
TCGA-L9-A743-01A	TCGA	Primary Tumor	TCGA Lung Adenocarcinoma	20.3	16.78
TCGA-MP-A4SY-01A	TCGA	Primary Tumor	TCGA Lung Adenocarcinoma	20.3	16.19
TCGA-55-8302-01A	TCGA	Primary Tumor	TCGA Lung Adenocarcinoma	20.29	17.12
TCGA-69-8453-01A	TCGA	Primary Tumor	TCGA Lung Adenocarcinoma	20.29	16.83
TCGA-55-A48X-01A	TCGA	Primary Tumor	TCGA Lung Adenocarcinoma	20.29	16.77
TCGA-86-8280-01A	TCGA	Primary Tumor	TCGA Lung Adenocarcinoma	20.29	16.27
TCGA-55-8085-01A	TCGA	Primary Tumor	TCGA Lung Adenocarcinoma	20.28	18.03
TCGA-97-A4M3-01A	TCGA	Primary Tumor	TCGA Lung Adenocarcinoma	20.28	17.32
TCGA-75-7031-01A	TCGA	Primary Tumor	TCGA Lung Adenocarcinoma	20.28	17.21
TCGA-05-4422-01A	TCGA	Primary Tumor	TCGA Lung Adenocarcinoma	20.28	17
TCGA-75-6203-01A	TCGA	Primary Tumor	TCGA Lung Adenocarcinoma	20.28	16.82
TCGA-MN-A4N4-01A	TCGA	Primary Tumor	TCGA Lung Adenocarcinoma	20.28	16.56
TCGA-05-4402-01A	TCGA	Primary Tumor	TCGA Lung Adenocarcinoma	20.28	16.35
TCGA-55-A493-01A	TCGA	Primary Tumor	TCGA Lung Adenocarcinoma	20.28	16.21
TCGA-55-7914-01A	TCGA	Primary Tumor	TCGA Lung Adenocarcinoma	20.28	15.79
TCGA-69-7760-01A	TCGA	Primary Tumor	TCGA Lung Adenocarcinoma	20.27	17.23
TCGA-44-2661-11A	TCGA	Primary Tumor	TCGA Lung Adenocarcinoma	20.27	17.12
TCGA-MP-A4T8-01A	TCGA	Primary Tumor	TCGA Lung Adenocarcinoma	20.27	17.07
TCGA-44-2668-11A	TCGA	Primary Tumor	TCGA Lung Adenocarcinoma	20.27	16.57
TCGA-86-6851-01A	TCGA	Primary Tumor	TCGA Lung Adenocarcinoma	20.26	18.57
TCGA-55-6970-01A	TCGA	Primary Tumor	TCGA Lung Adenocarcinoma	20.26	17.27
TCGA-69-7979-01A	TCGA	Primary Tumor	TCGA Lung Adenocarcinoma	20.26	16.95
TCGA-93-7348-01A	TCGA	Primary Tumor	TCGA Lung Adenocarcinoma	20.26	16.02
TCGA-62-A46V-01A	TCGA	Primary Tumor	TCGA Lung Adenocarcinoma	20.26	14.96
TCGA-44-7659-01A	TCGA	Primary Tumor	TCGA Lung Adenocarcinoma	20.25	17.74
TCGA-44-6774-01A	TCGA	Primary Tumor	TCGA Lung Adenocarcinoma	20.25	17.44
TCGA-67-6217-01A	TCGA	Primary Tumor	TCGA Lung Adenocarcinoma	20.25	17.42
TCGA-55-6642-01A	TCGA	Primary Tumor	TCGA Lung Adenocarcinoma	20.25	17.17
TCGA-55-8203-01A	TCGA	Primary Tumor	TCGA Lung Adenocarcinoma	20.25	16.9
TCGA-05-5425-01A	TCGA	Primary Tumor	TCGA Lung Adenocarcinoma	20.25	16.74
TCGA-62-8399-01A	TCGA	Primary Tumor	TCGA Lung Adenocarcinoma	20.25	16.58
TCGA-80-5611-01A	TCGA	Primary Tumor	TCGA Lung Adenocarcinoma	20.25	15.35
TCGA-L9-A7SV-01A	TCGA	Primary Tumor	TCGA Lung Adenocarcinoma	20.24	18.17
TCGA-NJ-A55O-01A	TCGA	Primary Tumor	TCGA Lung Adenocarcinoma	20.24	18.01
TCGA-55-8206-01A	TCGA	Primary Tumor	TCGA Lung Adenocarcinoma	20.24	16.88
TCGA-MP-A4TJ-01A	TCGA	Primary Tumor	TCGA Lung Adenocarcinoma	20.24	16.77
TCGA-55-7574-01A	TCGA	Primary Tumor	TCGA Lung Adenocarcinoma	20.24	16.48
TCGA-44-6148-01A	TCGA	Primary Tumor	TCGA Lung Adenocarcinoma	20.23	17.79
TCGA-69-8254-01A	TCGA	Primary Tumor	TCGA Lung Adenocarcinoma	20.23	17.54
TCGA-44-3398-11B	TCGA	Primary Tumor	TCGA Lung Adenocarcinoma	20.23	17.53
TCGA-44-2655-11A	TCGA	Primary Tumor	TCGA Lung Adenocarcinoma	20.23	17.3
TCGA-55-8621-01A	TCGA	Primary Tumor	TCGA Lung Adenocarcinoma	20.23	17.2
TCGA-86-8055-01A	TCGA	Primary Tumor	TCGA Lung Adenocarcinoma	20.23	17.18
TCGA-50-5930-11A	TCGA	Primary Tumor	TCGA Lung Adenocarcinoma	20.23	16.95
TCGA-MP-A4T9-01A	TCGA	Primary Tumor	TCGA Lung Adenocarcinoma	20.23	16.85
TCGA-05-4424-01A	TCGA	Primary Tumor	TCGA Lung Adenocarcinoma	20.23	16.59
TCGA-75-5126-01A	TCGA	Primary Tumor	TCGA Lung Adenocarcinoma	20.23	15.53
TCGA-53-7624-01A	TCGA	Primary Tumor	TCGA Lung Adenocarcinoma	20.22	19.98
TCGA-44-8120-01A	TCGA	Primary Tumor	TCGA Lung Adenocarcinoma	20.22	17.47
TCGA-97-7547-01A	TCGA	Primary Tumor	TCGA Lung Adenocarcinoma	20.22	17.44
TCGA-44-6145-01A	TCGA	Primary Tumor	TCGA Lung Adenocarcinoma	20.22	17.35
TCGA-97-7554-01A	TCGA	Primary Tumor	TCGA Lung Adenocarcinoma	20.22	17
TCGA-49-6761-11A	TCGA	Primary Tumor	TCGA Lung Adenocarcinoma	20.22	16.63
TCGA-44-2657-01A	TCGA	Primary Tumor	TCGA Lung Adenocarcinoma	20.22	15.95
TCGA-86-7711-01A	TCGA	Primary Tumor	TCGA Lung Adenocarcinoma	20.21	17.76
TCGA-55-8507-01A	TCGA	Primary Tumor	TCGA Lung Adenocarcinoma	20.21	17.42
TCGA-55-8090-01A	TCGA	Primary Tumor	TCGA Lung Adenocarcinoma	20.21	17.23
TCGA-44-6779-01A	TCGA	Primary Tumor	TCGA Lung Adenocarcinoma	20.21	16.92
TCGA-50-5932-01A	TCGA	Primary Tumor	TCGA Lung Adenocarcinoma	20.2	18.32
TCGA-75-7027-01A	TCGA	Primary Tumor	TCGA Lung Adenocarcinoma	20.2	18.09
TCGA-44-3919-01A	TCGA	Primary Tumor	TCGA Lung Adenocarcinoma	20.2	16.22
TCGA-86-8074-01A	TCGA	Primary Tumor	TCGA Lung Adenocarcinoma	20.2	15.84
TCGA-55-7903-01A	TCGA	Primary Tumor	TCGA Lung Adenocarcinoma	20.2	15.73
TCGA-05-4398-01A	TCGA	Primary Tumor	TCGA Lung Adenocarcinoma	20.2	15.33
TCGA-97-8171-01A	TCGA	Primary Tumor	TCGA Lung Adenocarcinoma	20.2	15.32
TCGA-MP-A4TH-01A	TCGA	Primary Tumor	TCGA Lung Adenocarcinoma	20.19	17.35
TCGA-97-A4LX-01A	TCGA	Primary Tumor	TCGA Lung Adenocarcinoma	20.19	16.17
TCGA-91-A4BD-01A	TCGA	Primary Tumor	TCGA Lung Adenocarcinoma	20.19	16.04
TCGA-49-4501-01A	TCGA	Primary Tumor	TCGA Lung Adenocarcinoma	20.19	15.81
TCGA-73-7498-01A	TCGA	Primary Tumor	TCGA Lung Adenocarcinoma	20.18	17.77
TCGA-91-6835-01A	TCGA	Primary Tumor	TCGA Lung Adenocarcinoma	20.18	16.61
TCGA-55-7728-01A	TCGA	Primary Tumor	TCGA Lung Adenocarcinoma	20.18	16.44
TCGA-50-5055-01A	TCGA	Primary Tumor	TCGA Lung Adenocarcinoma	20.18	15.89
TCGA-64-5779-01A	TCGA	Primary Tumor	TCGA Lung Adenocarcinoma	20.17	18.24
TCGA-49-6744-01A	TCGA	Primary Tumor	TCGA Lung Adenocarcinoma	20.17	17.24
TCGA-05-4390-01A	TCGA	Primary Tumor	TCGA Lung Adenocarcinoma	20.17	16.78
TCGA-78-7150-01A	TCGA	Primary Tumor	TCGA Lung Adenocarcinoma	20.16	17.73
TCGA-91-6835-11A	TCGA	Primary Tumor	TCGA Lung Adenocarcinoma	20.16	17.62
TCGA-55-7576-01A	TCGA	Primary Tumor	TCGA Lung Adenocarcinoma	20.16	17.38
TCGA-55-8513-01A	TCGA	Primary Tumor	TCGA Lung Adenocarcinoma	20.16	17.25
TCGA-44-5645-11A	TCGA	Primary Tumor	TCGA Lung Adenocarcinoma	20.16	17.05
TCGA-78-7146-01A	TCGA	Primary Tumor	TCGA Lung Adenocarcinoma	20.15	18.04
TCGA-78-7148-01A	TCGA	Primary Tumor	TCGA Lung Adenocarcinoma	20.15	17.72
TCGA-99-AA5R-01A	TCGA	Primary Tumor	TCGA Lung Adenocarcinoma	20.15	16.42
TCGA-38-4628-01A	TCGA	Primary Tumor	TCGA Lung Adenocarcinoma	20.15	16.22
TCGA-55-6979-01A	TCGA	Primary Tumor	TCGA Lung Adenocarcinoma	20.15	16.19
TCGA-35-5375-01A	TCGA	Primary Tumor	TCGA Lung Adenocarcinoma	20.15	14.35
TCGA-MP-A5C7-01A	TCGA	Primary Tumor	TCGA Lung Adenocarcinoma	20.14	18.61
TCGA-44-5645-01A	TCGA	Primary Tumor	TCGA Lung Adenocarcinoma	20.14	17.55
TCGA-91-6847-11A	TCGA	Primary Tumor	TCGA Lung Adenocarcinoma	20.14	17.35
TCGA-55-A57B-01A	TCGA	Primary Tumor	TCGA Lung Adenocarcinoma	20.14	17.16
TCGA-62-A470-01A	TCGA	Primary Tumor	TCGA Lung Adenocarcinoma	20.14	16.9
TCGA-49-6745-01A	TCGA	Primary Tumor	TCGA Lung Adenocarcinoma	20.14	16.81
TCGA-78-7143-01A	TCGA	Primary Tumor	TCGA Lung Adenocarcinoma	20.14	16.77
TCGA-J2-A4AE-01A	TCGA	Primary Tumor	TCGA Lung Adenocarcinoma	20.14	16.57
TCGA-05-4425-01A	TCGA	Primary Tumor	TCGA Lung Adenocarcinoma	20.14	14.6
TCGA-91-7771-01A	TCGA	Primary Tumor	TCGA Lung Adenocarcinoma	20.13	17.39
TCGA-97-7553-01A	TCGA	Primary Tumor	TCGA Lung Adenocarcinoma	20.13	17.3
TCGA-55-6979-11A	TCGA	Primary Tumor	TCGA Lung Adenocarcinoma	20.13	17.14
TCGA-05-4418-01A	TCGA	Primary Tumor	TCGA Lung Adenocarcinoma	20.13	16.98
TCGA-44-6147-01A	TCGA	Primary Tumor	TCGA Lung Adenocarcinoma	20.13	16.9
TCGA-73-4658-01A	TCGA	Primary Tumor	TCGA Lung Adenocarcinoma	20.13	16.17
TCGA-64-1680-01A	TCGA	Primary Tumor	TCGA Lung Adenocarcinoma	20.13	15.87
TCGA-91-6836-01A	TCGA	Primary Tumor	TCGA Lung Adenocarcinoma	20.13	14.8
TCGA-55-6971-01A	TCGA	Primary Tumor	TCGA Lung Adenocarcinoma	20.12	16.08
TCGA-91-6828-01A	TCGA	Primary Tumor	TCGA Lung Adenocarcinoma	20.11	17.47
TCGA-69-7763-01A	TCGA	Primary Tumor	TCGA Lung Adenocarcinoma	20.11	17.21
TCGA-55-A492-01A	TCGA	Primary Tumor	TCGA Lung Adenocarcinoma	20.11	17.07
TCGA-86-6562-01A	TCGA	Primary Tumor	TCGA Lung Adenocarcinoma	20.11	16.93
TCGA-93-A4JQ-01A	TCGA	Primary Tumor	TCGA Lung Adenocarcinoma	20.11	16.42
TCGA-05-4244-01A	TCGA	Primary Tumor	TCGA Lung Adenocarcinoma	20.11	15.45
TCGA-78-7220-01A	TCGA	Primary Tumor	TCGA Lung Adenocarcinoma	20.1	18.78
TCGA-97-8174-01A	TCGA	Primary Tumor	TCGA Lung Adenocarcinoma	20.1	18.23
TCGA-55-8512-01A	TCGA	Primary Tumor	TCGA Lung Adenocarcinoma	20.1	17.67
TCGA-97-8552-01A	TCGA	Primary Tumor	TCGA Lung Adenocarcinoma	20.1	17.09
TCGA-55-1592-01A	TCGA	Primary Tumor	TCGA Lung Adenocarcinoma	20.09	16.79
TCGA-44-2662-01A	TCGA	Primary Tumor	TCGA Lung Adenocarcinoma	20.09	16.68
TCGA-05-4382-01A	TCGA	Primary Tumor	TCGA Lung Adenocarcinoma	20.09	16.12
TCGA-78-7539-01A	TCGA	Primary Tumor	TCGA Lung Adenocarcinoma	20.08	17.4
TCGA-50-5939-11A	TCGA	Primary Tumor	TCGA Lung Adenocarcinoma	20.08	17.23
TCGA-55-6983-11A	TCGA	Primary Tumor	TCGA Lung Adenocarcinoma	20.08	16.93
TCGA-75-6205-01A	TCGA	Primary Tumor	TCGA Lung Adenocarcinoma	20.08	15.57
TCGA-44-3396-11A	TCGA	Primary Tumor	TCGA Lung Adenocarcinoma	20.07	17.38
TCGA-97-8179-01A	TCGA	Primary Tumor	TCGA Lung Adenocarcinoma	20.07	17.37
TCGA-55-6980-11A	TCGA	Primary Tumor	TCGA Lung Adenocarcinoma	20.07	17.36
TCGA-75-6211-01A	TCGA	Primary Tumor	TCGA Lung Adenocarcinoma	20.07	17.31
TCGA-97-7546-01A	TCGA	Primary Tumor	TCGA Lung Adenocarcinoma	20.07	17.3
TCGA-50-5935-11A	TCGA	Primary Tumor	TCGA Lung Adenocarcinoma	20.07	17.13
TCGA-44-A479-01A	TCGA	Primary Tumor	TCGA Lung Adenocarcinoma	20.07	17.06
TCGA-86-A4P8-01A	TCGA	Primary Tumor	TCGA Lung Adenocarcinoma	20.07	17.03
TCGA-44-2668-01A	TCGA	Primary Tumor	TCGA Lung Adenocarcinoma	20.07	16.96
TCGA-38-4629-01A	TCGA	Primary Tumor	TCGA Lung Adenocarcinoma	20.07	14.86
TCGA-83-5908-01A	TCGA	Primary Tumor	TCGA Lung Adenocarcinoma	20.06	17.23
TCGA-44-6144-11A	TCGA	Primary Tumor	TCGA Lung Adenocarcinoma	20.06	16.63
TCGA-38-4626-01A	TCGA	Primary Tumor	TCGA Lung Adenocarcinoma	20.06	16.55
TCGA-50-5941-01A	TCGA	Primary Tumor	TCGA Lung Adenocarcinoma	20.06	16.15
TCGA-05-5429-01A	TCGA	Primary Tumor	TCGA Lung Adenocarcinoma	20.06	15.73
TCGA-44-7669-01A	TCGA	Primary Tumor	TCGA Lung Adenocarcinoma	20.05	18.49
TCGA-J2-8192-01A	TCGA	Primary Tumor	TCGA Lung Adenocarcinoma	20.05	16.95
TCGA-67-4679-01B	TCGA	Primary Tumor	TCGA Lung Adenocarcinoma	20.05	16.26
TCGA-95-A4VN-01A	TCGA	Primary Tumor	TCGA Lung Adenocarcinoma	20.05	15.42
TCGA-75-5122-01A	TCGA	Primary Tumor	TCGA Lung Adenocarcinoma	20.05	13.6
TCGA-50-5931-11A	TCGA	Primary Tumor	TCGA Lung Adenocarcinoma	20.04	17.1
TCGA-67-3773-01A	TCGA	Primary Tumor	TCGA Lung Adenocarcinoma	20.04	15.05
TCGA-55-6975-11A	TCGA	Primary Tumor	TCGA Lung Adenocarcinoma	20.03	17.03
TCGA-97-7552-01A	TCGA	Primary Tumor	TCGA Lung Adenocarcinoma	20.03	16.82
TCGA-38-4625-11A	TCGA	Primary Tumor	TCGA Lung Adenocarcinoma	20.03	16.44
TCGA-44-A47B-01A	TCGA	Primary Tumor	TCGA Lung Adenocarcinoma	20.03	16.04
TCGA-55-6968-01A	TCGA	Primary Tumor	TCGA Lung Adenocarcinoma	20.03	15.87
TCGA-05-4434-01A	TCGA	Primary Tumor	TCGA Lung Adenocarcinoma	20.02	18.41
TCGA-69-7765-01A	TCGA	Primary Tumor	TCGA Lung Adenocarcinoma	20.02	17.73
TCGA-86-7953-01A	TCGA	Primary Tumor	TCGA Lung Adenocarcinoma	20.02	17.73
TCGA-MP-A4T4-01A	TCGA	Primary Tumor	TCGA Lung Adenocarcinoma	20.02	16.91
TCGA-75-7025-01A	TCGA	Primary Tumor	TCGA Lung Adenocarcinoma	20.02	16.64
TCGA-44-A47G-01A	TCGA	Primary Tumor	TCGA Lung Adenocarcinoma	20.02	16.36
TCGA-86-8359-01A	TCGA	Primary Tumor	TCGA Lung Adenocarcinoma	20.02	15.83
TCGA-NJ-A55A-01A	TCGA	Primary Tumor	TCGA Lung Adenocarcinoma	20.01	17.29
TCGA-55-6969-11A	TCGA	Primary Tumor	TCGA Lung Adenocarcinoma	20.01	16.97
TCGA-50-5049-01A	TCGA	Primary Tumor	TCGA Lung Adenocarcinoma	20.01	15.96
TCGA-50-5933-01A	TCGA	Primary Tumor	TCGA Lung Adenocarcinoma	20.01	15.74
TCGA-86-8281-01A	TCGA	Primary Tumor	TCGA Lung Adenocarcinoma	20	18.16
TCGA-50-5936-11A	TCGA	Primary Tumor	TCGA Lung Adenocarcinoma	20	17.36
TCGA-55-6972-01A	TCGA	Primary Tumor	TCGA Lung Adenocarcinoma	20	17.15
TCGA-49-AARR-01A	TCGA	Primary Tumor	TCGA Lung Adenocarcinoma	19.99	17.67
TCGA-62-A46S-01A	TCGA	Primary Tumor	TCGA Lung Adenocarcinoma	19.99	17.35
TCGA-99-8025-01A	TCGA	Primary Tumor	TCGA Lung Adenocarcinoma	19.99	17.1
TCGA-44-6145-11A	TCGA	Primary Tumor	TCGA Lung Adenocarcinoma	19.99	16.95
TCGA-75-5147-01A	TCGA	Primary Tumor	TCGA Lung Adenocarcinoma	19.99	15.79
TCGA-50-6594-01A	TCGA	Primary Tumor	TCGA Lung Adenocarcinoma	19.99	15.08
TCGA-86-8075-01A	TCGA	Primary Tumor	TCGA Lung Adenocarcinoma	19.98	17.21
TCGA-91-6836-11A	TCGA	Primary Tumor	TCGA Lung Adenocarcinoma	19.98	16.91
TCGA-L4-A4E6-01A	TCGA	Primary Tumor	TCGA Lung Adenocarcinoma	19.98	16.56
TCGA-38-A44F-01A	TCGA	Primary Tumor	TCGA Lung Adenocarcinoma	19.98	16.53
TCGA-44-6148-11A	TCGA	Primary Tumor	TCGA Lung Adenocarcinoma	19.97	17.9
TCGA-44-6776-11A	TCGA	Primary Tumor	TCGA Lung Adenocarcinoma	19.97	17.1
TCGA-97-A4M2-01A	TCGA	Primary Tumor	TCGA Lung Adenocarcinoma	19.97	16.65
TCGA-95-A4VK-01A	TCGA	Primary Tumor	TCGA Lung Adenocarcinoma	19.97	16.49
TCGA-49-4505-01A	TCGA	Primary Tumor	TCGA Lung Adenocarcinoma	19.97	16.36
TCGA-38-4626-11A	TCGA	Primary Tumor	TCGA Lung Adenocarcinoma	19.97	16.34
TCGA-67-3771-01A	TCGA	Primary Tumor	TCGA Lung Adenocarcinoma	19.96	18.44
TCGA-05-4403-01A	TCGA	Primary Tumor	TCGA Lung Adenocarcinoma	19.96	17.41
TCGA-91-6829-11A	TCGA	Primary Tumor	TCGA Lung Adenocarcinoma	19.96	16.42
TCGA-44-6146-11A	TCGA	Primary Tumor	TCGA Lung Adenocarcinoma	19.95	17.44
TCGA-05-4405-01A	TCGA	Primary Tumor	TCGA Lung Adenocarcinoma	19.95	17.29
TCGA-J2-A4AD-01A	TCGA	Primary Tumor	TCGA Lung Adenocarcinoma	19.95	16.76
TCGA-55-6985-11A	TCGA	Primary Tumor	TCGA Lung Adenocarcinoma	19.94	17.14
TCGA-50-5933-11A	TCGA	Primary Tumor	TCGA Lung Adenocarcinoma	19.93	17.36
TCGA-91-6849-11A	TCGA	Primary Tumor	TCGA Lung Adenocarcinoma	19.92	17.53
TCGA-55-6978-01A	TCGA	Primary Tumor	TCGA Lung Adenocarcinoma	19.92	16.72
TCGA-73-4676-11A	TCGA	Primary Tumor	TCGA Lung Adenocarcinoma	19.92	16.37
TCGA-55-7913-01B	TCGA	Primary Tumor	TCGA Lung Adenocarcinoma	19.92	15.6
TCGA-55-A48Y-01A	TCGA	Primary Tumor	TCGA Lung Adenocarcinoma	19.91	18.21
TCGA-44-6147-11A	TCGA	Primary Tumor	TCGA Lung Adenocarcinoma	19.91	17.08
TCGA-44-6778-01A	TCGA	Primary Tumor	TCGA Lung Adenocarcinoma	19.91	16.7
TCGA-49-6744-11A	TCGA	Primary Tumor	TCGA Lung Adenocarcinoma	19.9	17.64
TCGA-55-6981-11A	TCGA	Primary Tumor	TCGA Lung Adenocarcinoma	19.9	17.46
TCGA-55-7816-01A	TCGA	Primary Tumor	TCGA Lung Adenocarcinoma	19.9	17.42
TCGA-55-6984-11A	TCGA	Primary Tumor	TCGA Lung Adenocarcinoma	19.9	17.27
TCGA-05-4430-01A	TCGA	Primary Tumor	TCGA Lung Adenocarcinoma	19.9	16.8
TCGA-05-4250-01A	TCGA	Primary Tumor	TCGA Lung Adenocarcinoma	19.9	16.51
TCGA-97-8172-01A	TCGA	Primary Tumor	TCGA Lung Adenocarcinoma	19.9	16.48
TCGA-86-8358-01A	TCGA	Primary Tumor	TCGA Lung Adenocarcinoma	19.9	15.8
TCGA-49-4488-01A	TCGA	Primary Tumor	TCGA Lung Adenocarcinoma	19.9	14.49
TCGA-86-8056-01A	TCGA	Primary Tumor	TCGA Lung Adenocarcinoma	19.89	17.79
TCGA-55-7284-01B	TCGA	Primary Tumor	TCGA Lung Adenocarcinoma	19.89	17.52
TCGA-44-6775-01A	TCGA	Primary Tumor	TCGA Lung Adenocarcinoma	19.88	17.96
TCGA-55-6971-11A	TCGA	Primary Tumor	TCGA Lung Adenocarcinoma	19.88	17.26
TCGA-35-3615-01A	TCGA	Primary Tumor	TCGA Lung Adenocarcinoma	19.88	17.14
TCGA-49-6767-01A	TCGA	Primary Tumor	TCGA Lung Adenocarcinoma	19.88	17.08
TCGA-78-7161-01A	TCGA	Primary Tumor	TCGA Lung Adenocarcinoma	19.88	16.95
TCGA-50-5932-11A	TCGA	Primary Tumor	TCGA Lung Adenocarcinoma	19.87	17.31
TCGA-53-7813-01A	TCGA	Primary Tumor	TCGA Lung Adenocarcinoma	19.86	16.62
TCGA-49-6743-11A	TCGA	Primary Tumor	TCGA Lung Adenocarcinoma	19.86	16.6
TCGA-55-6986-11A	TCGA	Primary Tumor	TCGA Lung Adenocarcinoma	19.85	17.9
TCGA-86-7713-01A	TCGA	Primary Tumor	TCGA Lung Adenocarcinoma	19.85	17.67
TCGA-91-6828-11A	TCGA	Primary Tumor	TCGA Lung Adenocarcinoma	19.85	17.58
TCGA-J2-A4AG-01A	TCGA	Primary Tumor	TCGA Lung Adenocarcinoma	19.85	17.49
TCGA-50-5045-01A	TCGA	Primary Tumor	TCGA Lung Adenocarcinoma	19.84	15.71
TCGA-05-4427-01A	TCGA	Primary Tumor	TCGA Lung Adenocarcinoma	19.82	17.72
TCGA-55-7911-01A	TCGA	Primary Tumor	TCGA Lung Adenocarcinoma	19.82	15.45
TCGA-50-5066-02A	TCGA	Primary Tumor	TCGA Lung Adenocarcinoma	19.81	17.64
TCGA-05-4249-01A	TCGA	Primary Tumor	TCGA Lung Adenocarcinoma	19.81	17.26
TCGA-55-6978-11A	TCGA	Primary Tumor	TCGA Lung Adenocarcinoma	19.81	17.19
TCGA-55-7726-01A	TCGA	Primary Tumor	TCGA Lung Adenocarcinoma	19.8	18.18
TCGA-93-A4JP-01A	TCGA	Primary Tumor	TCGA Lung Adenocarcinoma	19.8	17
TCGA-49-4510-01A	TCGA	Primary Tumor	TCGA Lung Adenocarcinoma	19.79	18.61
TCGA-55-6982-11A	TCGA	Primary Tumor	TCGA Lung Adenocarcinoma	19.79	17.6
TCGA-50-6595-11A	TCGA	Primary Tumor	TCGA Lung Adenocarcinoma	19.79	17.31
TCGA-05-4433-01A	TCGA	Primary Tumor	TCGA Lung Adenocarcinoma	19.79	17.28
TCGA-62-8395-01A	TCGA	Primary Tumor	TCGA Lung Adenocarcinoma	19.79	16.7
TCGA-49-AAR4-01A	TCGA	Primary Tumor	TCGA Lung Adenocarcinoma	19.79	16.09
TCGA-86-8073-01A	TCGA	Primary Tumor	TCGA Lung Adenocarcinoma	19.78	18.49
TCGA-44-2666-01A	TCGA	Primary Tumor	TCGA Lung Adenocarcinoma	19.78	15.27
TCGA-38-4632-11A	TCGA	Primary Tumor	TCGA Lung Adenocarcinoma	19.77	15.71
TCGA-62-A46O-01A	TCGA	Primary Tumor	TCGA Lung Adenocarcinoma	19.76	17.92
TCGA-97-A4M6-01A	TCGA	Primary Tumor	TCGA Lung Adenocarcinoma	19.76	17.87
TCGA-55-6972-11A	TCGA	Primary Tumor	TCGA Lung Adenocarcinoma	19.76	17.26
TCGA-44-4112-01A	TCGA	Primary Tumor	TCGA Lung Adenocarcinoma	19.76	15.4
TCGA-55-6970-11A	TCGA	Primary Tumor	TCGA Lung Adenocarcinoma	19.75	17.1
TCGA-55-A4DG-01A	TCGA	Primary Tumor	TCGA Lung Adenocarcinoma	19.75	15.9
TCGA-05-4384-01A	TCGA	Primary Tumor	TCGA Lung Adenocarcinoma	19.74	17.46
TCGA-91-6831-11A	TCGA	Primary Tumor	TCGA Lung Adenocarcinoma	19.74	16.56
TCGA-05-4389-01A	TCGA	Primary Tumor	TCGA Lung Adenocarcinoma	19.72	17.83
TCGA-MN-A4N5-01A	TCGA	Primary Tumor	TCGA Lung Adenocarcinoma	19.7	16.73
TCGA-67-3772-01A	TCGA	Primary Tumor	TCGA Lung Adenocarcinoma	19.7	16.16
TCGA-69-7761-01A	TCGA	Primary Tumor	TCGA Lung Adenocarcinoma	19.69	15.1
TCGA-67-3774-01A	TCGA	Primary Tumor	TCGA Lung Adenocarcinoma	19.68	18.49
TCGA-J2-8194-01A	TCGA	Primary Tumor	TCGA Lung Adenocarcinoma	19.68	17.95
TCGA-97-7938-01A	TCGA	Primary Tumor	TCGA Lung Adenocarcinoma	19.68	17.15
TCGA-44-6146-01A	TCGA	Primary Tumor	TCGA Lung Adenocarcinoma	19.67	18.3
TCGA-69-7764-01A	TCGA	Primary Tumor	TCGA Lung Adenocarcinoma	19.67	15.53
TCGA-44-6778-11A	TCGA	Primary Tumor	TCGA Lung Adenocarcinoma	19.66	17.23
TCGA-64-5778-01A	TCGA	Primary Tumor	TCGA Lung Adenocarcinoma	19.65	16.01
TCGA-86-A456-01A	TCGA	Primary Tumor	TCGA Lung Adenocarcinoma	19.65	15.9
TCGA-38-4627-11A	TCGA	Primary Tumor	TCGA Lung Adenocarcinoma	19.65	15.68
TCGA-38-4632-01A	TCGA	Primary Tumor	TCGA Lung Adenocarcinoma	19.63	15.08
TCGA-62-A472-01A	TCGA	Primary Tumor	TCGA Lung Adenocarcinoma	19.62	16.28
TCGA-62-A46R-01A	TCGA	Primary Tumor	TCGA Lung Adenocarcinoma	19.61	16.32
TCGA-44-2661-01A	TCGA	Primary Tumor	TCGA Lung Adenocarcinoma	19.61	15.48
TCGA-49-6745-11A	TCGA	Primary Tumor	TCGA Lung Adenocarcinoma	19.6	16.07
TCGA-75-5146-01A	TCGA	Primary Tumor	TCGA Lung Adenocarcinoma	19.6	15.63
TCGA-67-3770-01A	TCGA	Primary Tumor	TCGA Lung Adenocarcinoma	19.59	15.09
TCGA-73-7499-01A	TCGA	Primary Tumor	TCGA Lung Adenocarcinoma	19.59	14.87
TCGA-55-1596-01A	TCGA	Primary Tumor	TCGA Lung Adenocarcinoma	19.57	15.9
TCGA-91-8496-01A	TCGA	Primary Tumor	TCGA Lung Adenocarcinoma	19.57	14.81
TCGA-L9-A443-01A	TCGA	Primary Tumor	TCGA Lung Adenocarcinoma	19.56	17.69
TCGA-78-7160-01A	TCGA	Primary Tumor	TCGA Lung Adenocarcinoma	19.55	18.04
TCGA-44-3398-01A	TCGA	Primary Tumor	TCGA Lung Adenocarcinoma	19.54	15.37
TCGA-38-4631-01A	TCGA	Primary Tumor	TCGA Lung Adenocarcinoma	19.52	17.69
TCGA-44-2655-01A	TCGA	Primary Tumor	TCGA Lung Adenocarcinoma	19.5	16.75
TCGA-64-1678-01A	TCGA	Primary Tumor	TCGA Lung Adenocarcinoma	19.48	16.1
TCGA-78-7145-01A	TCGA	Primary Tumor	TCGA Lung Adenocarcinoma	19.47	16.13
TCGA-55-7907-01A	TCGA	Primary Tumor	TCGA Lung Adenocarcinoma	19.43	17.5
TCGA-75-5125-01A	TCGA	Primary Tumor	TCGA Lung Adenocarcinoma	19.42	14.71
TCGA-05-5423-01A	TCGA	Primary Tumor	TCGA Lung Adenocarcinoma	19.4	15.2
TCGA-49-4490-11A	TCGA	Primary Tumor	TCGA Lung Adenocarcinoma	19.31	16.29
TCGA-44-2656-01A	TCGA	Primary Tumor	TCGA Lung Adenocarcinoma	19.31	15.89
TCGA-91-6830-01A	TCGA	Primary Tumor	TCGA Lung Adenocarcinoma	19.29	17.41
TCGA-55-7725-01A	TCGA	Primary Tumor	TCGA Lung Adenocarcinoma	19.29	17.24
TCGA-35-4122-01A	TCGA	Primary Tumor	TCGA Lung Adenocarcinoma	19.29	14.92
TCGA-05-5420-01A	TCGA	Primary Tumor	TCGA Lung Adenocarcinoma	19.23	14.6
TCGA-05-5428-01A	TCGA	Primary Tumor	TCGA Lung Adenocarcinoma	19.22	15.28
TCGA-49-4512-11A	TCGA	Primary Tumor	TCGA Lung Adenocarcinoma	19.2	16.06
TCGA-55-7727-01A	TCGA	Primary Tumor	TCGA Lung Adenocarcinoma	19.14	16.59
TCGA-35-4123-01A	TCGA	Primary Tumor	TCGA Lung Adenocarcinoma	19.02	15.48
TCGA-64-1676-01A	TCGA	Primary Tumor	TCGA Lung Adenocarcinoma	19	13.74
TCGA-55-7724-01A	TCGA	Primary Tumor	TCGA Lung Adenocarcinoma	18.89	19.21
TCGA-44-3918-01A	TCGA	Primary Tumor	TCGA Lung Adenocarcinoma	18.88	15.01
TCGA-50-5066-01A	TCGA	Primary Tumor	TCGA Lung Adenocarcinoma	18.77	14.94
TCGA-44-3917-01A	TCGA	Primary Tumor	TCGA Lung Adenocarcinoma	18.41	17.83
TCGA-50-5068-01A	TCGA	Primary Tumor	TCGA Lung Adenocarcinoma	18.41	15.22
TCGA-55-7815-01A	TCGA	Primary Tumor	TCGA Lung Adenocarcinoma	18.38	17.59
TCGA-49-6743-01A	TCGA	Primary Tumor	TCGA Lung Adenocarcinoma	18.24	15.47
TCGA-44-2668-01B	TCGA	Primary Tumor	TCGA Lung Adenocarcinoma	18.16	17.48
TCGA-44-2666-01B	TCGA	Primary Tumor	TCGA Lung Adenocarcinoma	17.98	16.9
TCGA-44-2656-01B	TCGA	Primary Tumor	TCGA Lung Adenocarcinoma	17.37	16.85
TCGA-44-4112-01B	TCGA	Primary Tumor	TCGA Lung Adenocarcinoma	17.3	17.24
TCGA-44-5645-01B	TCGA	Primary Tumor	TCGA Lung Adenocarcinoma	17.22	18.24
TCGA-44-3918-01B	TCGA	Primary Tumor	TCGA Lung Adenocarcinoma	17.15	16.46
TCGA-44-2662-01B	TCGA	Primary Tumor	TCGA Lung Adenocarcinoma	17.08	17.56
TCGA-44-3917-01B	TCGA	Primary Tumor	TCGA Lung Adenocarcinoma	16.85	19.04
TCGA-44-6147-01B	TCGA	Primary Tumor	TCGA Lung Adenocarcinoma	16.79	17.3
TCGA-44-6146-01B	TCGA	Primary Tumor	TCGA Lung Adenocarcinoma	16.62	18.73
TCGA-44-6775-01C	TCGA	Primary Tumor	TCGA Lung Adenocarcinoma	16.53	17.94
TCGA-98-8020-01A	TCGA	Primary Tumor	TCGA Lung Squamous Cell Carcinoma	22.33	18.98
TCGA-85-8479-01A	TCGA	Primary Tumor	TCGA Lung Squamous Cell Carcinoma	22.28	18.19
TCGA-46-6026-01A	TCGA	Primary Tumor	TCGA Lung Squamous Cell Carcinoma	22.2	19.89
TCGA-77-8009-01A	TCGA	Primary Tumor	TCGA Lung Squamous Cell Carcinoma	22.13	18.63
TCGA-85-A50Z-01A	TCGA	Primary Tumor	TCGA Lung Squamous Cell Carcinoma	22.02	17.08
TCGA-21-5782-01A	TCGA	Primary Tumor	TCGA Lung Squamous Cell Carcinoma	22	17.41
TCGA-85-8664-01A	TCGA	Primary Tumor	TCGA Lung Squamous Cell Carcinoma	21.97	18.59
TCGA-77-8148-01A	TCGA	Primary Tumor	TCGA Lung Squamous Cell Carcinoma	21.85	18.04
TCGA-85-6798-01A	TCGA	Primary Tumor	TCGA Lung Squamous Cell Carcinoma	21.81	18.64
TCGA-52-7810-01A	TCGA	Primary Tumor	TCGA Lung Squamous Cell Carcinoma	21.79	18.11
TCGA-92-8065-01A	TCGA	Primary Tumor	TCGA Lung Squamous Cell Carcinoma	21.77	15.38
TCGA-22-4607-01A	TCGA	Primary Tumor	TCGA Lung Squamous Cell Carcinoma	21.7	16.88
TCGA-NC-A5HH-01A	TCGA	Primary Tumor	TCGA Lung Squamous Cell Carcinoma	21.64	18.44
TCGA-33-AASL-01A	TCGA	Primary Tumor	TCGA Lung Squamous Cell Carcinoma	21.61	17.87
TCGA-94-8035-01A	TCGA	Primary Tumor	TCGA Lung Squamous Cell Carcinoma	21.57	17.57
TCGA-85-8277-01A	TCGA	Primary Tumor	TCGA Lung Squamous Cell Carcinoma	21.51	18.09
TCGA-60-2708-01A	TCGA	Primary Tumor	TCGA Lung Squamous Cell Carcinoma	21.44	17.88
TCGA-85-A4QQ-01A	TCGA	Primary Tumor	TCGA Lung Squamous Cell Carcinoma	21.44	17.82
TCGA-43-8116-01A	TCGA	Primary Tumor	TCGA Lung Squamous Cell Carcinoma	21.43	18.99
TCGA-22-4593-01A	TCGA	Primary Tumor	TCGA Lung Squamous Cell Carcinoma	21.42	18.7
TCGA-60-2720-01A	TCGA	Primary Tumor	TCGA Lung Squamous Cell Carcinoma	21.41	16.46
TCGA-85-8288-01A	TCGA	Primary Tumor	TCGA Lung Squamous Cell Carcinoma	21.35	18.69
TCGA-63-A5MH-01A	TCGA	Primary Tumor	TCGA Lung Squamous Cell Carcinoma	21.35	17.93
TCGA-NC-A5HE-01A	TCGA	Primary Tumor	TCGA Lung Squamous Cell Carcinoma	21.34	18.18
TCGA-77-8146-01A	TCGA	Primary Tumor	TCGA Lung Squamous Cell Carcinoma	21.33	18.36
TCGA-96-A4JK-01A	TCGA	Primary Tumor	TCGA Lung Squamous Cell Carcinoma	21.33	18.31
TCGA-NC-A5HI-01A	TCGA	Primary Tumor	TCGA Lung Squamous Cell Carcinoma	21.33	15.34
TCGA-O2-A52W-01A	TCGA	Primary Tumor	TCGA Lung Squamous Cell Carcinoma	21.31	16.81
TCGA-O2-A52V-01A	TCGA	Primary Tumor	TCGA Lung Squamous Cell Carcinoma	21.29	18.72
TCGA-90-6837-01A	TCGA	Primary Tumor	TCGA Lung Squamous Cell Carcinoma	21.28	19.37
TCGA-94-8491-01A	TCGA	Primary Tumor	TCGA Lung Squamous Cell Carcinoma	21.28	18.41
TCGA-NC-A5HG-01A	TCGA	Primary Tumor	TCGA Lung Squamous Cell Carcinoma	21.27	20.34
TCGA-43-5670-01A	TCGA	Primary Tumor	TCGA Lung Squamous Cell Carcinoma	21.27	19.21
TCGA-43-7657-01A	TCGA	Primary Tumor	TCGA Lung Squamous Cell Carcinoma	21.27	19.07
TCGA-63-7022-01A	TCGA	Primary Tumor	TCGA Lung Squamous Cell Carcinoma	21.27	18.71
TCGA-6A-AB49-01A	TCGA	Primary Tumor	TCGA Lung Squamous Cell Carcinoma	21.27	17.34
TCGA-NC-A5HF-01A	TCGA	Primary Tumor	TCGA Lung Squamous Cell Carcinoma	21.23	17.19
TCGA-77-A5GA-01A	TCGA	Primary Tumor	TCGA Lung Squamous Cell Carcinoma	21.23	16.56
TCGA-21-1080-01A	TCGA	Primary Tumor	TCGA Lung Squamous Cell Carcinoma	21.22	16.23
TCGA-22-5477-01A	TCGA	Primary Tumor	TCGA Lung Squamous Cell Carcinoma	21.2	19.06
TCGA-85-7950-01A	TCGA	Primary Tumor	TCGA Lung Squamous Cell Carcinoma	21.2	18.93
TCGA-56-8628-01A	TCGA	Primary Tumor	TCGA Lung Squamous Cell Carcinoma	21.19	19.05
TCGA-70-6722-01A	TCGA	Primary Tumor	TCGA Lung Squamous Cell Carcinoma	21.19	17.97
TCGA-43-6647-01A	TCGA	Primary Tumor	TCGA Lung Squamous Cell Carcinoma	21.19	17.7
TCGA-56-8305-01A	TCGA	Primary Tumor	TCGA Lung Squamous Cell Carcinoma	21.19	17.61
TCGA-56-8304-01A	TCGA	Primary Tumor	TCGA Lung Squamous Cell Carcinoma	21.18	16.17
TCGA-85-8350-01A	TCGA	Primary Tumor	TCGA Lung Squamous Cell Carcinoma	21.17	18.43
TCGA-NC-A5HT-01A	TCGA	Primary Tumor	TCGA Lung Squamous Cell Carcinoma	21.16	18.74
TCGA-98-8023-01A	TCGA	Primary Tumor	TCGA Lung Squamous Cell Carcinoma	21.15	17.99
TCGA-33-AASI-01A	TCGA	Primary Tumor	TCGA Lung Squamous Cell Carcinoma	21.14	19.47
TCGA-NC-A5HL-01A	TCGA	Primary Tumor	TCGA Lung Squamous Cell Carcinoma	21.14	16.92
TCGA-77-6843-01A	TCGA	Primary Tumor	TCGA Lung Squamous Cell Carcinoma	21.13	18.92
TCGA-33-AAS8-01A	TCGA	Primary Tumor	TCGA Lung Squamous Cell Carcinoma	21.13	18.45
TCGA-34-5231-01A	TCGA	Primary Tumor	TCGA Lung Squamous Cell Carcinoma	21.13	18.25
TCGA-34-5929-01A	TCGA	Primary Tumor	TCGA Lung Squamous Cell Carcinoma	21.12	19.48
TCGA-43-2578-01A	TCGA	Primary Tumor	TCGA Lung Squamous Cell Carcinoma	21.12	16.43
TCGA-60-2719-01A	TCGA	Primary Tumor	TCGA Lung Squamous Cell Carcinoma	21.11	14.85
TCGA-NK-A5D1-01A	TCGA	Primary Tumor	TCGA Lung Squamous Cell Carcinoma	21.1	18.24
TCGA-46-6025-01A	TCGA	Primary Tumor	TCGA Lung Squamous Cell Carcinoma	21.09	19.26
TCGA-85-8048-01A	TCGA	Primary Tumor	TCGA Lung Squamous Cell Carcinoma	21.09	18.63
TCGA-63-5131-01A	TCGA	Primary Tumor	TCGA Lung Squamous Cell Carcinoma	21.09	17.76
TCGA-33-AASJ-01A	TCGA	Primary Tumor	TCGA Lung Squamous Cell Carcinoma	21.08	17.57
TCGA-63-7023-01A	TCGA	Primary Tumor	TCGA Lung Squamous Cell Carcinoma	21.07	18.53
TCGA-NC-A5HO-01A	TCGA	Primary Tumor	TCGA Lung Squamous Cell Carcinoma	21.06	16.62
TCGA-33-6738-01A	TCGA	Primary Tumor	TCGA Lung Squamous Cell Carcinoma	21.05	17.36
TCGA-85-A53L-01A	TCGA	Primary Tumor	TCGA Lung Squamous Cell Carcinoma	21.04	17.65
TCGA-85-7843-01A	TCGA	Primary Tumor	TCGA Lung Squamous Cell Carcinoma	21.04	16.99
TCGA-56-A62T-01A	TCGA	Primary Tumor	TCGA Lung Squamous Cell Carcinoma	21.03	18.68
TCGA-85-A510-01A	TCGA	Primary Tumor	TCGA Lung Squamous Cell Carcinoma	21.02	17.44
TCGA-NK-A5CT-01A	TCGA	Primary Tumor	TCGA Lung Squamous Cell Carcinoma	21	18.81
TCGA-77-8150-01A	TCGA	Primary Tumor	TCGA Lung Squamous Cell Carcinoma	21	18.39
TCGA-85-A4CN-01A	TCGA	Primary Tumor	TCGA Lung Squamous Cell Carcinoma	21	17.29
TCGA-85-A4QR-01A	TCGA	Primary Tumor	TCGA Lung Squamous Cell Carcinoma	21	17.18
TCGA-92-8064-01A	TCGA	Primary Tumor	TCGA Lung Squamous Cell Carcinoma	21	17.11
TCGA-56-6546-01A	TCGA	Primary Tumor	TCGA Lung Squamous Cell Carcinoma	21	17.1
TCGA-66-2766-01A	TCGA	Primary Tumor	TCGA Lung Squamous Cell Carcinoma	21	16.97
TCGA-39-5027-01A	TCGA	Primary Tumor	TCGA Lung Squamous Cell Carcinoma	20.99	18.24
TCGA-85-8070-01A	TCGA	Primary Tumor	TCGA Lung Squamous Cell Carcinoma	20.99	17.88
TCGA-33-A5GW-01A	TCGA	Primary Tumor	TCGA Lung Squamous Cell Carcinoma	20.99	17.65
TCGA-51-6867-01A	TCGA	Primary Tumor	TCGA Lung Squamous Cell Carcinoma	20.98	19.43
TCGA-56-8629-01A	TCGA	Primary Tumor	TCGA Lung Squamous Cell Carcinoma	20.98	18.66
TCGA-63-7020-01A	TCGA	Primary Tumor	TCGA Lung Squamous Cell Carcinoma	20.98	18.52
TCGA-77-8156-01A	TCGA	Primary Tumor	TCGA Lung Squamous Cell Carcinoma	20.97	17.63
TCGA-63-A5MY-01A	TCGA	Primary Tumor	TCGA Lung Squamous Cell Carcinoma	20.97	15.83
TCGA-85-A4CL-01A	TCGA	Primary Tumor	TCGA Lung Squamous Cell Carcinoma	20.96	18.91
TCGA-68-8250-01A	TCGA	Primary Tumor	TCGA Lung Squamous Cell Carcinoma	20.96	17.38
TCGA-56-8626-01A	TCGA	Primary Tumor	TCGA Lung Squamous Cell Carcinoma	20.95	19.74
TCGA-77-8140-01A	TCGA	Primary Tumor	TCGA Lung Squamous Cell Carcinoma	20.95	18.89
TCGA-98-8021-01A	TCGA	Primary Tumor	TCGA Lung Squamous Cell Carcinoma	20.95	18.86
TCGA-77-8153-01A	TCGA	Primary Tumor	TCGA Lung Squamous Cell Carcinoma	20.95	18.71
TCGA-77-6844-01A	TCGA	Primary Tumor	TCGA Lung Squamous Cell Carcinoma	20.95	17.25
TCGA-77-6842-01A	TCGA	Primary Tumor	TCGA Lung Squamous Cell Carcinoma	20.95	16.94
TCGA-33-4586-01A	TCGA	Primary Tumor	TCGA Lung Squamous Cell Carcinoma	20.94	18.89
TCGA-85-8481-01A	TCGA	Primary Tumor	TCGA Lung Squamous Cell Carcinoma	20.94	18.71
TCGA-90-A4ED-01A	TCGA	Primary Tumor	TCGA Lung Squamous Cell Carcinoma	20.94	18.69
TCGA-22-5485-01A	TCGA	Primary Tumor	TCGA Lung Squamous Cell Carcinoma	20.94	18.32
TCGA-56-8309-01A	TCGA	Primary Tumor	TCGA Lung Squamous Cell Carcinoma	20.94	17.69
TCGA-94-7033-01A	TCGA	Primary Tumor	TCGA Lung Squamous Cell Carcinoma	20.94	16.2
TCGA-34-7107-01A	TCGA	Primary Tumor	TCGA Lung Squamous Cell Carcinoma	20.93	18.56
TCGA-85-8354-01A	TCGA	Primary Tumor	TCGA Lung Squamous Cell Carcinoma	20.93	18.37
TCGA-34-2596-01A	TCGA	Primary Tumor	TCGA Lung Squamous Cell Carcinoma	20.92	18.95
TCGA-85-8052-01A	TCGA	Primary Tumor	TCGA Lung Squamous Cell Carcinoma	20.92	18.31
TCGA-85-A4JC-01A	TCGA	Primary Tumor	TCGA Lung Squamous Cell Carcinoma	20.92	18.23
TCGA-98-A53B-01A	TCGA	Primary Tumor	TCGA Lung Squamous Cell Carcinoma	20.92	18.21
TCGA-NK-A5CR-01A	TCGA	Primary Tumor	TCGA Lung Squamous Cell Carcinoma	20.92	18.21
TCGA-66-2753-01A	TCGA	Primary Tumor	TCGA Lung Squamous Cell Carcinoma	20.92	17.8
TCGA-21-5786-01A	TCGA	Primary Tumor	TCGA Lung Squamous Cell Carcinoma	20.91	18.56
TCGA-85-7696-01A	TCGA	Primary Tumor	TCGA Lung Squamous Cell Carcinoma	20.91	18.32
TCGA-85-7699-01A	TCGA	Primary Tumor	TCGA Lung Squamous Cell Carcinoma	20.91	17.68
TCGA-NC-A5HM-01A	TCGA	Primary Tumor	TCGA Lung Squamous Cell Carcinoma	20.91	16.74
TCGA-77-8138-01A	TCGA	Primary Tumor	TCGA Lung Squamous Cell Carcinoma	20.9	18.82
TCGA-77-A5G6-01A	TCGA	Primary Tumor	TCGA Lung Squamous Cell Carcinoma	20.9	17.57
TCGA-58-A46L-01A	TCGA	Primary Tumor	TCGA Lung Squamous Cell Carcinoma	20.9	17.37
TCGA-58-A46N-01A	TCGA	Primary Tumor	TCGA Lung Squamous Cell Carcinoma	20.9	17.29
TCGA-39-5024-01A	TCGA	Primary Tumor	TCGA Lung Squamous Cell Carcinoma	20.9	17.22
TCGA-39-5035-01A	TCGA	Primary Tumor	TCGA Lung Squamous Cell Carcinoma	20.9	17.03
TCGA-90-A4EE-01A	TCGA	Primary Tumor	TCGA Lung Squamous Cell Carcinoma	20.9	14.55
TCGA-LA-A7SW-01A	TCGA	Primary Tumor	TCGA Lung Squamous Cell Carcinoma	20.89	18.45
TCGA-34-A5IX-01A	TCGA	Primary Tumor	TCGA Lung Squamous Cell Carcinoma	20.89	17.76
TCGA-LA-A446-01A	TCGA	Primary Tumor	TCGA Lung Squamous Cell Carcinoma	20.89	17.5
TCGA-21-1082-01A	TCGA	Primary Tumor	TCGA Lung Squamous Cell Carcinoma	20.89	17.41
TCGA-77-A5G3-01A	TCGA	Primary Tumor	TCGA Lung Squamous Cell Carcinoma	20.88	19.14
TCGA-NC-A5HR-01A	TCGA	Primary Tumor	TCGA Lung Squamous Cell Carcinoma	20.88	16.99
TCGA-77-8130-01A	TCGA	Primary Tumor	TCGA Lung Squamous Cell Carcinoma	20.87	18.28
TCGA-77-8136-01A	TCGA	Primary Tumor	TCGA Lung Squamous Cell Carcinoma	20.87	18.03
TCGA-L3-A524-01A	TCGA	Primary Tumor	TCGA Lung Squamous Cell Carcinoma	20.87	17.95
TCGA-85-8071-01A	TCGA	Primary Tumor	TCGA Lung Squamous Cell Carcinoma	20.86	17.57
TCGA-63-A5MI-01A	TCGA	Primary Tumor	TCGA Lung Squamous Cell Carcinoma	20.86	17.5
TCGA-NC-A5HK-01A	TCGA	Primary Tumor	TCGA Lung Squamous Cell Carcinoma	20.86	17.2
TCGA-60-2716-01A	TCGA	Primary Tumor	TCGA Lung Squamous Cell Carcinoma	20.86	16.37
TCGA-21-5787-01A	TCGA	Primary Tumor	TCGA Lung Squamous Cell Carcinoma	20.86	16.06
TCGA-85-7710-01A	TCGA	Primary Tumor	TCGA Lung Squamous Cell Carcinoma	20.85	19.2
TCGA-34-8456-01A	TCGA	Primary Tumor	TCGA Lung Squamous Cell Carcinoma	20.85	18.28
TCGA-66-2794-01A	TCGA	Primary Tumor	TCGA Lung Squamous Cell Carcinoma	20.85	17.53
TCGA-90-7769-01A	TCGA	Primary Tumor	TCGA Lung Squamous Cell Carcinoma	20.85	17.38
TCGA-NC-A5HD-01A	TCGA	Primary Tumor	TCGA Lung Squamous Cell Carcinoma	20.85	17.25
TCGA-63-A5MR-01A	TCGA	Primary Tumor	TCGA Lung Squamous Cell Carcinoma	20.84	18.82
TCGA-77-A5GF-01A	TCGA	Primary Tumor	TCGA Lung Squamous Cell Carcinoma	20.84	17.79
TCGA-63-A5MM-01A	TCGA	Primary Tumor	TCGA Lung Squamous Cell Carcinoma	20.84	17.7
TCGA-56-A4BX-01A	TCGA	Primary Tumor	TCGA Lung Squamous Cell Carcinoma	20.84	17.67
TCGA-52-7809-01A	TCGA	Primary Tumor	TCGA Lung Squamous Cell Carcinoma	20.83	18.5
TCGA-56-8622-01A	TCGA	Primary Tumor	TCGA Lung Squamous Cell Carcinoma	20.83	18.49
TCGA-33-AASB-01A	TCGA	Primary Tumor	TCGA Lung Squamous Cell Carcinoma	20.83	18.42
TCGA-21-A5DI-01A	TCGA	Primary Tumor	TCGA Lung Squamous Cell Carcinoma	20.83	18.28
TCGA-34-5928-01A	TCGA	Primary Tumor	TCGA Lung Squamous Cell Carcinoma	20.83	18.04
TCGA-33-6737-01A	TCGA	Primary Tumor	TCGA Lung Squamous Cell Carcinoma	20.82	18.77
TCGA-22-5473-01A	TCGA	Primary Tumor	TCGA Lung Squamous Cell Carcinoma	20.82	17.37
TCGA-63-A5MJ-01A	TCGA	Primary Tumor	TCGA Lung Squamous Cell Carcinoma	20.82	17.07
TCGA-33-4583-01A	TCGA	Primary Tumor	TCGA Lung Squamous Cell Carcinoma	20.82	16.87
TCGA-63-A5MB-01A	TCGA	Primary Tumor	TCGA Lung Squamous Cell Carcinoma	20.81	18.45
TCGA-22-5483-01A	TCGA	Primary Tumor	TCGA Lung Squamous Cell Carcinoma	20.81	17.89
TCGA-77-8139-01A	TCGA	Primary Tumor	TCGA Lung Squamous Cell Carcinoma	20.81	17.85
TCGA-39-5022-01A	TCGA	Primary Tumor	TCGA Lung Squamous Cell Carcinoma	20.81	16.88
TCGA-43-2576-01A	TCGA	Primary Tumor	TCGA Lung Squamous Cell Carcinoma	20.81	15.82
TCGA-34-5927-01A	TCGA	Primary Tumor	TCGA Lung Squamous Cell Carcinoma	20.8	19.56
TCGA-34-2600-01A	TCGA	Primary Tumor	TCGA Lung Squamous Cell Carcinoma	20.8	18.94
TCGA-66-2765-01A	TCGA	Primary Tumor	TCGA Lung Squamous Cell Carcinoma	20.8	18.65
TCGA-85-A512-01A	TCGA	Primary Tumor	TCGA Lung Squamous Cell Carcinoma	20.8	17.82
TCGA-60-2721-01A	TCGA	Primary Tumor	TCGA Lung Squamous Cell Carcinoma	20.8	17.18
TCGA-68-8251-01A	TCGA	Primary Tumor	TCGA Lung Squamous Cell Carcinoma	20.79	18.55
TCGA-85-8353-01A	TCGA	Primary Tumor	TCGA Lung Squamous Cell Carcinoma	20.79	18.33
TCGA-77-8143-01A	TCGA	Primary Tumor	TCGA Lung Squamous Cell Carcinoma	20.79	18.26
TCGA-22-1012-01A	TCGA	Primary Tumor	TCGA Lung Squamous Cell Carcinoma	20.79	18.08
TCGA-66-2783-01A	TCGA	Primary Tumor	TCGA Lung Squamous Cell Carcinoma	20.79	17.58
TCGA-56-6545-01A	TCGA	Primary Tumor	TCGA Lung Squamous Cell Carcinoma	20.78	18.67
TCGA-77-A5G7-01B	TCGA	Primary Tumor	TCGA Lung Squamous Cell Carcinoma	20.78	17.75
TCGA-85-A511-01A	TCGA	Primary Tumor	TCGA Lung Squamous Cell Carcinoma	20.78	17.45
TCGA-85-8351-01A	TCGA	Primary Tumor	TCGA Lung Squamous Cell Carcinoma	20.77	18.96
TCGA-58-A46J-01A	TCGA	Primary Tumor	TCGA Lung Squamous Cell Carcinoma	20.77	17.5
TCGA-33-4533-01A	TCGA	Primary Tumor	TCGA Lung Squamous Cell Carcinoma	20.77	17.45
TCGA-34-5232-01A	TCGA	Primary Tumor	TCGA Lung Squamous Cell Carcinoma	20.77	17.29
TCGA-96-8170-01A	TCGA	Primary Tumor	TCGA Lung Squamous Cell Carcinoma	20.77	16.78
TCGA-34-5240-01A	TCGA	Primary Tumor	TCGA Lung Squamous Cell Carcinoma	20.76	18.65
TCGA-18-5595-01A	TCGA	Primary Tumor	TCGA Lung Squamous Cell Carcinoma	20.76	17.85
TCGA-63-A5MW-01A	TCGA	Primary Tumor	TCGA Lung Squamous Cell Carcinoma	20.76	17.41
TCGA-37-5819-01A	TCGA	Primary Tumor	TCGA Lung Squamous Cell Carcinoma	20.76	16.83
TCGA-43-5668-01A	TCGA	Primary Tumor	TCGA Lung Squamous Cell Carcinoma	20.76	16.46
TCGA-77-8145-01A	TCGA	Primary Tumor	TCGA Lung Squamous Cell Carcinoma	20.75	17.9
TCGA-77-A5G8-01B	TCGA	Primary Tumor	TCGA Lung Squamous Cell Carcinoma	20.75	17.71
TCGA-60-2711-01A	TCGA	Primary Tumor	TCGA Lung Squamous Cell Carcinoma	20.74	18.6
TCGA-60-2712-01A	TCGA	Primary Tumor	TCGA Lung Squamous Cell Carcinoma	20.74	17.56
TCGA-68-7755-01A	TCGA	Primary Tumor	TCGA Lung Squamous Cell Carcinoma	20.74	17.41
TCGA-22-5489-01A	TCGA	Primary Tumor	TCGA Lung Squamous Cell Carcinoma	20.74	17.27
TCGA-22-5481-01A	TCGA	Primary Tumor	TCGA Lung Squamous Cell Carcinoma	20.74	16.57
TCGA-18-3419-01A	TCGA	Primary Tumor	TCGA Lung Squamous Cell Carcinoma	20.74	15.21
TCGA-56-A5DR-01A	TCGA	Primary Tumor	TCGA Lung Squamous Cell Carcinoma	20.73	17.85
TCGA-39-5040-01A	TCGA	Primary Tumor	TCGA Lung Squamous Cell Carcinoma	20.73	17.29
TCGA-O2-A5IB-01A	TCGA	Primary Tumor	TCGA Lung Squamous Cell Carcinoma	20.73	16.69
TCGA-63-7021-01A	TCGA	Primary Tumor	TCGA Lung Squamous Cell Carcinoma	20.72	18.77
TCGA-60-2695-01A	TCGA	Primary Tumor	TCGA Lung Squamous Cell Carcinoma	20.72	18.18
TCGA-58-8390-01A	TCGA	Primary Tumor	TCGA Lung Squamous Cell Carcinoma	20.71	19.48
TCGA-56-7823-01B	TCGA	Primary Tumor	TCGA Lung Squamous Cell Carcinoma	20.71	18.19
TCGA-21-1081-01A	TCGA	Primary Tumor	TCGA Lung Squamous Cell Carcinoma	20.71	17.17
TCGA-77-A5GB-01B	TCGA	Primary Tumor	TCGA Lung Squamous Cell Carcinoma	20.7	18.28
TCGA-43-6773-01A	TCGA	Primary Tumor	TCGA Lung Squamous Cell Carcinoma	20.7	17.65
TCGA-92-7340-01A	TCGA	Primary Tumor	TCGA Lung Squamous Cell Carcinoma	20.69	18.14
TCGA-56-8082-01A	TCGA	Primary Tumor	TCGA Lung Squamous Cell Carcinoma	20.69	18
TCGA-58-8386-01A	TCGA	Primary Tumor	TCGA Lung Squamous Cell Carcinoma	20.69	17.84
TCGA-37-A5EM-01A	TCGA	Primary Tumor	TCGA Lung Squamous Cell Carcinoma	20.69	17.81
TCGA-22-4591-01A	TCGA	Primary Tumor	TCGA Lung Squamous Cell Carcinoma	20.69	17.51
TCGA-56-7731-01A	TCGA	Primary Tumor	TCGA Lung Squamous Cell Carcinoma	20.69	17.15
TCGA-56-A49D-01A	TCGA	Primary Tumor	TCGA Lung Squamous Cell Carcinoma	20.69	16.26
TCGA-85-6561-01A	TCGA	Primary Tumor	TCGA Lung Squamous Cell Carcinoma	20.68	18.42
TCGA-90-A59Q-01A	TCGA	Primary Tumor	TCGA Lung Squamous Cell Carcinoma	20.68	17.81
TCGA-39-5029-01A	TCGA	Primary Tumor	TCGA Lung Squamous Cell Carcinoma	20.68	17.71
TCGA-77-6845-01A	TCGA	Primary Tumor	TCGA Lung Squamous Cell Carcinoma	20.68	17.61
TCGA-85-A5B5-01A	TCGA	Primary Tumor	TCGA Lung Squamous Cell Carcinoma	20.68	17.41
TCGA-56-8201-01A	TCGA	Primary Tumor	TCGA Lung Squamous Cell Carcinoma	20.68	16.86
TCGA-21-1083-01A	TCGA	Primary Tumor	TCGA Lung Squamous Cell Carcinoma	20.67	19.41
TCGA-33-AASD-01A	TCGA	Primary Tumor	TCGA Lung Squamous Cell Carcinoma	20.67	18.6
TCGA-58-8388-01A	TCGA	Primary Tumor	TCGA Lung Squamous Cell Carcinoma	20.67	18.35
TCGA-58-8392-01A	TCGA	Primary Tumor	TCGA Lung Squamous Cell Carcinoma	20.67	18.17
TCGA-18-5592-01A	TCGA	Primary Tumor	TCGA Lung Squamous Cell Carcinoma	20.67	17.97
TCGA-22-5480-01A	TCGA	Primary Tumor	TCGA Lung Squamous Cell Carcinoma	20.67	17.63
TCGA-L3-A4E7-01A	TCGA	Primary Tumor	TCGA Lung Squamous Cell Carcinoma	20.67	17.5
TCGA-21-5784-01A	TCGA	Primary Tumor	TCGA Lung Squamous Cell Carcinoma	20.67	16.85
TCGA-52-7812-01A	TCGA	Primary Tumor	TCGA Lung Squamous Cell Carcinoma	20.67	15.05
TCGA-60-2710-01A	TCGA	Primary Tumor	TCGA Lung Squamous Cell Carcinoma	20.66	19.49
TCGA-85-8049-01A	TCGA	Primary Tumor	TCGA Lung Squamous Cell Carcinoma	20.66	18.93
TCGA-56-7580-01A	TCGA	Primary Tumor	TCGA Lung Squamous Cell Carcinoma	20.66	18.27
TCGA-66-2742-01A	TCGA	Primary Tumor	TCGA Lung Squamous Cell Carcinoma	20.66	17.67
TCGA-22-5471-01A	TCGA	Primary Tumor	TCGA Lung Squamous Cell Carcinoma	20.66	16.89
TCGA-39-5039-01A	TCGA	Primary Tumor	TCGA Lung Squamous Cell Carcinoma	20.66	16.42
TCGA-56-8307-01A	TCGA	Primary Tumor	TCGA Lung Squamous Cell Carcinoma	20.65	18.86
TCGA-43-6770-01A	TCGA	Primary Tumor	TCGA Lung Squamous Cell Carcinoma	20.65	18.54
TCGA-85-8287-01A	TCGA	Primary Tumor	TCGA Lung Squamous Cell Carcinoma	20.65	17.79
TCGA-77-8144-01A	TCGA	Primary Tumor	TCGA Lung Squamous Cell Carcinoma	20.65	17.7
TCGA-56-A4BW-01A	TCGA	Primary Tumor	TCGA Lung Squamous Cell Carcinoma	20.65	17.54
TCGA-43-8115-01A	TCGA	Primary Tumor	TCGA Lung Squamous Cell Carcinoma	20.65	17.13
TCGA-43-6771-01A	TCGA	Primary Tumor	TCGA Lung Squamous Cell Carcinoma	20.64	17.99
TCGA-56-8625-01A	TCGA	Primary Tumor	TCGA Lung Squamous Cell Carcinoma	20.64	16.9
TCGA-63-A5ML-01A	TCGA	Primary Tumor	TCGA Lung Squamous Cell Carcinoma	20.63	19.14
TCGA-85-8584-01A	TCGA	Primary Tumor	TCGA Lung Squamous Cell Carcinoma	20.63	18.17
TCGA-66-2780-01A	TCGA	Primary Tumor	TCGA Lung Squamous Cell Carcinoma	20.63	18.07
TCGA-18-3417-01A	TCGA	Primary Tumor	TCGA Lung Squamous Cell Carcinoma	20.63	17.74
TCGA-22-1000-01A	TCGA	Primary Tumor	TCGA Lung Squamous Cell Carcinoma	20.63	17.38
TCGA-46-3768-01A	TCGA	Primary Tumor	TCGA Lung Squamous Cell Carcinoma	20.63	16.72
TCGA-77-8154-01A	TCGA	Primary Tumor	TCGA Lung Squamous Cell Carcinoma	20.63	16.34
TCGA-43-7658-01A	TCGA	Primary Tumor	TCGA Lung Squamous Cell Carcinoma	20.62	18.04
TCGA-58-8391-01A	TCGA	Primary Tumor	TCGA Lung Squamous Cell Carcinoma	20.62	18.01
TCGA-34-8454-01A	TCGA	Primary Tumor	TCGA Lung Squamous Cell Carcinoma	20.62	16.92
TCGA-98-A53A-01A	TCGA	Primary Tumor	TCGA Lung Squamous Cell Carcinoma	20.61	18.83
TCGA-34-5239-01A	TCGA	Primary Tumor	TCGA Lung Squamous Cell Carcinoma	20.61	18.25
TCGA-56-7730-01A	TCGA	Primary Tumor	TCGA Lung Squamous Cell Carcinoma	20.61	17.79
TCGA-85-A4JB-01A	TCGA	Primary Tumor	TCGA Lung Squamous Cell Carcinoma	20.61	17.42
TCGA-60-2709-01A	TCGA	Primary Tumor	TCGA Lung Squamous Cell Carcinoma	20.61	17.16
TCGA-22-4595-01A	TCGA	Primary Tumor	TCGA Lung Squamous Cell Carcinoma	20.6	17.55
TCGA-66-2757-01A	TCGA	Primary Tumor	TCGA Lung Squamous Cell Carcinoma	20.59	18.01
TCGA-98-A53I-01A	TCGA	Primary Tumor	TCGA Lung Squamous Cell Carcinoma	20.59	17.44
TCGA-77-8007-01A	TCGA	Primary Tumor	TCGA Lung Squamous Cell Carcinoma	20.59	16.68
TCGA-56-7222-01A	TCGA	Primary Tumor	TCGA Lung Squamous Cell Carcinoma	20.58	18.39
TCGA-96-A4JL-01A	TCGA	Primary Tumor	TCGA Lung Squamous Cell Carcinoma	20.58	18.36
TCGA-68-7756-01A	TCGA	Primary Tumor	TCGA Lung Squamous Cell Carcinoma	20.58	18.21
TCGA-39-5036-01A	TCGA	Primary Tumor	TCGA Lung Squamous Cell Carcinoma	20.58	17.88
TCGA-90-7964-01A	TCGA	Primary Tumor	TCGA Lung Squamous Cell Carcinoma	20.58	17.87
TCGA-56-8503-01A	TCGA	Primary Tumor	TCGA Lung Squamous Cell Carcinoma	20.58	17.84
TCGA-21-1078-01A	TCGA	Primary Tumor	TCGA Lung Squamous Cell Carcinoma	20.58	17.63
TCGA-33-4582-01A	TCGA	Primary Tumor	TCGA Lung Squamous Cell Carcinoma	20.58	16.85
TCGA-22-5474-01A	TCGA	Primary Tumor	TCGA Lung Squamous Cell Carcinoma	20.58	16.57
TCGA-33-4547-01A	TCGA	Primary Tumor	TCGA Lung Squamous Cell Carcinoma	20.57	18.69
TCGA-34-8455-01A	TCGA	Primary Tumor	TCGA Lung Squamous Cell Carcinoma	20.57	18.35
TCGA-34-7107-11A	TCGA	Primary Tumor	TCGA Lung Squamous Cell Carcinoma	20.57	16.95
TCGA-77-7465-01A	TCGA	Primary Tumor	TCGA Lung Squamous Cell Carcinoma	20.56	18.6
TCGA-43-A56V-01A	TCGA	Primary Tumor	TCGA Lung Squamous Cell Carcinoma	20.56	16.34
TCGA-58-8393-01A	TCGA	Primary Tumor	TCGA Lung Squamous Cell Carcinoma	20.55	19
TCGA-56-7822-01A	TCGA	Primary Tumor	TCGA Lung Squamous Cell Carcinoma	20.55	18.6
TCGA-68-7757-01B	TCGA	Primary Tumor	TCGA Lung Squamous Cell Carcinoma	20.55	17.88
TCGA-85-8352-01A	TCGA	Primary Tumor	TCGA Lung Squamous Cell Carcinoma	20.55	17.81
TCGA-56-A4BY-01A	TCGA	Primary Tumor	TCGA Lung Squamous Cell Carcinoma	20.55	17.56
TCGA-52-7811-01A	TCGA	Primary Tumor	TCGA Lung Squamous Cell Carcinoma	20.55	17.27
TCGA-63-6202-01A	TCGA	Primary Tumor	TCGA Lung Squamous Cell Carcinoma	20.55	14.86
TCGA-92-7341-01A	TCGA	Primary Tumor	TCGA Lung Squamous Cell Carcinoma	20.54	19.05
TCGA-77-8008-01A	TCGA	Primary Tumor	TCGA Lung Squamous Cell Carcinoma	20.54	19
TCGA-96-8169-01A	TCGA	Primary Tumor	TCGA Lung Squamous Cell Carcinoma	20.54	18.78
TCGA-60-2722-01A	TCGA	Primary Tumor	TCGA Lung Squamous Cell Carcinoma	20.54	18.06
TCGA-63-A5MG-01A	TCGA	Primary Tumor	TCGA Lung Squamous Cell Carcinoma	20.54	17.36
TCGA-56-5898-01A	TCGA	Primary Tumor	TCGA Lung Squamous Cell Carcinoma	20.53	19.34
TCGA-63-A5M9-01A	TCGA	Primary Tumor	TCGA Lung Squamous Cell Carcinoma	20.53	19.22
TCGA-60-2703-01A	TCGA	Primary Tumor	TCGA Lung Squamous Cell Carcinoma	20.53	18.06
TCGA-22-5479-01A	TCGA	Primary Tumor	TCGA Lung Squamous Cell Carcinoma	20.53	17.53
TCGA-43-2581-01A	TCGA	Primary Tumor	TCGA Lung Squamous Cell Carcinoma	20.53	16.87
TCGA-18-4083-01A	TCGA	Primary Tumor	TCGA Lung Squamous Cell Carcinoma	20.52	18.19
TCGA-18-3421-01A	TCGA	Primary Tumor	TCGA Lung Squamous Cell Carcinoma	20.52	14.72
TCGA-22-5478-01A	TCGA	Primary Tumor	TCGA Lung Squamous Cell Carcinoma	20.51	18.23
TCGA-33-A4WN-01A	TCGA	Primary Tumor	TCGA Lung Squamous Cell Carcinoma	20.51	17.46
TCGA-60-2726-01A	TCGA	Primary Tumor	TCGA Lung Squamous Cell Carcinoma	20.51	15.86
TCGA-60-2714-01A	TCGA	Primary Tumor	TCGA Lung Squamous Cell Carcinoma	20.51	14.65
TCGA-85-8276-01A	TCGA	Primary Tumor	TCGA Lung Squamous Cell Carcinoma	20.5	19.07
TCGA-94-A5I4-01A	TCGA	Primary Tumor	TCGA Lung Squamous Cell Carcinoma	20.5	17.81
TCGA-58-8387-01A	TCGA	Primary Tumor	TCGA Lung Squamous Cell Carcinoma	20.5	17.27
TCGA-66-2763-01A	TCGA	Primary Tumor	TCGA Lung Squamous Cell Carcinoma	20.5	16.59
TCGA-77-7141-01A	TCGA	Primary Tumor	TCGA Lung Squamous Cell Carcinoma	20.49	19.01
TCGA-63-5128-01A	TCGA	Primary Tumor	TCGA Lung Squamous Cell Carcinoma	20.48	18.83
TCGA-56-8083-01A	TCGA	Primary Tumor	TCGA Lung Squamous Cell Carcinoma	20.48	18.28
TCGA-22-1005-01A	TCGA	Primary Tumor	TCGA Lung Squamous Cell Carcinoma	20.48	17.23
TCGA-18-3407-01A	TCGA	Primary Tumor	TCGA Lung Squamous Cell Carcinoma	20.48	16.74
TCGA-22-A5C4-01A	TCGA	Primary Tumor	TCGA Lung Squamous Cell Carcinoma	20.48	16.65
TCGA-56-8308-01A	TCGA	Primary Tumor	TCGA Lung Squamous Cell Carcinoma	20.47	19.2
TCGA-21-1079-01A	TCGA	Primary Tumor	TCGA Lung Squamous Cell Carcinoma	20.47	18.74
TCGA-22-5482-01A	TCGA	Primary Tumor	TCGA Lung Squamous Cell Carcinoma	20.47	18.44
TCGA-77-8128-01A	TCGA	Primary Tumor	TCGA Lung Squamous Cell Carcinoma	20.47	17.98
TCGA-43-A56U-01A	TCGA	Primary Tumor	TCGA Lung Squamous Cell Carcinoma	20.47	17.19
TCGA-90-7767-01A	TCGA	Primary Tumor	TCGA Lung Squamous Cell Carcinoma	20.47	17.13
TCGA-22-5483-11A	TCGA	Primary Tumor	TCGA Lung Squamous Cell Carcinoma	20.47	16.64
TCGA-92-8063-01A	TCGA	Primary Tumor	TCGA Lung Squamous Cell Carcinoma	20.46	18.85
TCGA-56-A4ZJ-01A	TCGA	Primary Tumor	TCGA Lung Squamous Cell Carcinoma	20.46	17.81
TCGA-66-2781-01A	TCGA	Primary Tumor	TCGA Lung Squamous Cell Carcinoma	20.46	17.52
TCGA-70-6723-01A	TCGA	Primary Tumor	TCGA Lung Squamous Cell Carcinoma	20.45	19.46
TCGA-77-A5G1-01A	TCGA	Primary Tumor	TCGA Lung Squamous Cell Carcinoma	20.45	18.92
TCGA-66-2786-01A	TCGA	Primary Tumor	TCGA Lung Squamous Cell Carcinoma	20.45	18.25
TCGA-J1-A4AH-01A	TCGA	Primary Tumor	TCGA Lung Squamous Cell Carcinoma	20.45	18.06
TCGA-22-4604-01A	TCGA	Primary Tumor	TCGA Lung Squamous Cell Carcinoma	20.45	18.01
TCGA-94-7943-01A	TCGA	Primary Tumor	TCGA Lung Squamous Cell Carcinoma	20.45	17.95
TCGA-66-2744-01A	TCGA	Primary Tumor	TCGA Lung Squamous Cell Carcinoma	20.45	17.73
TCGA-63-A5MT-01A	TCGA	Primary Tumor	TCGA Lung Squamous Cell Carcinoma	20.45	17.55
TCGA-66-2785-01A	TCGA	Primary Tumor	TCGA Lung Squamous Cell Carcinoma	20.45	16.57
TCGA-37-A5EL-01A	TCGA	Primary Tumor	TCGA Lung Squamous Cell Carcinoma	20.44	18.65
TCGA-39-5034-01A	TCGA	Primary Tumor	TCGA Lung Squamous Cell Carcinoma	20.44	17.39
TCGA-85-7844-01A	TCGA	Primary Tumor	TCGA Lung Squamous Cell Carcinoma	20.43	19.53
TCGA-79-5596-01A	TCGA	Primary Tumor	TCGA Lung Squamous Cell Carcinoma	20.43	19.25
TCGA-94-8490-01A	TCGA	Primary Tumor	TCGA Lung Squamous Cell Carcinoma	20.43	18.38
TCGA-51-4079-01A	TCGA	Primary Tumor	TCGA Lung Squamous Cell Carcinoma	20.43	18.13
TCGA-NK-A5CX-01A	TCGA	Primary Tumor	TCGA Lung Squamous Cell Carcinoma	20.43	17.67
TCGA-21-1075-01A	TCGA	Primary Tumor	TCGA Lung Squamous Cell Carcinoma	20.43	17.2
TCGA-66-2755-01A	TCGA	Primary Tumor	TCGA Lung Squamous Cell Carcinoma	20.42	17.75
TCGA-51-4080-01A	TCGA	Primary Tumor	TCGA Lung Squamous Cell Carcinoma	20.42	17.53
TCGA-60-2713-01A	TCGA	Primary Tumor	TCGA Lung Squamous Cell Carcinoma	20.41	18.5
TCGA-98-8022-01A	TCGA	Primary Tumor	TCGA Lung Squamous Cell Carcinoma	20.41	18.06
TCGA-90-6837-11A	TCGA	Primary Tumor	TCGA Lung Squamous Cell Carcinoma	20.41	17.58
TCGA-22-1011-01A	TCGA	Primary Tumor	TCGA Lung Squamous Cell Carcinoma	20.41	17.44
TCGA-22-5491-11A	TCGA	Primary Tumor	TCGA Lung Squamous Cell Carcinoma	20.41	16.92
TCGA-O2-A52S-01A	TCGA	Primary Tumor	TCGA Lung Squamous Cell Carcinoma	20.4	18.83
TCGA-94-A5I6-01A	TCGA	Primary Tumor	TCGA Lung Squamous Cell Carcinoma	20.4	18.31
TCGA-33-4538-01A	TCGA	Primary Tumor	TCGA Lung Squamous Cell Carcinoma	20.4	18.26
TCGA-22-5489-11A	TCGA	Primary Tumor	TCGA Lung Squamous Cell Carcinoma	20.4	17.47
TCGA-43-6143-11A	TCGA	Primary Tumor	TCGA Lung Squamous Cell Carcinoma	20.4	16.61
TCGA-85-A513-01A	TCGA	Primary Tumor	TCGA Lung Squamous Cell Carcinoma	20.4	15.3
TCGA-85-6175-01A	TCGA	Primary Tumor	TCGA Lung Squamous Cell Carcinoma	20.39	18.68
TCGA-22-1016-01A	TCGA	Primary Tumor	TCGA Lung Squamous Cell Carcinoma	20.39	18.09
TCGA-22-5472-01A	TCGA	Primary Tumor	TCGA Lung Squamous Cell Carcinoma	20.39	18.04
TCGA-98-A538-01A	TCGA	Primary Tumor	TCGA Lung Squamous Cell Carcinoma	20.39	17.49
TCGA-77-7463-01A	TCGA	Primary Tumor	TCGA Lung Squamous Cell Carcinoma	20.39	17.31
TCGA-77-7142-01A	TCGA	Primary Tumor	TCGA Lung Squamous Cell Carcinoma	20.38	18.77
TCGA-56-1622-01A	TCGA	Primary Tumor	TCGA Lung Squamous Cell Carcinoma	20.38	17.5
TCGA-O2-A52N-01A	TCGA	Primary Tumor	TCGA Lung Squamous Cell Carcinoma	20.37	18.57
TCGA-33-4532-01A	TCGA	Primary Tumor	TCGA Lung Squamous Cell Carcinoma	20.37	18.25
TCGA-39-5030-01A	TCGA	Primary Tumor	TCGA Lung Squamous Cell Carcinoma	20.37	17.18
TCGA-77-A5GH-01A	TCGA	Primary Tumor	TCGA Lung Squamous Cell Carcinoma	20.36	17.86
TCGA-NC-A5HQ-01A	TCGA	Primary Tumor	TCGA Lung Squamous Cell Carcinoma	20.36	16.54
TCGA-43-6143-01A	TCGA	Primary Tumor	TCGA Lung Squamous Cell Carcinoma	20.35	18.8
TCGA-94-7557-01A	TCGA	Primary Tumor	TCGA Lung Squamous Cell Carcinoma	20.35	18.66
TCGA-22-4609-01A	TCGA	Primary Tumor	TCGA Lung Squamous Cell Carcinoma	20.35	18.4
TCGA-58-A46M-01A	TCGA	Primary Tumor	TCGA Lung Squamous Cell Carcinoma	20.35	17.98
TCGA-39-5016-01A	TCGA	Primary Tumor	TCGA Lung Squamous Cell Carcinoma	20.35	17.79
TCGA-39-5031-01A	TCGA	Primary Tumor	TCGA Lung Squamous Cell Carcinoma	20.35	17.52
TCGA-85-8666-01A	TCGA	Primary Tumor	TCGA Lung Squamous Cell Carcinoma	20.35	16.82
TCGA-66-2758-01A	TCGA	Primary Tumor	TCGA Lung Squamous Cell Carcinoma	20.35	16.24
TCGA-21-1077-01A	TCGA	Primary Tumor	TCGA Lung Squamous Cell Carcinoma	20.34	18.48
TCGA-66-2782-01A	TCGA	Primary Tumor	TCGA Lung Squamous Cell Carcinoma	20.34	17.8
TCGA-60-2723-01A	TCGA	Primary Tumor	TCGA Lung Squamous Cell Carcinoma	20.34	17.66
TCGA-22-1002-01A	TCGA	Primary Tumor	TCGA Lung Squamous Cell Carcinoma	20.34	17.51
TCGA-22-5481-11A	TCGA	Primary Tumor	TCGA Lung Squamous Cell Carcinoma	20.34	16.81
TCGA-63-A5MN-01A	TCGA	Primary Tumor	TCGA Lung Squamous Cell Carcinoma	20.34	16.28
TCGA-33-4587-01A	TCGA	Primary Tumor	TCGA Lung Squamous Cell Carcinoma	20.34	15.7
TCGA-NC-A5HN-01A	TCGA	Primary Tumor	TCGA Lung Squamous Cell Carcinoma	20.33	17.98
TCGA-85-7697-01A	TCGA	Primary Tumor	TCGA Lung Squamous Cell Carcinoma	20.33	17.9
TCGA-85-A50M-01A	TCGA	Primary Tumor	TCGA Lung Squamous Cell Carcinoma	20.33	17.14
TCGA-22-4605-01A	TCGA	Primary Tumor	TCGA Lung Squamous Cell Carcinoma	20.32	18.9
TCGA-85-8580-01A	TCGA	Primary Tumor	TCGA Lung Squamous Cell Carcinoma	20.32	18.73
TCGA-66-2734-01A	TCGA	Primary Tumor	TCGA Lung Squamous Cell Carcinoma	20.32	17.73
TCGA-66-2727-01A	TCGA	Primary Tumor	TCGA Lung Squamous Cell Carcinoma	20.32	17.7
TCGA-52-7622-01A	TCGA	Primary Tumor	TCGA Lung Squamous Cell Carcinoma	20.32	17.57
TCGA-60-2697-01A	TCGA	Primary Tumor	TCGA Lung Squamous Cell Carcinoma	20.32	16.87
TCGA-98-A539-01A	TCGA	Primary Tumor	TCGA Lung Squamous Cell Carcinoma	20.31	18.91
TCGA-56-8624-01A	TCGA	Primary Tumor	TCGA Lung Squamous Cell Carcinoma	20.31	18.52
TCGA-68-A59I-01A	TCGA	Primary Tumor	TCGA Lung Squamous Cell Carcinoma	20.31	18.05
TCGA-56-8201-11A	TCGA	Primary Tumor	TCGA Lung Squamous Cell Carcinoma	20.31	17.08
TCGA-77-A5FZ-01A	TCGA	Primary Tumor	TCGA Lung Squamous Cell Carcinoma	20.31	16.3
TCGA-60-2706-01A	TCGA	Primary Tumor	TCGA Lung Squamous Cell Carcinoma	20.31	14.83
TCGA-85-8072-01A	TCGA	Primary Tumor	TCGA Lung Squamous Cell Carcinoma	20.3	18.26
TCGA-85-8582-01A	TCGA	Primary Tumor	TCGA Lung Squamous Cell Carcinoma	20.3	18.08
TCGA-22-0940-01A	TCGA	Primary Tumor	TCGA Lung Squamous Cell Carcinoma	20.3	17.93
TCGA-56-7730-11A	TCGA	Primary Tumor	TCGA Lung Squamous Cell Carcinoma	20.3	16.98
TCGA-66-2800-01A	TCGA	Primary Tumor	TCGA Lung Squamous Cell Carcinoma	20.3	16.91
TCGA-77-8133-01A	TCGA	Primary Tumor	TCGA Lung Squamous Cell Carcinoma	20.29	18.32
TCGA-21-1071-01A	TCGA	Primary Tumor	TCGA Lung Squamous Cell Carcinoma	20.29	18.09
TCGA-98-A53D-01A	TCGA	Primary Tumor	TCGA Lung Squamous Cell Carcinoma	20.29	16.73
TCGA-39-5011-01A	TCGA	Primary Tumor	TCGA Lung Squamous Cell Carcinoma	20.29	16.08
TCGA-NC-A5HP-01A	TCGA	Primary Tumor	TCGA Lung Squamous Cell Carcinoma	20.28	18.45
TCGA-56-5897-01A	TCGA	Primary Tumor	TCGA Lung Squamous Cell Carcinoma	20.28	18.2
TCGA-96-7544-01A	TCGA	Primary Tumor	TCGA Lung Squamous Cell Carcinoma	20.28	17.91
TCGA-43-8118-01A	TCGA	Primary Tumor	TCGA Lung Squamous Cell Carcinoma	20.28	17.8
TCGA-66-2791-01A	TCGA	Primary Tumor	TCGA Lung Squamous Cell Carcinoma	20.28	17.56
TCGA-60-2698-01A	TCGA	Primary Tumor	TCGA Lung Squamous Cell Carcinoma	20.28	17.54
TCGA-O2-A52Q-01A	TCGA	Primary Tumor	TCGA Lung Squamous Cell Carcinoma	20.28	15.55
TCGA-90-7766-01A	TCGA	Primary Tumor	TCGA Lung Squamous Cell Carcinoma	20.27	18.41
TCGA-56-A5DS-01A	TCGA	Primary Tumor	TCGA Lung Squamous Cell Carcinoma	20.27	16.99
TCGA-85-A4PA-01A	TCGA	Primary Tumor	TCGA Lung Squamous Cell Carcinoma	20.27	15.69
TCGA-63-A5MU-01A	TCGA	Primary Tumor	TCGA Lung Squamous Cell Carcinoma	20.25	17.37
TCGA-77-7335-01A	TCGA	Primary Tumor	TCGA Lung Squamous Cell Carcinoma	20.25	17.31
TCGA-51-4081-11A	TCGA	Primary Tumor	TCGA Lung Squamous Cell Carcinoma	20.25	17.02
TCGA-46-3767-01A	TCGA	Primary Tumor	TCGA Lung Squamous Cell Carcinoma	20.24	18.5
TCGA-60-2707-01A	TCGA	Primary Tumor	TCGA Lung Squamous Cell Carcinoma	20.24	18.16
TCGA-22-5491-01A	TCGA	Primary Tumor	TCGA Lung Squamous Cell Carcinoma	20.24	16.96
TCGA-51-4081-01A	TCGA	Primary Tumor	TCGA Lung Squamous Cell Carcinoma	20.23	18.05
TCGA-22-4599-01A	TCGA	Primary Tumor	TCGA Lung Squamous Cell Carcinoma	20.23	17.99
TCGA-NK-A7XE-01A	TCGA	Primary Tumor	TCGA Lung Squamous Cell Carcinoma	20.23	17.74
TCGA-21-1076-01A	TCGA	Primary Tumor	TCGA Lung Squamous Cell Carcinoma	20.23	17.53
TCGA-43-7657-11A	TCGA	Primary Tumor	TCGA Lung Squamous Cell Carcinoma	20.23	17.12
TCGA-85-6560-01A	TCGA	Primary Tumor	TCGA Lung Squamous Cell Carcinoma	20.23	14.92
TCGA-34-5236-01A	TCGA	Primary Tumor	TCGA Lung Squamous Cell Carcinoma	20.22	18.36
TCGA-94-A4VJ-01A	TCGA	Primary Tumor	TCGA Lung Squamous Cell Carcinoma	20.22	18.23
TCGA-21-5783-01A	TCGA	Primary Tumor	TCGA Lung Squamous Cell Carcinoma	20.22	18.07
TCGA-60-2724-01A	TCGA	Primary Tumor	TCGA Lung Squamous Cell Carcinoma	20.22	17.92
TCGA-22-5471-11A	TCGA	Primary Tumor	TCGA Lung Squamous Cell Carcinoma	20.22	17.25
TCGA-68-A59J-01A	TCGA	Primary Tumor	TCGA Lung Squamous Cell Carcinoma	20.22	16.78
TCGA-43-A475-01A	TCGA	Primary Tumor	TCGA Lung Squamous Cell Carcinoma	20.21	19.04
TCGA-MF-A522-01A	TCGA	Primary Tumor	TCGA Lung Squamous Cell Carcinoma	20.21	17.71
TCGA-66-2793-01A	TCGA	Primary Tumor	TCGA Lung Squamous Cell Carcinoma	20.21	16.04
TCGA-56-7582-01A	TCGA	Primary Tumor	TCGA Lung Squamous Cell Carcinoma	20.2	18.86
TCGA-77-7140-01A	TCGA	Primary Tumor	TCGA Lung Squamous Cell Carcinoma	20.2	18.84
TCGA-77-8131-01A	TCGA	Primary Tumor	TCGA Lung Squamous Cell Carcinoma	20.2	17.14
TCGA-63-A5MP-01A	TCGA	Primary Tumor	TCGA Lung Squamous Cell Carcinoma	20.19	18.32
TCGA-77-7138-01A	TCGA	Primary Tumor	TCGA Lung Squamous Cell Carcinoma	20.19	18.22
TCGA-85-7698-01A	TCGA	Primary Tumor	TCGA Lung Squamous Cell Carcinoma	20.19	18.06
TCGA-22-5492-01A	TCGA	Primary Tumor	TCGA Lung Squamous Cell Carcinoma	20.18	17.49
TCGA-NC-A5HJ-01A	TCGA	Primary Tumor	TCGA Lung Squamous Cell Carcinoma	20.18	17.32
TCGA-43-6771-11A	TCGA	Primary Tumor	TCGA Lung Squamous Cell Carcinoma	20.18	17.06
TCGA-22-1017-01A	TCGA	Primary Tumor	TCGA Lung Squamous Cell Carcinoma	20.18	17
TCGA-56-8309-11A	TCGA	Primary Tumor	TCGA Lung Squamous Cell Carcinoma	20.18	16.95
TCGA-63-A5MS-01A	TCGA	Primary Tumor	TCGA Lung Squamous Cell Carcinoma	20.17	18.7
TCGA-18-4721-01A	TCGA	Primary Tumor	TCGA Lung Squamous Cell Carcinoma	20.17	17.93
TCGA-66-2756-01A	TCGA	Primary Tumor	TCGA Lung Squamous Cell Carcinoma	20.17	14.93
TCGA-60-2696-01A	TCGA	Primary Tumor	TCGA Lung Squamous Cell Carcinoma	20.16	17.97
TCGA-34-8454-11A	TCGA	Primary Tumor	TCGA Lung Squamous Cell Carcinoma	20.16	17.12
TCGA-39-5028-01A	TCGA	Primary Tumor	TCGA Lung Squamous Cell Carcinoma	20.16	16.9
TCGA-66-2789-01A	TCGA	Primary Tumor	TCGA Lung Squamous Cell Carcinoma	20.15	18.22
TCGA-98-A53H-01A	TCGA	Primary Tumor	TCGA Lung Squamous Cell Carcinoma	20.15	17.19
TCGA-77-7139-01A	TCGA	Primary Tumor	TCGA Lung Squamous Cell Carcinoma	20.15	17.01
TCGA-22-4601-01A	TCGA	Primary Tumor	TCGA Lung Squamous Cell Carcinoma	20.14	18.9
TCGA-43-A474-01A	TCGA	Primary Tumor	TCGA Lung Squamous Cell Carcinoma	20.14	18.38
TCGA-18-3410-01A	TCGA	Primary Tumor	TCGA Lung Squamous Cell Carcinoma	20.14	18.37
TCGA-22-4594-01A	TCGA	Primary Tumor	TCGA Lung Squamous Cell Carcinoma	20.14	16.17
TCGA-21-1070-01A	TCGA	Primary Tumor	TCGA Lung Squamous Cell Carcinoma	20.13	17.8
TCGA-43-6647-11A	TCGA	Primary Tumor	TCGA Lung Squamous Cell Carcinoma	20.13	17.24
TCGA-96-7545-01A	TCGA	Primary Tumor	TCGA Lung Squamous Cell Carcinoma	20.12	18.59
TCGA-56-8083-11A	TCGA	Primary Tumor	TCGA Lung Squamous Cell Carcinoma	20.12	17.35
TCGA-37-3792-01A	TCGA	Primary Tumor	TCGA Lung Squamous Cell Carcinoma	20.12	16.77
TCGA-21-1072-01A	TCGA	Primary Tumor	TCGA Lung Squamous Cell Carcinoma	20.11	18.62
TCGA-63-A5MV-01A	TCGA	Primary Tumor	TCGA Lung Squamous Cell Carcinoma	20.11	17.21
TCGA-56-8504-01A	TCGA	Primary Tumor	TCGA Lung Squamous Cell Carcinoma	20.11	15.71
TCGA-98-A53J-01A	TCGA	Primary Tumor	TCGA Lung Squamous Cell Carcinoma	20.1	18.31
TCGA-39-5019-01A	TCGA	Primary Tumor	TCGA Lung Squamous Cell Carcinoma	20.1	18.13
TCGA-66-2759-01A	TCGA	Primary Tumor	TCGA Lung Squamous Cell Carcinoma	20.1	17.99
TCGA-66-2787-01A	TCGA	Primary Tumor	TCGA Lung Squamous Cell Carcinoma	20.1	17.71
TCGA-85-8355-01A	TCGA	Primary Tumor	TCGA Lung Squamous Cell Carcinoma	20.1	17.48
TCGA-46-3766-01A	TCGA	Primary Tumor	TCGA Lung Squamous Cell Carcinoma	20.09	18.57
TCGA-56-7579-01A	TCGA	Primary Tumor	TCGA Lung Squamous Cell Carcinoma	20.09	18.31
TCGA-37-A5EN-01A	TCGA	Primary Tumor	TCGA Lung Squamous Cell Carcinoma	20.09	17.75
TCGA-66-2769-01A	TCGA	Primary Tumor	TCGA Lung Squamous Cell Carcinoma	20.09	16.97
TCGA-56-8623-01A	TCGA	Primary Tumor	TCGA Lung Squamous Cell Carcinoma	20.09	16.7
TCGA-66-2737-01A	TCGA	Primary Tumor	TCGA Lung Squamous Cell Carcinoma	20.09	16.69
TCGA-43-3394-01A	TCGA	Primary Tumor	TCGA Lung Squamous Cell Carcinoma	20.08	18.11
TCGA-66-2790-01A	TCGA	Primary Tumor	TCGA Lung Squamous Cell Carcinoma	20.08	17.59
TCGA-56-A4ZK-01A	TCGA	Primary Tumor	TCGA Lung Squamous Cell Carcinoma	20.08	17.42
TCGA-43-7658-11A	TCGA	Primary Tumor	TCGA Lung Squamous Cell Carcinoma	20.08	16.94
TCGA-46-3769-01A	TCGA	Primary Tumor	TCGA Lung Squamous Cell Carcinoma	20.08	15.6
TCGA-34-2608-01A	TCGA	Primary Tumor	TCGA Lung Squamous Cell Carcinoma	20.07	18.11
TCGA-22-4613-01A	TCGA	Primary Tumor	TCGA Lung Squamous Cell Carcinoma	20.07	17.69
TCGA-98-A53C-01A	TCGA	Primary Tumor	TCGA Lung Squamous Cell Carcinoma	20.07	16.66
TCGA-22-0944-01A	TCGA	Primary Tumor	TCGA Lung Squamous Cell Carcinoma	20.06	18.38
TCGA-66-2777-01A	TCGA	Primary Tumor	TCGA Lung Squamous Cell Carcinoma	20.06	17.96
TCGA-XC-AA0X-01A	TCGA	Primary Tumor	TCGA Lung Squamous Cell Carcinoma	20.05	18.28
TCGA-43-7656-01A	TCGA	Primary Tumor	TCGA Lung Squamous Cell Carcinoma	20.05	18.16
TCGA-60-2715-01A	TCGA	Primary Tumor	TCGA Lung Squamous Cell Carcinoma	20.04	18.01
TCGA-60-2725-01A	TCGA	Primary Tumor	TCGA Lung Squamous Cell Carcinoma	20.04	17.94
TCGA-22-4596-01A	TCGA	Primary Tumor	TCGA Lung Squamous Cell Carcinoma	20.04	15.68
TCGA-66-2788-01A	TCGA	Primary Tumor	TCGA Lung Squamous Cell Carcinoma	20.03	17.29
TCGA-66-2792-01A	TCGA	Primary Tumor	TCGA Lung Squamous Cell Carcinoma	20.02	17.91
TCGA-22-4609-11A	TCGA	Primary Tumor	TCGA Lung Squamous Cell Carcinoma	20.02	17.31
TCGA-22-5482-11A	TCGA	Primary Tumor	TCGA Lung Squamous Cell Carcinoma	20.01	17.1
TCGA-56-7222-11A	TCGA	Primary Tumor	TCGA Lung Squamous Cell Carcinoma	20.01	16.71
TCGA-18-3409-01A	TCGA	Primary Tumor	TCGA Lung Squamous Cell Carcinoma	20	18.65
TCGA-58-A46K-01A	TCGA	Primary Tumor	TCGA Lung Squamous Cell Carcinoma	20	18.26
TCGA-39-5037-01A	TCGA	Primary Tumor	TCGA Lung Squamous Cell Carcinoma	20	17.18
TCGA-66-2754-01A	TCGA	Primary Tumor	TCGA Lung Squamous Cell Carcinoma	20	15.74
TCGA-39-5021-01A	TCGA	Primary Tumor	TCGA Lung Squamous Cell Carcinoma	19.99	17.52
TCGA-77-7138-11A	TCGA	Primary Tumor	TCGA Lung Squamous Cell Carcinoma	19.99	17.33
TCGA-33-6737-11A	TCGA	Primary Tumor	TCGA Lung Squamous Cell Carcinoma	19.99	17.31
TCGA-90-7767-11A	TCGA	Primary Tumor	TCGA Lung Squamous Cell Carcinoma	19.97	17.14
TCGA-22-4593-11A	TCGA	Primary Tumor	TCGA Lung Squamous Cell Carcinoma	19.97	16.21
TCGA-77-7338-01A	TCGA	Primary Tumor	TCGA Lung Squamous Cell Carcinoma	19.96	19.26
TCGA-77-7337-01A	TCGA	Primary Tumor	TCGA Lung Squamous Cell Carcinoma	19.96	18.01
TCGA-66-2768-01A	TCGA	Primary Tumor	TCGA Lung Squamous Cell Carcinoma	19.96	17.47
TCGA-43-6773-11A	TCGA	Primary Tumor	TCGA Lung Squamous Cell Carcinoma	19.96	17.04
TCGA-56-8623-11A	TCGA	Primary Tumor	TCGA Lung Squamous Cell Carcinoma	19.95	16.67
TCGA-56-7731-11A	TCGA	Primary Tumor	TCGA Lung Squamous Cell Carcinoma	19.95	16.24
TCGA-66-2795-01A	TCGA	Primary Tumor	TCGA Lung Squamous Cell Carcinoma	19.94	18.54
TCGA-56-7223-01A	TCGA	Primary Tumor	TCGA Lung Squamous Cell Carcinoma	19.93	18.52
TCGA-22-5472-11A	TCGA	Primary Tumor	TCGA Lung Squamous Cell Carcinoma	19.93	17.14
TCGA-43-5670-11A	TCGA	Primary Tumor	TCGA Lung Squamous Cell Carcinoma	19.92	17.51
TCGA-56-7582-11A	TCGA	Primary Tumor	TCGA Lung Squamous Cell Carcinoma	19.92	17.37
TCGA-37-4141-01A	TCGA	Primary Tumor	TCGA Lung Squamous Cell Carcinoma	19.91	13.5
TCGA-18-3416-01A	TCGA	Primary Tumor	TCGA Lung Squamous Cell Carcinoma	19.9	17.55
TCGA-51-4079-11A	TCGA	Primary Tumor	TCGA Lung Squamous Cell Carcinoma	19.89	17.31
TCGA-77-8008-11A	TCGA	Primary Tumor	TCGA Lung Squamous Cell Carcinoma	19.89	16.33
TCGA-46-3765-01A	TCGA	Primary Tumor	TCGA Lung Squamous Cell Carcinoma	19.88	18.12
TCGA-56-7823-11A	TCGA	Primary Tumor	TCGA Lung Squamous Cell Carcinoma	19.88	16.86
TCGA-60-2704-01A	TCGA	Primary Tumor	TCGA Lung Squamous Cell Carcinoma	19.86	17.9
TCGA-66-2767-01A	TCGA	Primary Tumor	TCGA Lung Squamous Cell Carcinoma	19.86	17.56
TCGA-18-3415-01A	TCGA	Primary Tumor	TCGA Lung Squamous Cell Carcinoma	19.85	18.26
TCGA-22-5478-11A	TCGA	Primary Tumor	TCGA Lung Squamous Cell Carcinoma	19.85	17.41
TCGA-66-2770-01A	TCGA	Primary Tumor	TCGA Lung Squamous Cell Carcinoma	19.85	16.13
TCGA-66-2778-01A	TCGA	Primary Tumor	TCGA Lung Squamous Cell Carcinoma	19.84	15.11
TCGA-58-8386-11A	TCGA	Primary Tumor	TCGA Lung Squamous Cell Carcinoma	19.83	16.17
TCGA-18-4086-01A	TCGA	Primary Tumor	TCGA Lung Squamous Cell Carcinoma	19.8	18.12
TCGA-66-2773-01A	TCGA	Primary Tumor	TCGA Lung Squamous Cell Carcinoma	19.8	17.59
TCGA-18-3412-01A	TCGA	Primary Tumor	TCGA Lung Squamous Cell Carcinoma	19.78	15.99
TCGA-56-7580-11A	TCGA	Primary Tumor	TCGA Lung Squamous Cell Carcinoma	19.75	17.2
TCGA-85-7710-11A	TCGA	Primary Tumor	TCGA Lung Squamous Cell Carcinoma	19.75	16.61
TCGA-18-3414-01A	TCGA	Primary Tumor	TCGA Lung Squamous Cell Carcinoma	19.74	17.91
TCGA-56-8082-11A	TCGA	Primary Tumor	TCGA Lung Squamous Cell Carcinoma	19.7	16.92
TCGA-98-7454-01A	TCGA	Primary Tumor	TCGA Lung Squamous Cell Carcinoma	19.68	17.96
TCGA-34-5241-01A	TCGA	Primary Tumor	TCGA Lung Squamous Cell Carcinoma	19.68	17.05
TCGA-66-2771-01A	TCGA	Primary Tumor	TCGA Lung Squamous Cell Carcinoma	19.68	15.4
TCGA-77-8007-11A	TCGA	Primary Tumor	TCGA Lung Squamous Cell Carcinoma	19.67	15.49
TCGA-18-3411-01A	TCGA	Primary Tumor	TCGA Lung Squamous Cell Carcinoma	19.63	18.14
TCGA-92-7340-11A	TCGA	Primary Tumor	TCGA Lung Squamous Cell Carcinoma	19.63	17.65
TCGA-60-2709-11A	TCGA	Primary Tumor	TCGA Lung Squamous Cell Carcinoma	19.6	16.61
TCGA-37-4132-01A	TCGA	Primary Tumor	TCGA Lung Squamous Cell Carcinoma	19.58	16.83
TCGA-77-7338-11A	TCGA	Primary Tumor	TCGA Lung Squamous Cell Carcinoma	19.55	17.18
TCGA-56-7221-01A	TCGA	Primary Tumor	TCGA Lung Squamous Cell Carcinoma	19.54	18.71
TCGA-37-4133-01A	TCGA	Primary Tumor	TCGA Lung Squamous Cell Carcinoma	19.54	14.95
TCGA-33-4589-01A	TCGA	Primary Tumor	TCGA Lung Squamous Cell Carcinoma	19.52	16.81
TCGA-37-4129-01A	TCGA	Primary Tumor	TCGA Lung Squamous Cell Carcinoma	19.51	15.75
TCGA-77-7142-11A	TCGA	Primary Tumor	TCGA Lung Squamous Cell Carcinoma	19.5	17.51
TCGA-77-7337-11A	TCGA	Primary Tumor	TCGA Lung Squamous Cell Carcinoma	19.5	17.33
TCGA-56-7579-11A	TCGA	Primary Tumor	TCGA Lung Squamous Cell Carcinoma	19.48	17.18
TCGA-33-4587-11A	TCGA	Primary Tumor	TCGA Lung Squamous Cell Carcinoma	19.47	15.98
TCGA-37-3789-01A	TCGA	Primary Tumor	TCGA Lung Squamous Cell Carcinoma	19.33	17.75
TCGA-18-3406-01A	TCGA	Primary Tumor	TCGA Lung Squamous Cell Carcinoma	19.33	15.42
TCGA-33-4566-01A	TCGA	Primary Tumor	TCGA Lung Squamous Cell Carcinoma	19.29	18.14
TCGA-77-7335-11A	TCGA	Primary Tumor	TCGA Lung Squamous Cell Carcinoma	19.25	15.73
TCGA-43-3920-01A	TCGA	Primary Tumor	TCGA Lung Squamous Cell Carcinoma	19.1	16.13
TCGA-37-3783-01A	TCGA	Primary Tumor	TCGA Lung Squamous Cell Carcinoma	19.03	15.7
TCGA-18-3408-01A	TCGA	Primary Tumor	TCGA Lung Squamous Cell Carcinoma	18.94	17.32
TCGA-39-5040-11A	TCGA	Primary Tumor	TCGA Lung Squamous Cell Carcinoma	18.92	16.17
TCGA-37-4130-01A	TCGA	Primary Tumor	TCGA Lung Squamous Cell Carcinoma	18.91	15.34
TCGA-37-4135-01A	TCGA	Primary Tumor	TCGA Lung Squamous Cell Carcinoma	18.87	15.47
TCGA-34-5234-01A	TCGA	Primary Tumor	TCGA Lung Squamous Cell Carcinoma	18.57	16.06

## Sheet: Genes related to PRK LUAD
Genes related to PRKCSH expression in LUAD
Correlated Gene	Cytoband	Spearman's Correlation	p-Value	q-Value
RAVER1	19p13.2	0.56486	2.53321e-44	5.0986e-40
SF3A2	19p13.3	0.553121	3.29977e-42	3.32073e-38
SART1	11q13.1	0.546265	5.19171e-41	3.48312e-37
DOHH	19p13.3	0.521098	7.58869e-37	3.76125e-33
HDGFL2	19p13.3	0.520528	9.34379e-37	3.76125e-33
PPAN	19p13.2	0.516934	3.43759e-36	1.15314e-32
SGTA	19p13.3	0.506794	1.24853e-34	3.58989e-31
SAFB	19p13.3	0.505647	1.86065e-34	4.68117e-31
MBD3	19p13.3	0.500949	9.38202e-34	2.09813e-30
MEN1	11q13.1	0.496975	3.61579e-33	7.27751e-30
TAF6L	11q12.3	0.495709	5.53497e-33	1.01275e-29
PRPF19	11q12.2	0.495111	6.7665e-33	1.10096e-29
LONP1	19p13.3	0.494754	7.62594e-33	1.10096e-29
SAFB2	19p13.3	0.494741	7.65811e-33	1.10096e-29
SETD1A	16p11.2	0.480007	9.4422e-31	1.26695e-27
VPS51	11q13.1	0.479333	1.17044e-30	1.47234e-27
ADRM1	20q13.33	0.475977	3.38513e-30	4.00779e-27
ZFPL1	11q13.1	0.472145	1.12194e-29	1.25452e-26
GANAB	11q12.3	0.47113	1.53694e-29	1.6281e-26
FARSA	19p13.13	0.470751	1.72825e-29	1.73922e-26
TUT1	11q12.3	0.470371	1.94385e-29	1.86304e-26
PTBP1	19p13.3	0.468842	3.11428e-29	2.84914e-26
KLC2	11q13.2	0.466982	5.50531e-29	4.81762e-26
ZNF668	16p11.2	0.465686	8.17275e-29	6.85387e-26
XAB2	19p13.2	0.465131	9.67387e-29	7.78824e-26
POLRMT	19p13.3	0.464887	1.04202e-28	8.06641e-26
CCDC124	19p13.11	0.463771	1.46073e-28	1.08889e-25
ATP13A1	19p13.11	0.461754	2.68184e-28	1.92776e-25
NCLN	19p13.3	0.461485	2.90757e-28	2.01795e-25
GTF2F1	19p13.3	0.460843	3.52496e-28	2.3649e-25
CACTIN	19p13.3	0.459736	4.90713e-28	3.18599e-25
CHERP	19p13.11	0.458582	6.91886e-28	4.35175e-25
REXO1	19p13.3	0.456367	1.33295e-27	8.12979e-25
TMEM161A	19p13.11	0.455425	1.75919e-27	1.04139e-24
WDR18	19p13.3	0.454482	2.3199e-27	1.33408e-24
SF3B2	11q13.1	0.454308	2.4413e-27	1.36489e-24
ZNF777	7q36.1	0.452113	4.63346e-27	2.52047e-24
SAMD1	19p13.12	0.449441	1.00439e-26	5.31982e-24
WIZ	19p13.12	0.446063	2.64565e-26	1.36536e-23
CARM1	19p13.2	0.445438	3.16088e-26	1.59048e-23
KRI1	19p13.2	0.445168	3.41282e-26	1.67255e-23
SACM1L	3p21.31	-0.44509	3.49018e-26	1.67255e-23
DAZAP1	19p13.3	0.444655	3.949e-26	1.84841e-23
MTA2	11q12.3	0.440448	1.29206e-25	5.91029e-23
ZNF414	19p13.2	0.439182	1.83995e-25	8.22948e-23
ZNF653	19p13.2	0.438578	2.17708e-25	9.52566e-23
AZI2	3p24.1	-0.436124	4.29586e-25	1.83963e-22
FBXL5	4p15.32	-0.434374	6.95191e-25	2.91502e-22
B3GAT3	11q12.3	0.43258	1.13523e-24	4.66302e-22
MAP2K2	19p13.3	0.432317	1.21958e-24	4.90929e-22
CCDC86	11q12.2	0.431981	1.33653e-24	5.24356e-22
NEK7	1q31.3	-0.431931	1.35472e-24	5.24356e-22
RAB11B	19p13.2	0.43149	1.52736e-24	5.80023e-22
SYVN1	11q13.1	0.430059	2.25028e-24	8.38729e-22
UBXN1	11q12.3	0.426813	5.38607e-24	1.97101e-21
AKT1S1	19q13.33	0.426592	5.71423e-24	2.05376e-21
NOC2L	1p36.33	0.42571	7.23033e-24	2.55307e-21
ZNF205	16p13.3	0.423114	1.43975e-23	4.99618e-21
FBXL19	16p11.2	0.422301	1.78395e-23	6.08568e-21
NCOA4	10q11.22	-0.421673	2.10445e-23	7.05936e-21
ILF3	19p13.2	0.42121	2.37679e-23	7.84224e-21
CD320	19p13.2	0.42036	2.96989e-23	9.64113e-21
ZGPAT	20q13.33	0.419621	3.60216e-23	1.1508e-20
BRMS1	11q13.2	0.419378	3.83823e-23	1.20706e-20
SHOC2	10q25.2	-0.418461	4.874e-23	1.50921e-20
BSG	19p13.3	0.418102	5.34981e-23	1.63145e-20
SCAF1	19q13.33	0.417879	5.66993e-23	1.70326e-20
ZNF628	19q13.42	0.417306	6.57713e-23	1.94673e-20
YJU2	19p13.3	0.4171	6.93748e-23	2.02363e-20
SCYL1	11q13.1	0.415964	9.30515e-23	2.6755e-20
TBL3	16p13.3	0.415659	1.00646e-22	2.85311e-20
PRPF31	19q13.42	0.415277	1.11061e-22	3.10462e-20
SNRPA	19q13.2	0.414836	1.24381e-22	3.42933e-20
CDC37	19p13.2	0.413686	1.67037e-22	4.54319e-20
GPR137	11q13.1	0.413554	1.72788e-22	4.63695e-20
ZNF787	19q13.43	0.412577	2.21757e-22	5.81913e-20
MYBBP1A	17p13.2	0.412562	2.22623e-22	5.81913e-20
RHOA	3p21.31	-0.412319	2.36789e-22	6.11007e-20
FBXL3	13q22.3	-0.412116	2.49403e-22	6.3541e-20
TCF3	19p13.3	0.411154	3.18451e-22	8.01184e-20
RAD23A	19p13.13	0.410706	3.56774e-22	8.86516e-20
2020-03-07	2q24.2	-0.409283	5.11182e-22	1.2547e-19
RANBP3	19p13.3	0.408095	6.89278e-22	1.67146e-19
ZBTB17	1p36.13	0.407022	9.02004e-22	2.16126e-19
KIAA2013	1p36.22	0.406615	9.98758e-22	2.36494e-19
MIER1	1p31.3	-0.405574	1.29481e-21	3.03032e-19
PIK3R2	19p13.11	0.404895	1.53288e-21	3.54624e-19
CLUH	17p13.3	0.404538	1.67524e-21	3.81592e-19
THOP1	19p13.3	0.404508	1.68737e-21	3.81592e-19
ARL8B	3p26.1	-0.403533	2.14829e-21	4.80429e-19
PELP1	17p13.2	0.403033	2.4313e-21	5.37746e-19
DDX54	12q24.13	0.401906	3.20949e-21	7.02145e-19
SPPL2B	19p13.3	0.401444	3.595e-21	7.78027e-19
TMEM201	1p36.22	0.400391	4.6535e-21	9.96393e-19
SSRP1	11q12.1	0.400205	4.87051e-21	1.03188e-18
STX12	1p35.3	-0.400134	4.95579e-21	1.03901e-18
ARFGAP1	20q13.33	0.398685	7.05583e-21	1.46405e-18
RNF126	19p13.3	0.397728	8.90267e-21	1.82841e-18
ZNF598	16p13.3	0.397487	9.43722e-21	1.91862e-18
CSNK1G2	19p13.3	0.396402	1.22681e-20	2.46919e-18
FKBP2	11q13.1	0.396123	1.3124e-20	2.61531e-18
GMEB2	20q13.33	0.39599	1.3551e-20	2.67392e-18
TEDC1	14q32.33	0.395702	1.45252e-20	2.83833e-18
IKZF5	10q26.13	-0.39559	1.4921e-20	2.88765e-18
MAP2K7	19p13.2	0.395475	1.53395e-20	2.94036e-18
RAB33B	4q31.1	-0.395282	1.60682e-20	3.05099e-18
ZNF768	16p11.2	0.39444	1.96702e-20	3.70002e-18
TSSC4	11p15.5	0.394332	2.01849e-20	3.76168e-18
NDUFV1	11q13.2	0.393862	2.25923e-20	4.17171e-18
RNF40	16p11.2	0.39205	3.48015e-20	6.36773e-18
BSCL2	11q12.3	0.39186	3.64144e-20	6.60281e-18
TIMM44	19p13.2	0.391546	3.9234e-20	6.99114e-18
ATAD3A	1p36.33	0.391544	3.92507e-20	6.99114e-18
SUGP1	19p13.11	0.391123	4.33793e-20	7.65873e-18
AAAS	12q13.13	0.390075	5.55856e-20	9.72845e-18
TAF6	7q22.1	0.39	5.65716e-20	9.81566e-18
HCFC2	12q23.3	-0.389239	6.77006e-20	1.16462e-17
SRRT	7q22.1	0.389008	7.14888e-20	1.21937e-17
ADAT3	19p13.3	0.388843	7.43132e-20	1.25689e-17
MTMR6	13q12.13	-0.387546	1.00748e-19	1.6898e-17
TCOF1	5q32-q33.1	0.387244	1.0815e-19	1.78518e-17
CHTF18	16p13.3	0.387241	1.08209e-19	1.78518e-17
DPP3	11q13.2	0.387179	1.09791e-19	1.79655e-17
ATP5F1D	19p13.3	0.387077	1.12457e-19	1.82534e-17
KHSRP	19p13.3	0.386869	1.18046e-19	1.90072e-17
ARFIP1	4q31.3	-0.386335	1.33731e-19	2.13619e-17
UBE2D3	4q24	-0.385981	1.45233e-19	2.30166e-17
QTRT1	19p13.2	0.385763	1.52789e-19	2.40248e-17
ARHGEF3	3p14.3	-0.385538	1.60999e-19	2.51196e-17
IRF2BP1	19q13.32	0.385502	1.62341e-19	2.51341e-17
CAPZA2	7q31.2	-0.385427	1.65202e-19	2.53818e-17
KLF16	19p13.3	0.385196	1.74329e-19	2.65813e-17
ZNF358	19p13.2	0.385005	1.82227e-19	2.75765e-17
RBM10	Xp11.3	0.384654	1.97683e-19	2.96922e-17
CC2D1A	19p13.12	0.384154	2.21963e-19	3.30922e-17
PIAS4	19p13.3	0.38379	2.41443e-19	3.57318e-17
GPR34	Xp11.4	-0.383251	2.73477e-19	4.01772e-17
FZR1	19p13.3	0.383004	2.89498e-19	4.22227e-17
ZNHIT2	11q13.1	0.382799	3.03471e-19	4.39422e-17
ARL5A	2q23.3	-0.382701	3.10405e-19	4.46252e-17
MTG2	20q13.33	0.382506	3.24666e-19	4.63444e-17
R3HDM4	19p13.3	0.38205	3.60551e-19	5.10129e-17
NUDC	1p36.11	0.382028	3.62441e-19	5.10129e-17
ZNF579	19q13.42	0.381251	4.33103e-19	6.05351e-17
DNAJB14	4q23	-0.38091	4.68315e-19	6.50053e-17
FUS	16p11.2	0.380871	4.72492e-19	6.5136e-17
CMTM6	3p22.3	-0.380794	4.80901e-19	6.58442e-17
LMNB2	19p13.3	0.380761	4.84568e-19	6.5898e-17
DDX49	19p13.11	0.380033	5.72295e-19	7.7306e-17
CGGBP1	3p11.1	-0.379894	5.90754e-19	7.92673e-17
TMEM259	19p13.3	0.379749	6.10578e-19	8.13848e-17
ABI1	10p12.1	-0.379	7.24059e-19	9.58759e-17
MARK2	11q13.1	0.378186	8.71059e-19	1.14471e-16
DHX34	19q13.32	0.378162	8.75862e-19	1.14471e-16
BTBD2	19p13.3	0.377844	9.41266e-19	1.22225e-16
FOXN2	2p16.3	-0.377403	1.04023e-18	1.3421e-16
SMARCA4	19p13.2	0.376703	1.21827e-18	1.56179e-16
MAZ	16p11.2	0.37665	1.23292e-18	1.57057e-16
MAP3K11	11q13.1	0.376458	1.28764e-18	1.62996e-16
CRBN	3p26.2	-0.375785	1.49823e-18	1.88468e-16
RPUSD1	16p13.3	0.375058	1.76406e-18	2.2053e-16
MED16	19p13.3	0.374862	1.8431e-18	2.28988e-16
PEX16	11p11.2	0.374739	1.89449e-18	2.33928e-16
CLPB	11q13.4	0.374381	2.05263e-18	2.51911e-16
HBP1	7q22.3	-0.374336	2.07356e-18	2.52937e-16
UQCC3	11q12.3	0.374264	2.10715e-18	2.55486e-16
TRAM1	8q13.3	-0.373933	2.269e-18	2.73462e-16
ZBTB12	6p21.33	0.373565	2.4635e-18	2.95136e-16
SRM	1p36.22	0.373509	2.49422e-18	2.97049e-16
FKBP8	19p13.11	0.373334	2.59366e-18	3.06815e-16
RHBDD3	22q12.2	0.373311	2.60671e-18	3.06815e-16
ATXN2L	16p11.2	0.373075	2.74762e-18	3.21519e-16
LEPROT	1p31.3	-0.371807	3.64231e-18	4.2375e-16
UBE2W	8q21.11	-0.371214	4.15405e-18	4.80509e-16
ZNF408	11p11.2	0.370484	4.88083e-18	5.61352e-16
DNAJC4	11q13.1	0.370358	5.01944e-18	5.74013e-16
PRPF6	20q13.33	0.370082	5.33429e-18	6.04259e-16
RNF13	3q25.1	-0.370074	5.34397e-18	6.04259e-16
NPRL3	16p13.3	0.369981	5.45416e-18	6.13273e-16
ARL6IP5	3p14.1	-0.369737	5.75574e-18	6.43588e-16
PRR5	22q13.31	0.369676	5.8333e-18	6.48656e-16
TDRD7	9q22.33	-0.369598	5.9341e-18	6.5624e-16
INTS1	7p22.3	0.369282	6.36132e-18	6.99641e-16
TKFC	11q12.2	0.368273	7.9387e-18	8.68382e-16
FBRS	16p11.2	0.367927	8.56327e-18	9.31637e-16
CHAF1A	19p13.3	0.367456	9.4915e-18	1.02707e-15
STAM2	2q23.3	-0.366809	1.0931e-17	1.17652e-15
ELAVL1	19p13.2	0.366431	1.18691e-17	1.27068e-15
METTL25	12q21.31	-0.36636	1.20542e-17	1.28368e-15
TANK	2q24.2	-0.365513	1.4488e-17	1.53473e-15
FCHO2	5q13.2	-0.365214	1.54612e-17	1.62925e-15
SH3GL1	19p13.3	0.364985	1.62475e-17	1.69854e-15
SPNS1	16p11.2	0.364973	1.62875e-17	1.69854e-15
APPBP2	17q23.2	-0.364884	1.66051e-17	1.72273e-15
CDK11B	1p36.33	0.364761	1.70548e-17	1.76031e-15
CCDC9	19q13.32	0.36461	1.76189e-17	1.80927e-15
MFSD8	4q28.2	-0.36448	1.81221e-17	1.85149e-15
NOC4L	12q24.33	0.364364	1.85834e-17	1.88904e-15
U2AF2	19q13.42	0.36403	1.99719e-17	2.01997e-15
SLC40A1	2q32.2	-0.363873	2.06595e-17	2.07907e-15
RCHY1	4q21.1	-0.362991	2.49835e-17	2.5017e-15
ARMC5	16p11.2	0.362707	2.65586e-17	2.64626e-15
CLASP2	3p22.3	-0.36262	2.70584e-17	2.68278e-15
ATG4D	19p13.2	0.362318	2.88702e-17	2.84839e-15
BRAT1	7p22.3	0.36208	3.03815e-17	2.97479e-15
PCNX3	11q13.1	0.36207	3.0447e-17	2.97479e-15
DNAJC11	1p36.31	0.361916	3.14684e-17	3.05973e-15
HNRNPLL	2p22.1	-0.361446	3.48007e-17	3.36747e-15
PES1	22q12.2	0.361071	3.76994e-17	3.63051e-15
FAM126B	2q33.1	-0.360531	4.23056e-17	4.05469e-15
CCS	11q13.2	0.360167	4.57185e-17	4.36102e-15
ALG3	3q27.1	0.360007	4.7305e-17	4.49107e-15
POLR2E	19p13.3	0.359563	5.19934e-17	4.91301e-15
BRD4	19p13.12	0.359052	5.79417e-17	5.44949e-15
PLOD3	7q22.1	0.358992	5.8683e-17	5.49355e-15
RAP1A	1p13.2	-0.358846	6.05266e-17	5.6399e-15
C3ORF38	3p11.1	-0.358761	6.16297e-17	5.71622e-15
ESRRA	11q13.1	0.358517	6.49053e-17	5.99242e-15
TFAP4	16p13.3	0.357558	7.94879e-17	7.30527e-15
VEZF1	17q22	-0.357067	8.81415e-17	8.06374e-15
TECR	19p13.12	0.356768	9.38801e-17	8.54988e-15
MLLT1	19p13.3	0.356684	9.55468e-17	8.66248e-15
CNOT3	19q13.42	0.356605	9.71559e-17	8.76886e-15
PAGR1	16p11.2	0.356434	1.00706e-16	9.04868e-15
HNRNPA0	5q31.2	0.356377	1.01919e-16	9.117e-15
CPNE3	8q21.3	-0.35611	1.07791e-16	9.55811e-15
EXOC6	10q23.33	-0.35611	1.078e-16	9.55811e-15
NACC1	19p13.13	0.355787	1.15359e-16	1.01834e-14
ELOF1	19p13.2	0.355623	1.194e-16	1.04942e-14
LEMD2	6p21.31	0.355445	1.23918e-16	1.08439e-14
PFAS	17p13.1	0.355301	1.27714e-16	1.11277e-14
AKAP8L	19p13.12	0.354939	1.37773e-16	1.19524e-14
TRIM28	19q13.43	0.354589	1.48225e-16	1.2804e-14
SAC3D1	11q13.1	0.354552	1.49366e-16	1.28474e-14
RGS18	1q31.2	-0.354483	1.51542e-16	1.29791e-14
MORC3	21q22.12	-0.354356	1.55591e-16	1.32694e-14
SNAP23	15q15.1-q15.2	-0.35426	1.58734e-16	1.34803e-14
UBA3	3p14.1	-0.354225	1.59924e-16	1.35243e-14
SLC3A2	11q12.3	0.354114	1.63652e-16	1.37671e-14
STRN4	19q13.32	0.354099	1.64162e-16	1.37671e-14
YPEL5	2p23.1	-0.353752	1.76457e-16	1.47367e-14
DDX27	20q13.13	0.353639	1.80685e-16	1.50275e-14
WDR74	11q12.3	0.353483	1.86642e-16	1.5459e-14
GTPBP3	19p13.11	0.353193	1.98241e-16	1.63495e-14
RNFT1	17q23.1	-0.353174	1.99017e-16	1.63495e-14
SKIV2L	6p21.33	0.353122	2.01181e-16	1.64578e-14
DAPK3	19p13.3	0.353103	2.01971e-16	1.64578e-14
TBC1D10B	16p11.2	0.352992	2.06672e-16	1.67729e-14
BAG6	6p21.33	0.35272	2.18689e-16	1.76769e-14
RAP2C	Xq26.2	-0.352071	2.50143e-16	2.01385e-14
FIZ1	19q13.42	0.351991	2.54335e-16	2.03944e-14
CALR	19p13.13	0.351835	2.62659e-16	2.09783e-14
RANGAP1	22q13.2	0.351638	2.7359e-16	2.1765e-14
ATG2A	11q13.1	0.350817	3.24037e-16	2.56768e-14
MSR1	8p22	-0.35056	3.41694e-16	2.69697e-14
HNRNPM	19p13.2	0.349847	3.95605e-16	3.10058e-14
SLC35F5	2q14.1	-0.349843	3.9591e-16	3.10058e-14
EPN1	19q13.42	0.349725	4.05647e-16	3.16452e-14
DENND6A	3p14.3	-0.349286	4.43774e-16	3.44859e-14
SLC25A22	11p15.5	0.349082	4.62738e-16	3.58213e-14
UBA1	Xp11.3	0.349004	4.70166e-16	3.62568e-14
TGFBR2	3p24.1	-0.34872	4.98323e-16	3.82814e-14
HYOU1	11q23.3	0.348501	5.21096e-16	3.98787e-14
OXR1	8q23.1	-0.3476	6.2626e-16	4.77452e-14
CHPF	2q35	0.347372	6.56043e-16	4.98271e-14
MAP4K3	2p22.1	-0.347323	6.62594e-16	5.01355e-14
MIB2	1p36.33	0.346989	7.09139e-16	5.34563e-14
DNMT1	19p13.2	0.346719	7.49185e-16	5.60808e-14
NFKBIL1	6p21.33	0.34671	7.50548e-16	5.60808e-14
PTOV1	19q13.33	0.346698	7.52314e-16	5.60808e-14
HSPBP1	19q13.42	0.3466	7.67422e-16	5.69959e-14
SPRED1	15q14	-0.346391	8.00736e-16	5.92515e-14
EHMT2	6p21.33	0.346153	8.40224e-16	6.19457e-14
MTA1	14q32.33	0.346002	8.66282e-16	6.36338e-14
TOR1AIP1	1q25.2	-0.345347	9.89073e-16	7.23894e-14
CCHCR1	6p21.33	0.345324	9.93547e-16	7.24534e-14
KDM4B	19p13.3	0.345118	1.0358e-15	7.52617e-14
GPR65	14q31.3	-0.344979	1.06525e-15	7.71233e-14
ABHD16B	20q13.33	0.344942	1.07327e-15	7.74254e-14
GCA	2q24.2	-0.344924	1.07715e-15	7.74281e-14
KAT2B	3p24.3	-0.344879	1.08704e-15	7.7861e-14
ZBTB1	14q23.3	-0.344856	1.09201e-15	7.79396e-14
RNF208	9q34.3	0.344399	1.19736e-15	8.51566e-14
PLEKHA3	2q31.2	-0.344152	1.25846e-15	8.91867e-14
INCENP	11q12.3	0.344106	1.27005e-15	8.96925e-14
SIRT6	19p13.3	0.343806	1.34902e-15	9.4936e-14
DHX37	12q24.31	0.343571	1.41425e-15	9.88713e-14
SCAND1	20q11.23	0.343569	1.41476e-15	9.88713e-14
CREBRF	5q35.1	-0.342999	1.58609e-15	1.10439e-13
SPOP	17q21.33	-0.342983	1.59126e-15	1.10439e-13
INAFM1	19q13.32	0.342767	1.66154e-15	1.14921e-13
AP3D1	19p13.3	0.342653	1.69973e-15	1.17159e-13
MED25	19q13.33	0.342589	1.72176e-15	1.18272e-13
PDAP1	7q22.1	0.34244	1.77392e-15	1.21441e-13
SURF6	9q34.2	0.342401	1.78764e-15	1.21865e-13
DOT1L	19p13.3	0.342388	1.79222e-15	1.21865e-13
PTCD1	7q22.1	0.341995	1.93884e-15	1.31391e-13
THAP6	4q21.1	-0.341618	2.09026e-15	1.41177e-13
CCNDBP1	15q15.2	-0.341097	2.31867e-15	1.5608e-13
POLK	5q13.3	-0.34103	2.34987e-15	1.57653e-13
SLC38A10	17q25.3	0.340331	2.6994e-15	1.80501e-13
TNPO2	19p13.13	0.34017	2.78739e-15	1.85768e-13
PRRC2A	6p21.33	0.33983	2.98146e-15	1.98046e-13
LIPA	10q23.31	-0.339274	3.3278e-15	2.20197e-13
MPV17L2	19p13.11	0.339261	3.33682e-15	2.20197e-13
EIF3G	19p13.2	0.339134	3.42164e-15	2.25057e-13
RNPS1	16p13.3	0.339089	3.45217e-15	2.26325e-13
CORO1B	11q13.2	0.338993	3.51809e-15	2.29898e-13
FBXO3	11p13	-0.338262	4.06382e-15	2.647e-13
RSBN1	1p13.2	-0.3376	4.62831e-15	3.00497e-13
STK17B	2q32.3	-0.337381	4.8314e-15	3.12674e-13
WDR11	10q26.12	-0.337292	4.91734e-15	3.17001e-13
TYW5	2q33.1	-0.337279	4.92976e-15	3.17001e-13
CAPN15	16p13.3	0.336821	5.39249e-15	3.45652e-13
LAS1L	Xq12	0.336591	5.64064e-15	3.6041e-13
SIX5	19q13.32	0.336403	5.85215e-15	3.72741e-13
ZBTB6	9q33.2	-0.336324	5.94328e-15	3.77351e-13
PLOD1	1p36.22	0.336175	6.11875e-15	3.8727e-13
NOP2	12p13.31	0.335966	6.37358e-15	4.02135e-13
PLEKHF2	8q22.1	-0.335698	6.71672e-15	4.2246e-13
PAPOLG	2p16.1	-0.335478	7.01139e-15	4.38835e-13
CREB1	2q33.3	-0.335471	7.02066e-15	4.38835e-13
FAM234A	16p13.3	0.335438	7.06562e-15	4.40278e-13
MLST8	16p13.3	0.335154	7.46824e-15	4.6393e-13
SPOPL	2q22.1	-0.335089	7.56306e-15	4.68374e-13
FGL2	7q11.23	-0.334914	7.82454e-15	4.83081e-13
VPS26A	10q22.1	-0.334622	8.28127e-15	5.09716e-13
CD200R1	3q13.2	-0.334194	8.99904e-15	5.51912e-13
GTF3C1	16p12.1	0.334181	9.02166e-15	5.51912e-13
PIP5K1C	19p13.3	0.334131	9.11036e-15	5.55649e-13
SEC22C	3p22.1	-0.333827	9.66332e-15	5.87594e-13
CDT1	16q24.3	0.333673	9.95609e-15	6.03573e-13
TLR7	Xp22.2	-0.3335	1.0295e-14	6.22245e-13
LSM14B	20q13.33	0.333426	1.04431e-14	6.29308e-13
TELO2	16p13.3	0.333226	1.08552e-14	6.51201e-13
SLC35C2	20q13.12	0.333218	1.08711e-14	6.51201e-13
TSR3	16p13.3	0.333105	1.11108e-14	6.63581e-13
PCNP	3q12.3	-0.333055	1.12185e-14	6.68032e-13
UPF1	19p13.11	0.332996	1.13487e-14	6.73789e-13
USP38	4q31.21	-0.332953	1.14432e-14	6.77406e-13
MIER2	19p13.3	0.332762	1.18716e-14	7.00701e-13
SMPD4	2q21.1	0.332673	1.20789e-14	7.10855e-13
KPTN	19q13.32	0.33265	1.21309e-14	7.11832e-13
DDB1	11q12.2	0.332633	1.21714e-14	7.12133e-13
EIF4E3	3p13	-0.332539	1.23934e-14	7.23021e-13
P2RY14	3q25.1	-0.332334	1.28947e-14	7.50093e-13
SPINDOC	11q13.1	0.331917	1.39724e-14	8.10441e-13
FBXO8	4q34.1	-0.331741	1.44541e-14	8.35973e-13
MOSPD2	Xp22.2	-0.331432	1.53366e-14	8.84471e-13
FAM149B1	10q22.2	-0.331398	1.54388e-14	8.87816e-13
RUFY2	10q21.3	-0.331323	1.56627e-14	8.98126e-13
OTUB1	11q13.1	0.331134	1.62406e-14	9.28621e-13
PABPN1	14q11.2	0.330901	1.6984e-14	9.66731e-13
FAM45BP	Xq26.1	-0.330895	1.70032e-14	9.66731e-13
MAD1L1	7p22.3	0.330808	1.72879e-14	9.80153e-13
ZC2HC1A	8q21.13	-0.330488	1.8382e-14	1.03926e-12
TIMM13	19p13.3	0.33047	1.84453e-14	1.03991e-12
ABHD13	13q33.3	-0.33044	1.85485e-14	1.04281e-12
ZNF282	7q36.1	0.330415	1.864e-14	1.04503e-12
EDC4	16q22.1	0.330184	1.9482e-14	1.0892e-12
TBC1D15	12q21.1	-0.329897	2.05792e-14	1.14736e-12
TFEC	7q31.2	-0.32985	2.07649e-14	1.15452e-12
SPTLC1	9q22.31	-0.329811	2.09215e-14	1.16002e-12
MBLAC1	7q22.1	0.329743	2.11931e-14	1.17185e-12
NIPSNAP3A	9q31.1	-0.329697	2.1382e-14	1.17906e-12
RELA	11q13.1	0.329256	2.32569e-14	1.27894e-12
PACS1	11q13.1-q13.2	0.329146	2.37496e-14	1.30248e-12
N4BP2L1	13q13.1	-0.328838	2.51838e-14	1.37738e-12
UBE2M	19q13.43	0.328695	2.58764e-14	1.41142e-12
RABEP2	16p11.2	0.328632	2.61872e-14	1.42451e-12
P2RY12	3q25.1	-0.328295	2.79219e-14	1.51478e-12
MMGT1	Xq26.3	-0.32782	3.055e-14	1.6529e-12
RFX1	19p13.12	0.327385	3.31735e-14	1.79003e-12
RUVBL2	19q13.33	0.327057	3.52984e-14	1.8996e-12
ITM2A	Xq21.1	-0.326955	3.59868e-14	1.93148e-12
MVD	16q24.2	0.326678	3.79218e-14	2.02993e-12
MACROD1	11q13.1	0.326317	4.05941e-14	2.16721e-12
CMTR2	16q22.2	-0.32626	4.10296e-14	2.18466e-12
TMEM189	20q13.13	0.326246	4.11396e-14	2.18474e-12
CEP131	17q25.3	0.326214	4.13872e-14	2.19211e-12
PRR14	16p11.2	0.326098	4.22999e-14	2.23457e-12
GPS2	17p13.1	0.325562	4.67897e-14	2.46528e-12
ARRDC3	5q14.3	-0.325519	4.71723e-14	2.47895e-12
UNC45A	15q26.1	0.325486	4.74578e-14	2.48746e-12
NUDT22	11q13.1	0.325231	4.97879e-14	2.60281e-12
TMUB1	7q36.1	0.324979	5.22043e-14	2.72206e-12
DHCR7	11q13.4	0.324629	5.57432e-14	2.89576e-12
TEDC2	16p13.3	0.324621	5.58233e-14	2.89576e-12
NAIF1	9q34.11	0.324567	5.63907e-14	2.91768e-12
DDX41	5q35.3	0.324076	6.18139e-14	3.19007e-12
CYB5R4	6q14.2	-0.32399	6.28137e-14	3.23338e-12
TMEM273	10q11.23	-0.323764	6.55304e-14	3.36462e-12
RIOK3	18q11.2	-0.323528	6.8476e-14	3.50691e-12
MOGS	2p13.1	0.323424	6.98153e-14	3.56643e-12
GATAD2A	19p13.11	0.323161	7.33286e-14	3.73642e-12
ABRAXAS2	10q26.13	-0.322929	7.65628e-14	3.89136e-12
PLCB3	11q13.1	0.322695	7.99769e-14	4.05465e-12
TMEM87B	2q13	-0.322622	8.10713e-14	4.09981e-12
EVI2A	17q11.2	-0.322565	8.1932e-14	4.13294e-12
HNRNPUL2	11q12.3	0.322234	8.71282e-14	4.38407e-12
RABL6	9q34.3	0.322174	8.80934e-14	4.42159e-12
CBX4	17q25.3	0.322065	8.99027e-14	4.50117e-12
ZC3H3	8q24.3	0.321723	9.5786e-14	4.78383e-12
RNF19A	8q22.2	-0.321654	9.70254e-14	4.83374e-12
IL7	8q21.13	-0.321639	9.72908e-14	4.83499e-12
IMPA1	8q21.13	-0.321591	9.81577e-14	4.86606e-12
PRKAR1A	17q24.2	-0.321535	9.91752e-14	4.90442e-12
RP2	Xp11.3	-0.32148	1.00187e-13	4.93692e-12
DGKZ	11p11.2	0.321473	1.00323e-13	4.93692e-12
ECSIT	19p13.2	0.321424	1.01236e-13	4.9697e-12
MOB1A	2p13.1	-0.321398	1.0172e-13	4.9724e-12
MTM1	Xq28	-0.321395	1.01785e-13	4.9724e-12
TUFM	16p11.2	0.321231	1.04917e-13	5.11301e-12
PPP1CB	2p23.2	-0.321153	1.06445e-13	5.17493e-12
SNAPC4	9q34.3	0.320912	1.11296e-13	5.3977e-12
FIBP	11q13.1	0.320857	1.12424e-13	5.43934e-12
ZBTB45	19q13.43	0.320817	1.13271e-13	5.46717e-12
SCAMP4	19p13.3	0.320708	1.15567e-13	5.55334e-12
KATNBL1P6	6q24.3	-0.320706	1.15608e-13	5.55334e-12
TM9SF4	20q11.21	0.320686	1.16032e-13	5.56044e-12
RAP1B	12q15	-0.320451	1.21173e-13	5.79298e-12
CALM2	2p21	-0.32015	1.28085e-13	6.10893e-12
E4F1	16p13.3	0.320085	1.29646e-13	6.16877e-12
KEAP1	19p13.2	0.320032	1.30903e-13	6.21387e-12
YTHDF3	8q12.3	-0.319801	1.36582e-13	6.46822e-12
TCAIM	3p21.31	-0.319574	1.42412e-13	6.72845e-12
ZNF800	7q31.33	-0.319521	1.43816e-13	6.77888e-12
UBE2E1	3p24.2	-0.319467	1.45243e-13	6.83015e-12
CAMSAP3	19p13.2	0.319083	1.55854e-13	7.31071e-12
WRAP53	17p13.1	0.319071	1.56188e-13	7.31071e-12
TBC1D23	3q12.1-q12.2	-0.318945	1.59854e-13	7.46494e-12
OSBPL8	12q21.2	-0.318712	1.66836e-13	7.77295e-12
PHRF1	11p15.5	0.318609	1.70009e-13	7.90245e-12
INTS11	1p36.33	0.31836	1.77932e-13	8.2517e-12
SBNO2	19p13.3	0.318212	1.82813e-13	8.45856e-12
KATNBL1	15q14	-0.318196	1.83358e-13	8.46433e-12
LAMTOR3	4q23	-0.318057	1.88059e-13	8.64279e-12
RAB18	10p12.1	-0.318047	1.88431e-13	8.64279e-12
2020-03-01	4q32.2-q32.3	-0.318042	1.88577e-13	8.64279e-12
COPS4	4q21.22	-0.318025	1.89177e-13	8.64279e-12
YDJC	22q11.21	0.318019	1.89371e-13	8.64279e-12
SP3	2q31.1	-0.317994	1.9024e-13	8.66282e-12
SLC35A1	6q15	-0.317859	1.94987e-13	8.8589e-12
RAB14	9q33.2	-0.317788	1.97551e-13	8.95522e-12
RCC2	1p36.13	0.317769	1.98249e-13	8.96665e-12
DDOST	1p36.12	0.317746	1.99071e-13	8.98365e-12
OGFR	20q13.33	0.317718	2.0009e-13	9.00941e-12
SNX13	7p21.1	-0.317666	2.01982e-13	9.06892e-12
ALDH16A1	19q13.33	0.317657	2.02312e-13	9.06892e-12
EWSR1	22q12.2	0.317478	2.09038e-13	9.34959e-12
EVI5L	19p13.2	0.317448	2.10171e-13	9.37941e-12
SNRNP70	19q13.33	0.317368	2.13286e-13	9.49737e-12
FEN1	11q12.2	0.317238	2.18411e-13	9.69169e-12
SLC39A3	19p13.3	0.317232	2.18613e-13	9.69169e-12
NEURL4	17p13.1	0.317068	2.25251e-13	9.96401e-12
ESS2	22q11.21|22q11.2	0.317022	2.27177e-13	1.00272e-11
ZNF775	7q36.1	0.316623	2.44254e-13	1.07504e-11
SMIM14	4p14	-0.316615	2.4463e-13	1.07504e-11
MFSD10	4p16.3	0.316522	2.48793e-13	1.09095e-11
RBM42	19q13.12	0.315978	2.74628e-13	1.20162e-11
ZFAND6	15q25.1	-0.315941	2.7647e-13	1.20705e-11
MRPL28	16p13.3	0.315879	2.7959e-13	1.21803e-11
ZNF420	19q13.12	-0.315805	2.8334e-13	1.2317e-11
SDF4	1p36.33	0.315789	2.84171e-13	1.23265e-11
ACD	16q22.1	0.315698	2.88924e-13	1.25058e-11
RRBP1	20p12.1	0.315474	3.00876e-13	1.29951e-11
BICRA	19q13.33	0.315291	3.10981e-13	1.34028e-11
FAM45A	10q26.11	-0.314995	3.28093e-13	1.41101e-11
ZNF446	19q13.43	0.314948	3.30924e-13	1.42015e-11
NKIRAS2	17q21.2	0.314921	3.32501e-13	1.42388e-11
MNDA	1q23.1	-0.31489	3.34357e-13	1.42879e-11
RRP12	10q24.1	0.314864	3.35929e-13	1.43247e-11
FBXO46	19q13.32	0.314841	3.37375e-13	1.43559e-11
PPP1R14B	11q13.1	0.314821	3.38584e-13	1.4377e-11
KRCC1	2p11.2	-0.314653	3.49016e-13	1.47887e-11
TOM1L1	17q22	-0.314423	3.6378e-13	1.53819e-11
CSNK1E	22q13.1	0.314407	3.6485e-13	1.53948e-11
ZNF654	3p11.1	-0.314352	3.68444e-13	1.55139e-11
DCAF15	19p13.12	0.314064	3.88075e-13	1.63065e-11
CAB39	2q37.1	-0.313971	3.9464e-13	1.65478e-11
SGMS2	4q25	-0.313953	3.95928e-13	1.65672e-11
TLR4	9q33.1	-0.313878	4.01281e-13	1.67564e-11
REEP3	10q21.3	-0.313852	4.03167e-13	1.68003e-11
ABRAXAS1	4q21.23	-0.313804	4.06686e-13	1.69119e-11
SARS2	19q13.2	0.313685	4.15468e-13	1.72415e-11
SND1	7q32.1	0.313577	4.23642e-13	1.75445e-11
WDR83	19p13.13	0.31356	4.24969e-13	1.75633e-11
SAMD10	20q13.33	0.313511	4.28714e-13	1.76818e-11
TRMT1	19p13.13	0.313448	4.33591e-13	1.78464e-11
CPED1	7q31.31	-0.313404	4.37015e-13	1.79506e-11
MIER3	5q11.2	-0.313356	4.40801e-13	1.80693e-11
C1D	2p14	-0.313327	4.43128e-13	1.81277e-11
RAB8B	15q22.2	-0.313159	4.56658e-13	1.86433e-11
PTGES2	9q34.11	0.313138	4.58384e-13	1.86759e-11
NCDN	1p34.3	0.313023	4.67912e-13	1.90256e-11
VPS37C	11q12.2	0.312849	4.82799e-13	1.95913e-11
UBL3	13q12.3	-0.312758	4.90754e-13	1.98741e-11
LRP5	11q13.2	0.312686	4.97079e-13	2.00898e-11
MYPOP	19q13.32	0.312466	5.17018e-13	2.08537e-11
MLF2	12p13.31	0.312338	5.29053e-13	2.12965e-11
MFSD14A	1p21.2	-0.311808	5.81638e-13	2.33665e-11
TMF1	3p14.1	-0.311751	5.87507e-13	2.35553e-11
TASOR	3p14.3	-0.311739	5.88831e-13	2.35614e-11
PPME1	11q13.4	0.31166	5.97117e-13	2.38456e-11
NUMA1	11q13.4	0.311488	6.15772e-13	2.45203e-11
DPH3	3p25.1	-0.311473	6.1742e-13	2.45203e-11
ZNF25	10p11.21	-0.311471	6.17668e-13	2.45203e-11
HSD17B11	4q22.1	-0.311419	6.23384e-13	2.46985e-11
BANF1	11q13.1	0.31138	6.27742e-13	2.48223e-11
TMEM128	4p16.3	-0.311101	6.59726e-13	2.60359e-11
ACAP2	3q29	-0.311079	6.62384e-13	2.60897e-11
CENPB	20p13	0.310957	6.76833e-13	2.66067e-11
NKIRAS1	3p24.2	-0.31076	7.00972e-13	2.75019e-11
TRNT1	3p26.2	-0.31064	7.16164e-13	2.80432e-11
ATN1	12p13.31	0.310518	7.31848e-13	2.85881e-11
TMEM106B	7p21.3	-0.31051	7.3292e-13	2.85881e-11
UBALD1	16p13.3	0.310183	7.76725e-13	3.02382e-11
ZNF296	19q13.32	0.309813	8.29334e-13	3.22239e-11
ARFRP1	20q13.33	0.309569	8.65994e-13	3.35835e-11
PRR22	19p13.3	0.309237	9.18435e-13	3.55487e-11
CCNT2	2q21.3	-0.30901	9.55973e-13	3.69307e-11
ZNF335	20q13.12	0.308817	9.8916e-13	3.81395e-11
CEP250	20q11.22	0.308748	1.00122e-12	3.85307e-11
GOT2	16q21	0.30872	1.00623e-12	3.86495e-11
PPP1R21	2p16.3	-0.308707	1.00857e-12	3.86656e-11
CARF	2q33.2	-0.308674	1.01443e-12	3.88164e-11
CHMP2B	3p11.2	-0.308594	1.02888e-12	3.92946e-11
HGS	17q25.3	0.308572	1.03274e-12	3.93673e-11
CD69	12p13.31	-0.308388	1.06694e-12	4.05943e-11
SHLD2	10q23.2	-0.308329	1.07804e-12	4.09391e-11
ZNF74	22q11.21	0.308174	1.10792e-12	4.19945e-11
GNG10	9q31.3	-0.307843	1.17435e-12	4.44288e-11
CTSO	4q32.1	-0.307817	1.17957e-12	4.45427e-11
RCC1L	7q11.23	0.307789	1.18549e-12	4.46823e-11
SF3B4	1q21.2	0.30749	1.24948e-12	4.7006e-11
LZTFL1	3p21.31	-0.307427	1.26339e-12	4.74027e-11
BBS10	12q21.2	-0.307413	1.26654e-12	4.74027e-11
STXBP3	1p13.3	-0.30741	1.26709e-12	4.74027e-11
DCK	4q13.3	-0.307229	1.30804e-12	4.88438e-11
GSKIP	14q32.2	-0.307213	1.31169e-12	4.88897e-11
PPP2R1A	19q13.41	0.307162	1.32343e-12	4.92358e-11
APEX2	Xp11.21	0.307129	1.3312e-12	4.94336e-11
CALCRL	2q32.1	-0.306917	1.38161e-12	5.12111e-11
LAMA5	20q13.33	0.306778	1.41576e-12	5.23806e-11
CAD	2p23.3	0.306644	1.44926e-12	5.35215e-11
ODF2	9q34.11	0.306618	1.45598e-12	5.35925e-11
CDK16	Xp11.3	0.306616	1.4565e-12	5.35925e-11
OSTM1	6q21	-0.306561	1.47062e-12	5.4013e-11
DENND4C	9p22.1	-0.306457	1.49761e-12	5.49043e-11
CLASRP	19q13.32	0.306364	1.5221e-12	5.57006e-11
POLD2	7p13	0.306313	1.5356e-12	5.60925e-11
ZC3H18	16q24.2	0.306269	1.54745e-12	5.64229e-11
MEPCE	7q22.1	0.306212	1.56305e-12	5.68887e-11
TRIM23	5q12.3	-0.305837	1.66897e-12	6.06342e-11
C19ORF54	19q13.2	0.305764	1.69015e-12	6.12932e-11
NFKBIB	19q13.2	0.305594	1.74124e-12	6.30322e-11
MS4A6A	11q12.2	-0.305275	1.84051e-12	6.65062e-11
DHPS	19p13.13	0.305237	1.85293e-12	6.68351e-11
C9ORF72	9p21.2	-0.305225	1.85677e-12	6.68538e-11
FAS	10q23.31	-0.305177	1.8725e-12	6.72998e-11
PPP3CB	10q22.2	-0.304871	1.97479e-12	7.08496e-11
EML3	11q12.3	0.304736	2.02174e-12	7.23865e-11
VCX	Xp22.31	0.304727	2.02482e-12	7.23865e-11
PPM1A	14q23.1	-0.30446	2.12104e-12	7.56918e-11
COX8A	11q13.1	0.304415	2.13759e-12	7.61475e-11
CGRRF1	14q22.2	-0.30438	2.15059e-12	7.64751e-11
ZNF461	19q13.12	-0.304302	2.17979e-12	7.73768e-11
CEPT1	1p13.3	-0.303841	2.36141e-12	8.36763e-11
MS4A7	11q12.2	-0.303812	2.37299e-12	8.39386e-11
PKMYT1	16p13.3	0.303794	2.3804e-12	8.4053e-11
PLEKHB2	2q21.1	-0.30377	2.39037e-12	8.42575e-11
ELF1	13q14.11	-0.303525	2.49395e-12	8.77547e-11
VARS	6p21.33	0.303324	2.58225e-12	9.07031e-11
PEX14	1p36.22	0.303272	2.60549e-12	9.136e-11
ZNF213	16p13.3	0.303172	2.65084e-12	9.27887e-11
RBM14	11q13.2	0.303106	2.68134e-12	9.36933e-11
RBM18	9q33.2	-0.303096	2.68612e-12	9.36977e-11
LMBRD1	6q13	-0.30284	2.8075e-12	9.77622e-11
LINC00999	10p11.1	0.302679	2.88652e-12	1.0034e-10
RRP1	21q22.3	0.302577	2.93769e-12	1.01943e-10
WDR48	3p22.2	-0.302504	2.97496e-12	1.03059e-10
ARHGAP18	6q22.33	-0.302417	3.01976e-12	1.04431e-10
GADD45GIP1	19p13.13	0.302405	3.02622e-12	1.04475e-10
SEPTIN10	2q13	-0.302363	3.04813e-12	1.05051e-10
RHOT2	16p13.3	0.30232	3.07052e-12	1.05642e-10
DHX38	16q22.2	0.302255	3.10518e-12	1.06652e-10
SLC66A3	2p25.1	-0.301986	3.25229e-12	1.11514e-10
INO80B	2p13.1	0.30197	3.26121e-12	1.1163e-10
RASGEF1B	4q21.21	-0.301583	3.48552e-12	1.19105e-10
SCRIB	8q24.3	0.301501	3.53524e-12	1.206e-10
TMED5	1p22.1	-0.301364	3.61912e-12	1.23252e-10
CCR2	3p21.31	-0.301318	3.64763e-12	1.23694e-10
NOMO1	16p13.11	0.301314	3.65041e-12	1.23694e-10
GMFB	14q22.2	-0.301314	3.65052e-12	1.23694e-10
UBE2D1	10q21.1	-0.301175	3.73861e-12	1.26466e-10
TRMT61A	14q32.33	0.301003	3.85003e-12	1.30016e-10
CXORF21	Xp21.2	-0.300845	3.95573e-12	1.33362e-10
MFSD3	8q24.3	0.300612	4.11675e-12	1.38558e-10
POLD1	19q13.33	0.300544	4.16468e-12	1.39937e-10
CASD1	7q21.3	-0.300269	4.36568e-12	1.46447e-10
KLRG1	12p13.31	-0.300233	4.39226e-12	1.47093e-10
LIG1	19q13.33	0.300143	4.46025e-12	1.49122e-10
PACSIN3	11p11.2	0.299992	4.57692e-12	1.52769e-10
MCAT	22q13.2	0.299935	4.62144e-12	1.54e-10
RB1	13q14.2	-0.299899	4.64992e-12	1.54692e-10
BCAR1	16q23.1	0.299776	4.7486e-12	1.57715e-10
RAB27A	15q21.3	-0.299642	4.85808e-12	1.61085e-10
TRPT1	11q13.1	0.299603	4.89062e-12	1.61897e-10
LRRC45	17q25.3	0.299565	4.92204e-12	1.6267e-10
SKAP2	7p15.2	-0.299058	5.3657e-12	1.77042e-10
SPATA2	20q13.13	0.298961	5.45561e-12	1.7946e-10
FRMD8	11q13.1	0.298959	5.45683e-12	1.7946e-10
RNASEH2A	19p13.13	0.298842	5.56656e-12	1.8277e-10
FAM160B1	10q25.3	-0.298706	5.69732e-12	1.86759e-10
POLR2M	15q21.3	-0.298576	5.82397e-12	1.906e-10
RHOT1	17q11.2	-0.298378	6.02274e-12	1.96785e-10
THEMIS	6q22.33	-0.298219	6.18726e-12	2.01833e-10
SLC25A24	1p13.3	-0.298139	6.27236e-12	2.04278e-10
AURKAIP1	1p36.33	0.298094	6.32027e-12	2.05506e-10
ITM2B	13q14.2	-0.298082	6.33303e-12	2.05589e-10
CTNNB1	3p22.1	-0.298042	6.37646e-12	2.06665e-10
EIF3CL	16p12.1	0.298031	6.38751e-12	2.0669e-10
SGMS1	10q11.23	-0.297981	6.44275e-12	2.07902e-10
TONSL	8q24.3	0.297978	6.44561e-12	2.07902e-10
AP1S2	Xp22.2	-0.297865	6.57045e-12	2.11589e-10
MAP1LC3C	1q43	-0.297837	6.60093e-12	2.12231e-10
SLC7A5	16q24.2	0.297707	6.74756e-12	2.166e-10
CXXC1	18q21.1	0.297671	6.7895e-12	2.17599e-10
COPE	19p13.11	0.297561	6.91703e-12	2.21334e-10
BLZF1	1q24.2	-0.297494	6.99592e-12	2.23503e-10
BLOC1S2	10q24.31	-0.297365	7.14923e-12	2.28039e-10
RNF26	11q23.3	0.297317	7.20729e-12	2.29527e-10
CRYL1	13q12.11	-0.297292	7.23871e-12	2.30163e-10
GIMAP2	7q36.1	-0.297106	7.46973e-12	2.37134e-10
TMEM205	19p13.2	0.297016	7.58371e-12	2.40374e-10
C6ORF136	6p21.33	0.296785	7.88471e-12	2.49521e-10
TMEM132A	11q12.2	0.296568	8.17843e-12	2.5841e-10
ZNF428	19q13.31	0.296304	8.54965e-12	2.69716e-10
STIP1	11q13.1	0.296239	8.6441e-12	2.72269e-10
TM6SF1	15q25.2	-0.296217	8.67637e-12	2.72858e-10
GTPBP6	Xp22.33 and Yp11.31	0.296173	8.74097e-12	2.74461e-10
CCDC186	10q25.3	-0.296146	8.78076e-12	2.75281e-10
CASC4	15q15.3	-0.296107	8.83851e-12	2.76661e-10
C19ORF24	19p13.3	0.296054	8.91722e-12	2.78691e-10
RAB1B	11q13.2	0.296034	8.94792e-12	2.79068e-10
CFLAR	2q33.1	-0.296028	8.95702e-12	2.79068e-10
MINDY3	10p13	-0.295888	9.16993e-12	2.84857e-10
PELI1	2p14	-0.295887	9.17112e-12	2.84857e-10
ZDHHC21	9p22.3	-0.29582	9.27538e-12	2.87619e-10
PTAR1	9q21.12	-0.295811	9.28863e-12	2.87619e-10
SELENOT	3q25.1	-0.295733	9.41125e-12	2.90968e-10
REPIN1	7q36.1	0.295648	9.54675e-12	2.94705e-10
GNB1L	22q11.21	0.295575	9.6634e-12	2.97849e-10
KLF6	10p15.2	-0.295502	9.78328e-12	3.01083e-10
WASHC4	12q23.3	-0.295433	9.89652e-12	3.04103e-10
OS9	12q13.3-q14.1	0.295243	1.02172e-11	3.13477e-10
LACTB	15q22.2	-0.295192	1.0305e-11	3.15692e-10
AARSD1	17q21.31	0.295173	1.03374e-11	3.16106e-10
ZNF444	19q13.43	0.295166	1.035e-11	3.16106e-10
HRAS	11p15.5	0.29512	1.04297e-11	3.18058e-10
SHLD2P3	10q11.22	-0.294611	1.13581e-11	3.45657e-10
SF1	11q13.1	0.294605	1.1369e-11	3.45657e-10
JMJD8	16p13.3	0.294575	1.14253e-11	3.46844e-10
IPO4	14q12	0.29437	1.18233e-11	3.58383e-10
PUS1	12q24.33	0.294359	1.18446e-11	3.58491e-10
SEC24B	4q25	-0.294337	1.189e-11	3.59323e-10
WASH3P	15q26.3	0.294305	1.19519e-11	3.60654e-10
PTPRO	12p12.3|12p13-p12	-0.29402	1.25346e-11	3.77672e-10
PNKP	19q13.33	0.293907	1.2773e-11	3.84279e-10
IL10	1q32.1	-0.293898	1.27935e-11	3.8432e-10
RGS13	1q31.2	-0.293814	1.29721e-11	3.89105e-10
GALNT2	1q42.13	0.293732	1.3152e-11	3.93916e-10
TCEAL1	Xq22.2	-0.293546	1.35649e-11	4.05678e-10
AXIN1	16p13.3	0.293239	1.42758e-11	4.26305e-10
ZDHHC24	11q13.2	0.2932	1.43692e-11	4.28458e-10
TMEM214	2p23.3	0.293191	1.43906e-11	4.28461e-10
IFIT5	10q23.31	-0.293147	1.44946e-11	4.30921e-10
KLHDC4	16q24.2	0.293103	1.46016e-11	4.3346e-10
SH3BGRL	Xq21.1	-0.293092	1.46288e-11	4.33575e-10
MPP5	14q23.3	-0.293084	1.46486e-11	4.33575e-10
AP1M1	19p13.11	0.293075	1.46701e-11	4.33575e-10
ABCF3	3q27.1	0.292929	1.50296e-11	4.43547e-10
HCFC1	Xq28	0.29292	1.50516e-11	4.43547e-10
EFR3A	8q24.22	-0.292886	1.5137e-11	4.45414e-10
G3BP2	4q21.1	-0.29287	1.51776e-11	4.45957e-10
CTDNEP1	17p13.1	0.292841	1.52513e-11	4.47469e-10
GABPA	21q21.3	-0.292773	1.54241e-11	4.51878e-10
SAR1A	10q22.1	-0.2925	1.61388e-11	4.7213e-10
SYMPK	19q13.32	0.292452	1.6268e-11	4.7522e-10
PCTP	17q22	-0.292389	1.64394e-11	4.7953e-10
NGLY1	3p24.2	-0.292307	1.66641e-11	4.85382e-10
UBE2Q2	15q24.2	-0.292253	1.68128e-11	4.89005e-10
CNOT8	5q33.2	-0.292061	1.7357e-11	5.04105e-10
ASNSD1	2q32.2	-0.291943	1.76975e-11	5.13254e-10
LTN1	21q21.3	-0.291755	1.82557e-11	5.2868e-10
COMMD8	4p12	-0.291696	1.84356e-11	5.33123e-10
NUP54	4q21.1	-0.291456	1.91805e-11	5.53869e-10
TMEM50B	21q22.11	-0.291442	1.92254e-11	5.54369e-10
NELFA	4p16.3	0.291202	2.0003e-11	5.75968e-10
EPS15	1p32.3	-0.290867	2.1138e-11	6.07779e-10
BMPR2	2q33.1-q33.2	-0.290808	2.13452e-11	6.1286e-10
ZNF837	19q13.43	0.290774	2.14625e-11	6.1535e-10
KBTBD8	3p14.1	-0.290742	2.15782e-11	6.17788e-10
RRM2B	8q22.3	-0.290594	2.21094e-11	6.32097e-10
SMTN	22q12.2	0.290495	2.24722e-11	6.41557e-10
PPP4R3B	2p16.1	-0.290464	2.25871e-11	6.43926e-10
FAAP100	17q25.3	0.290434	2.26983e-11	6.46179e-10
VAC14	16q22.1-q22.2	0.290362	2.29686e-11	6.52951e-10
MLH1	3p22.2	-0.290339	2.30548e-11	6.54478e-10
NDUFS8	11q13.2	0.290221	2.35068e-11	6.66369e-10
NDUFS7	19p13.3	0.290043	2.42068e-11	6.85247e-10
CHUK	10q24.31	-0.289924	2.46821e-11	6.97719e-10
BLOC1S6	15q21.1	-0.289907	2.47516e-11	6.98703e-10
UBTF	17q21.31	0.289801	2.5187e-11	7.09999e-10
VAMP4	1q24.3	-0.2897	2.56078e-11	7.20852e-10
RAB11FIP2	10q26.11	-0.289503	2.64479e-11	7.43459e-10
MZT2B	2q21.1	0.289299	2.73441e-11	7.6758e-10
TRAPPC13	5q12.3	-0.289287	2.74003e-11	7.68085e-10
CREBL2	12p13.1	-0.289269	2.74807e-11	7.69268e-10
CPTP	1p36.33	0.289154	2.80031e-11	7.82803e-10
IGSF6	16p12.2	-0.289108	2.82136e-11	7.87593e-10
GLI4	8q24.3	0.288788	2.97286e-11	8.28735e-10
RPP21	6p22.1	0.288743	2.99486e-11	8.33714e-10
LOC653653	17q23.1	-0.288514	3.10886e-11	8.64254e-10
AKAP10	17p11.2	-0.288382	3.17669e-11	8.81894e-10
PNPLA8	7q31.1	-0.288068	3.34342e-11	9.26902e-10
PIGT	20q13.12	0.28805	3.35329e-11	9.28358e-10
FEZ2	2p22.2	-0.288005	3.37813e-11	9.33952e-10
HM13	20q11.21	0.287888	3.44278e-11	9.5052e-10
CDKN2AIP	4q35.1	-0.287773	3.50808e-11	9.6722e-10
PLXNC1	12q22	-0.287672	3.56627e-11	9.81919e-10
KMT5C	19q13.42	0.287613	3.6003e-11	9.89934e-10
ZDHHC8	22q11.21	0.287594	3.61141e-11	9.91636e-10
HMG20B	19p13.3	0.28756	3.63182e-11	9.95879e-10
MUTYH	1p34.1	0.287518	3.65668e-11	1.00133e-09
RBM43	2q23.3	-0.287396	3.72932e-11	1.01984e-09
CHM	Xq21.2	-0.287128	3.89546e-11	1.06383e-09
JAK2	9p24.1	-0.287102	3.91185e-11	1.06685e-09
GIMAP6	7q36.1	-0.287059	3.93907e-11	1.07282e-09
ZNRF2	7p14.3	-0.286998	3.97838e-11	1.08207e-09
MED26	19p13.11	0.286989	3.98442e-11	1.08225e-09
SMARCAD1	4q22.3	-0.28698	3.9899e-11	1.08227e-09
USP15	12q14.1	-0.286864	4.06624e-11	1.1015e-09
BMT2	7q31.1	-0.286796	4.11085e-11	1.11208e-09
CLEC4A	12p13.31	-0.286757	4.13703e-11	1.11766e-09
ELAC2	17p12	0.286707	4.17048e-11	1.12519e-09
FAM76A	1p35.3	-0.286664	4.19999e-11	1.13032e-09
CEP44	4q34.1	-0.286663	4.2007e-11	1.13032e-09
STK11IP	2q35	0.286614	4.23414e-11	1.13779e-09
MS4A4A	11q12.2	-0.28652	4.29873e-11	1.15361e-09
B3GALT6	1p36.33	0.286321	4.43981e-11	1.18988e-09
SFSWAP	12q24.33	0.286112	4.59206e-11	1.22905e-09
CTU1	19q13.41	0.286054	4.63565e-11	1.23907e-09
DUS2	16q22.1	0.285764	4.85813e-11	1.29681e-09
RNF187	1q42.13	0.285696	4.91132e-11	1.30927e-09
MTHFSD	16q24.1	0.285618	4.97343e-11	1.32408e-09
PRR12	19q13.33	0.28549	5.07711e-11	1.34989e-09
DCPS	11q24.2	0.285377	5.17081e-11	1.37299e-09
MIF	22q11.23	0.285329	5.21077e-11	1.38178e-09
BOP1	8q24.3	0.285129	5.38177e-11	1.42525e-09
FMO2	1q24.3	-0.285069	5.43376e-11	1.43668e-09
MAP4K2	11q13.1	0.285063	5.43922e-11	1.43668e-09
MAPK14	6p21.31	-0.284961	5.52936e-11	1.45532e-09
CPSF7	11q12.2	0.284959	5.53098e-11	1.45532e-09
LINC01140	1p22.3	-0.284958	5.53146e-11	1.45532e-09
PRIMPOL	4q35.1	-0.284944	5.54431e-11	1.45679e-09
QKI	6q26	-0.284898	5.58534e-11	1.46566e-09
UBE2V1	20q13.13	0.284803	5.67166e-11	1.48637e-09
OTUD1	10p12.2	-0.284675	5.78933e-11	1.51524e-09
RRS1	8q13.1	0.284552	5.90448e-11	1.54191e-09
RNF111	15q22.1-q22.2	-0.28455	5.90655e-11	1.54191e-09
LOC100132287	1p36.33	0.284134	6.31469e-11	1.64632e-09
RNF11	1p32.3	-0.28411	6.33916e-11	1.65056e-09
NLRC4	2p22.3	-0.284007	6.44456e-11	1.67584e-09
ITGAV	2q32.1	-0.283985	6.46731e-11	1.67958e-09
PIDD1	11p15.5	0.283964	6.48873e-11	1.68297e-09
LRWD1	7q22.1	0.283877	6.58032e-11	1.70453e-09
APPL1	3p14.3	-0.283856	6.60268e-11	1.70813e-09
COPG1	3q21.3	0.283713	6.75556e-11	1.74543e-09
SELENOP	5p12	-0.283557	6.92613e-11	1.78721e-09
MAP1S	19p13.11	0.283507	6.98139e-11	1.79916e-09
DBN1	5q35.3	0.283482	7.00984e-11	1.80418e-09
LSM7	19p13.3	0.283373	7.13332e-11	1.83362e-09
SMURF2	17q23.3-q24.1	-0.283282	7.23713e-11	1.85701e-09
C6ORF47	6p21.33	0.283278	7.24278e-11	1.85701e-09
NDUFS6	5p15.33	0.283212	7.31857e-11	1.87406e-09
MAP3K2	2q14.3	-0.283142	7.40165e-11	1.89292e-09
ATF1	12q13.12	-0.282947	7.63602e-11	1.94974e-09
TIMM29	19p13.2	0.282941	7.64318e-11	1.94974e-09
MANEA	6q16.1	-0.282921	7.66673e-11	1.95327e-09
RTEL1	20q13.33	0.282881	7.71671e-11	1.96352e-09
DNAJB11	3q27.3	0.282869	7.73047e-11	1.96453e-09
CTSS	1q21.3	-0.282827	7.78287e-11	1.97536e-09
FAM122A	9q21.11	-0.282703	7.9387e-11	2.01237e-09
TRIM34	11p15.4	-0.282668	7.98253e-11	2.02094e-09
CDC42	1p36.12	-0.282643	8.01425e-11	2.02642e-09
NAGPA	16p13.3	0.282427	8.29568e-11	2.09494e-09
PI4K2B	4p15.2	-0.282132	8.69481e-11	2.19299e-09
SH3D19	4q31.3	-0.282073	8.77691e-11	2.21092e-09
STX7	6q23.2	-0.282034	8.83155e-11	2.22191e-09
TOP1MT	8q24.3	0.281935	8.97094e-11	2.25416e-09
RPN2	20q11.23	0.281762	9.22176e-11	2.31429e-09
SPPL2A	15q21.2	-0.281696	9.3186e-11	2.33568e-09
CTDP1	18q23	0.281641	9.40049e-11	2.35047e-09
CCNO	5q11.2	0.28164	9.40095e-11	2.35047e-09
MAP3K1	5q11.2	-0.281418	9.73893e-11	2.43195e-09
SLF2	10q24.31	-0.281344	9.85317e-11	2.45743e-09
TSSK6	19p13.11	0.281265	9.97763e-11	2.48539e-09
TRIM11	1q42.13	0.281241	1.00161e-10	2.49095e-09
GNPDA2	4p12	-0.281236	1.00247e-10	2.49095e-09
KATNB1	16q21	0.281193	1.00926e-10	2.50474e-09
CX3CR1	3p22.2	-0.281125	1.02022e-10	2.52881e-09
THAP5	7q31.1	-0.281052	1.03201e-10	2.5549e-09
ABHD18	4q28.2	-0.280988	1.04262e-10	2.578e-09
HMGCLL1	6p12.1	-0.280544	1.1184e-10	2.76196e-09
TNKS1BP1	11q12.1	0.280471	1.13151e-10	2.79091e-09
LRRC47	1p36.32	0.28029	1.16424e-10	2.86812e-09
TOMM40	19q13.32	0.280119	1.19609e-10	2.943e-09
PEX2	8q21.13	-0.280101	1.19961e-10	2.94806e-09
HECTD2	10q23.32	-0.280048	1.20962e-10	2.96903e-09
TMED9	5q35.3	0.279986	1.2214e-10	2.99429e-09
G6PC3	17q21.31	0.279918	1.23467e-10	3.02314e-09
GGTA1P	9q33.2	-0.2799	1.23819e-10	3.02808e-09
LPAR6	13q14.2	-0.279814	1.25497e-10	3.0654e-09
SLC52A2	8q24.3	0.279796	1.25861e-10	3.07056e-09
ABHD5	3p21.33	-0.279775	1.26277e-10	3.07696e-09
PPIL2	22q11.21	0.279717	1.27438e-10	3.10151e-09
CD47	3q13.12	-0.279683	1.28119e-10	3.11431e-09
MRPL23	11p15.5	0.279649	1.28813e-10	3.12724e-09
EIF4EBP1	8p11.23	0.279642	1.28961e-10	3.12724e-09
CCDC137	17q25.3	0.279613	1.29543e-10	3.13757e-09
USP25	21q21.1	-0.279563	1.30573e-10	3.15871e-09
DLGAP4	20q11.23	0.279345	1.35127e-10	3.26495e-09
SLMAP	3p14.3	-0.279274	1.36654e-10	3.29789e-09
ZBTB11	3q12.3	-0.279259	1.36966e-10	3.30145e-09
PCIF1	20q13.12	0.27924	1.37383e-10	3.30755e-09
CIRBP-AS1	19p13.3	0.279077	1.40938e-10	3.38908e-09
ARMT1	6q25.1	-0.278958	1.43613e-10	3.44704e-09
SDF2L1	22q11.21	0.278954	1.43691e-10	3.44704e-09
ITGA4	2q31.3	-0.278899	1.44931e-10	3.47266e-09
SEC61A1	3q21.3	0.278881	1.45351e-10	3.47857e-09
EEF2	19p13.3	0.278854	1.45981e-10	3.4895e-09
NIPAL2	8q22.2	-0.278837	1.4637e-10	3.49465e-09
MZT2A	2q21.1	0.278648	1.50776e-10	3.59557e-09
NDOR1	9q34.3	0.2786	1.51903e-10	3.61816e-09
DCN	12q21.33	-0.278593	1.52082e-10	3.61816e-09
ATP2A1	16p11.2	0.2785	1.54305e-10	3.66671e-09
DHODH	16q22.2	0.278383	1.57161e-10	3.73017e-09
FEM1A	19p13.3	0.278261	1.60209e-10	3.79584e-09
GMPPA	2q35	0.278257	1.60305e-10	3.79584e-09
BANP	16q24.2	0.278113	1.63949e-10	3.87757e-09
PICK1	22q13.1	0.277994	1.67047e-10	3.9462e-09
CLPP	19p13.3	0.277937	1.68539e-10	3.97676e-09
GAPT	5q11.2	-0.277906	1.69352e-10	3.99126e-09
SLC35A5	3q13.2	-0.277817	1.71726e-10	4.04248e-09
GALNS	16q24.3	0.277802	1.72139e-10	4.04748e-09
MFSD12	19p13.3	0.277766	1.73091e-10	4.06512e-09
ZNF574	19q13.2	0.27772	1.74361e-10	4.09018e-09
H2AFX	11q23.3	0.277702	1.74845e-10	4.09675e-09
THAP4	2q37.3	0.277606	1.77473e-10	4.15348e-09
NAA40	11q13.1	0.277541	1.79295e-10	4.19126e-09
PDCD6IP	3p22.3	-0.277506	1.80278e-10	4.20934e-09
MORC2	22q12.2	0.277391	1.83546e-10	4.28069e-09
HIRIP3	16p11.2	0.277352	1.84669e-10	4.3019e-09
GNA13	17q24.1	-0.277317	1.85684e-10	4.32053e-09
CROCC	1p36.13	0.277257	1.87427e-10	4.35606e-09
GYS1	19q13.33	0.277188	1.89453e-10	4.39806e-09
ANGPTL1	1q25.2	-0.27711	1.91763e-10	4.44657e-09
TNRC18	7p22.1	0.277044	1.93761e-10	4.48773e-09
PXK	3p14.3	-0.277019	1.94509e-10	4.49793e-09
RPTOR	17q25.3	0.277014	1.94649e-10	4.49793e-09
ANKRD46	8q22.3	-0.276877	1.98861e-10	4.59e-09
PDE12	3p14.3	-0.27672	2.03782e-10	4.69819e-09
DR1	1p22.1	-0.276693	2.04633e-10	4.71241e-09
ZMYND19	9q34.3	0.276649	2.06035e-10	4.73928e-09
RECQL4	8q24.3	0.276637	2.06448e-10	4.74335e-09
CTDSPL2	15q15.3-q21.1	-0.276599	2.07672e-10	4.76603e-09
GAPDH	12p13.31	0.276514	2.10419e-10	4.82359e-09
EIF3B	7p22.3	0.276505	2.10713e-10	4.82482e-09
NOP53	19q13.33	0.276483	2.11434e-10	4.83584e-09
MYD88	3p22.2	-0.276397	2.14288e-10	4.89555e-09
ITGB6	2q24.2	-0.276209	2.20641e-10	5.03497e-09
SLC39A7	6p21.32	0.276196	2.21074e-10	5.03913e-09
CPA3	3q24	-0.276126	2.23502e-10	5.08872e-09
INIP	9q32	-0.275928	2.30467e-10	5.24137e-09
C19ORF47	19q13.2	0.275872	2.32488e-10	5.28136e-09
ZDHHC6	10q25.2	-0.27586	2.32909e-10	5.28497e-09
PLS3	Xq23	-0.275784	2.35697e-10	5.34221e-09
HARS	5q31.3	0.275629	2.41428e-10	5.46595e-09
TENT2	5q14.1	-0.275608	2.42198e-10	5.47721e-09
TDP2	6p22.3	-0.275519	2.45555e-10	5.5469e-09
SDR39U1	14q12	0.275476	2.47206e-10	5.57792e-09
LTBR	12p13.31	0.275434	2.48807e-10	5.60778e-09
ETNK1	12p12.1	-0.275413	2.49645e-10	5.62037e-09
MREG	2q35	-0.275359	2.51738e-10	5.66115e-09
VCX3A	Xp22.31	0.27528	2.5481e-10	5.72384e-09
WDR44	Xq24	-0.275243	2.56294e-10	5.75077e-09
HGH1	8q24.3	0.275088	2.62513e-10	5.88374e-09
C11ORF24	11q13.2	0.274945	2.68393e-10	6.00885e-09
TERT	5p15.33	0.274929	2.69052e-10	6.01691e-09
HNRNPAB	5q35.3	0.274873	2.7137e-10	6.06201e-09
DDX51	12q24.33	0.274804	2.74291e-10	6.12046e-09
APBA3	19p13.3	0.274791	2.74829e-10	6.12568e-09
NR3C1	5q31.3	-0.274766	2.75917e-10	6.14312e-09
AP2A1	19q13.33	0.274616	2.82377e-10	6.28001e-09
PTPRC	1q31.3-q32.1	-0.274393	2.92251e-10	6.49243e-09
CHMP5	9p13.3	-0.27431	2.96001e-10	6.56847e-09
AP5Z1	7p22.1	0.274178	3.02082e-10	6.69604e-09
TCEAL7	Xq22.2	-0.274153	3.03246e-10	6.71324e-09
ACSL4	Xq23	-0.274147	3.03525e-10	6.71324e-09
BRF1	14q32.33	0.274045	3.08372e-10	6.81297e-09
PRXL2C	9q22.33	-0.273999	3.10545e-10	6.8506e-09
ABCA6	17q24.2-q24.3	-0.273995	3.10757e-10	6.8506e-09
B3GNT2	2p15	-0.27396	3.12419e-10	6.87971e-09
TESK1	9p13.3	0.273952	3.12789e-10	6.88033e-09
INO80E	16p11.2	0.273926	3.14059e-10	6.90072e-09
RNF139	8q24.13	-0.273725	3.23897e-10	7.10913e-09
GPI	19q13.11	0.273692	3.25586e-10	7.13843e-09
C11ORF58	11p15.2	-0.273591	3.30656e-10	7.2417e-09
ALKBH4	7q22.1	0.273531	3.33705e-10	7.29502e-09
NR2F6	19p13.11	0.273529	3.33816e-10	7.29502e-09
TMEM258	11q12.2	0.273437	3.38598e-10	7.39151e-09
TRIR	19p13.13	0.273366	3.42276e-10	7.4637e-09
RMDN2	2p22.2	-0.273358	3.42686e-10	7.46454e-09
SLC19A1	21q22.3	0.272855	3.70213e-10	8.05543e-09
DRAP1	11q13.1	0.272844	3.70801e-10	8.05952e-09
ZNF580	19q13.42	0.272748	3.76331e-10	8.17089e-09
TRAPPC8	18q12.1	-0.27274	3.76759e-10	8.17137e-09
DNAJB9	7q31.1|14q24.2-q24.3	-0.27262	3.83768e-10	8.31441e-09
HEXIM2	17q21.31	0.272384	3.97885e-10	8.611e-09
STARD3NL	7p14.1	-0.272005	4.21604e-10	9.11453e-09
CCDC22	Xp11.23	0.271969	4.23958e-10	9.15559e-09
NAPEPLD	7q22.1	-0.271874	4.30104e-10	9.27834e-09
CFL1	11q13.1	0.271824	4.33424e-10	9.33996e-09
ANKRD44	2q33.1	-0.271661	4.44359e-10	9.56536e-09
PLEK	2p14	-0.27164	4.45781e-10	9.58572e-09
PKN1	19p13.12	0.271593	4.48996e-10	9.64384e-09
FBXW9	19p13.13	0.271586	4.49442e-10	9.64384e-09
SNX4	3q21.2	-0.271497	4.55563e-10	9.76477e-09
LOC100133331	1p36.33	0.271275	4.71232e-10	1.00899e-08
ACOX1	17q25.1	-0.271242	4.73614e-10	1.01301e-08
ANKRD11	16q24.3	0.271231	4.74456e-10	1.01373e-08
TIGD5	8q24.3	0.271189	4.77471e-10	1.0191e-08
UEVLD	11p15.1	-0.271115	4.82911e-10	1.02855e-08
RAP1GDS1	4q23	-0.271114	4.82926e-10	1.02855e-08
GRIPAP1	Xp11.23	0.270999	4.9144e-10	1.04558e-08
ARL2	11q13.1	0.270979	4.92984e-10	1.04776e-08
P3H1	1p34.2	0.270748	5.10627e-10	1.08411e-08
PRKACB	1p31.1	-0.270716	5.13043e-10	1.08809e-08
ANKS3	16p13.3	0.27063	5.19795e-10	1.10125e-08
MRPS34	16p13.3	0.270589	5.23061e-10	1.10701e-08
SRPRA	11q24.2	0.270571	5.24536e-10	1.10896e-08
SIL1	5q31.2	0.270517	5.28854e-10	1.11692e-08
LDAH	2p24.1	-0.270506	5.29696e-10	1.11752e-08
UBE2A	Xq24	-0.270424	5.36337e-10	1.13035e-08
FASTK	7q36.1	0.270395	5.38665e-10	1.13407e-08
TRUB1	10q25.3	-0.270324	5.44567e-10	1.1453e-08
VXN	8q13.1	-0.270282	5.47991e-10	1.1513e-08
PCMTD1	8q11.23	-0.270271	5.48935e-10	1.15208e-08
TSR2	Xp11.22	0.270179	5.56612e-10	1.16697e-08
MBNL1	3q25.1-q25.2	-0.270049	5.67709e-10	1.189e-08
SAMD8	10q22.2	-0.269984	5.73299e-10	1.19946e-08
GPALPP1	13q14.12	-0.269936	5.77551e-10	1.2071e-08
LMF2	22q13.33	0.26989	5.81525e-10	1.21415e-08
TRABD	22q13.33	0.269712	5.97448e-10	1.2461e-08
CFAP97	4q35.1	-0.269705	5.98103e-10	1.24617e-08
NHLRC3	13q13.3	-0.269683	6.00078e-10	1.24899e-08
ZFAND5	9q21.13	-0.269581	6.09345e-10	1.26697e-08
FRS2	12q15	-0.269547	6.12487e-10	1.27219e-08
SPATA33	16q24.3	0.269421	6.24341e-10	1.29548e-08
NSUN5	7q11.23	0.269414	6.2499e-10	1.29549e-08
KITLG	12q21.32	-0.269404	6.25879e-10	1.29599e-08
CCDC126	7p15.3	-0.269385	6.27747e-10	1.29853e-08
DDX39A	19p13.12	0.269284	6.37324e-10	1.31698e-08
ZMYM5	13q12.11	-0.269165	6.48937e-10	1.33961e-08
MED24	17q21.1	0.269117	6.53601e-10	1.34785e-08
CYBB	Xp21.1-p11.4	-0.269096	6.5567e-10	1.35073e-08
CD46	1q32.2	-0.269078	6.57463e-10	1.35304e-08
CCNG2	4q21.1	-0.269046	6.60629e-10	1.35817e-08
UNC50	2q11.2	-0.268986	6.66661e-10	1.36917e-08
UGP2	2p15	-0.268857	6.79738e-10	1.39461e-08
SHLD2P1	10q11.22	-0.26878	6.87682e-10	1.40947e-08
USP33	1p31.1	-0.268612	7.05337e-10	1.44418e-08
UBE2O	17q25.1	0.268571	7.09723e-10	1.45169e-08
CLSTN3	12p13.31	0.268445	7.23296e-10	1.47667e-08
TAF1C	16q24.1	0.268444	7.23404e-10	1.47667e-08
DPAGT1	11q23.3	0.268419	7.26128e-10	1.48073e-08
STK11	19p13.3	0.268253	7.44462e-10	1.51658e-08
STT3A	11q24.2	0.267637	8.16685e-10	1.66202e-08
GCSAML	1q44	-0.267613	8.19625e-10	1.66632e-08
LINC01001	11p15.5	0.267554	8.2692e-10	1.67829e-08
USP12	13q12.13	-0.267552	8.27178e-10	1.67829e-08
MAT2B	5q34	-0.267542	8.28414e-10	1.6791e-08
CCDC130	19p13.13	0.267494	8.34377e-10	1.68949e-08
B2M	15q21.1	-0.267476	8.36622e-10	1.69095e-08
TRMT112	11q13.1	0.267475	8.36781e-10	1.69095e-08
DNM2	19p13.2	0.267445	8.40465e-10	1.69669e-08
SLC25A10	17q25.3	0.26736	8.51256e-10	1.71625e-08
CHPF2	7q36.1	0.267356	8.51856e-10	1.71625e-08
TACC3	4p16.3	0.267279	8.61632e-10	1.73421e-08
DHX40	17q23.1	-0.267255	8.64789e-10	1.73882e-08
CLCN7	16p13.3	0.267231	8.67969e-10	1.74347e-08
CLPTM1	19q13.32	0.267151	8.7839e-10	1.76265e-08
DUSP11	2p13.1	-0.267119	8.82646e-10	1.76942e-08
ALDOA	16p11.2	0.267007	8.97516e-10	1.79744e-08
AKAP8	19p13.12	0.266932	9.07629e-10	1.81589e-08
MARK4	19q13.32	0.266872	9.15806e-10	1.83043e-08
COASY	17q21.2	0.266858	9.17746e-10	1.83249e-08
CRLF3	17q11.2	-0.266811	9.24191e-10	1.84353e-08
SEPSECS	4p15.2	-0.266766	9.30499e-10	1.85427e-08
NCK1	3q22.3	-0.266717	9.37255e-10	1.86589e-08
NCKAP5L	12q13.12	0.266701	9.39538e-10	1.86858e-08
GCDH	19p13.13	0.266667	9.44326e-10	1.87625e-08
KCTD20	6p21.31	-0.266438	9.77132e-10	1.93952e-08
NRIP1	21q11.2-q21.1	-0.266303	9.97039e-10	1.97708e-08
DMAP1	1p34.1	0.266263	1.00295e-09	1.98684e-08
RPS2	16p13.3	0.266173	1.01662e-09	2.01196e-08
SOX12	20p13	0.266151	1.01989e-09	2.01645e-08
UGCG	9q31.3	-0.266089	1.02933e-09	2.0331e-08
EIF1B	3p22.1	-0.266032	1.03814e-09	2.04849e-08
ACP2	11p11.2|11p12-p11	0.266013	1.04104e-09	2.0522e-08
FAAP20	1p36.33	0.265892	1.06005e-09	2.08764e-08
TIPARP	3q25.31	-0.265879	1.06208e-09	2.08959e-08
PAIP2	5q31.2	-0.265777	1.07841e-09	2.11965e-08
HSPA1A	6p21.33	0.265729	1.086e-09	2.13249e-08
TNFSF8	9q32-q33.1	-0.265577	1.11094e-09	2.17933e-08
IFNGR1	6q23.3	-0.265543	1.11653e-09	2.18817e-08
SGK3	8q13.1	-0.265481	1.12682e-09	2.20618e-08
MOB4	2q33.1	-0.265463	1.12984e-09	2.20995e-08
CLCN2	3q27.1	0.265451	1.13199e-09	2.21199e-08
RPS15	19p13.3	0.265425	1.13633e-09	2.21833e-08
CASS4	20q13.31	-0.265392	1.14193e-09	2.2271e-08
RAB28	4p15.33	-0.265234	1.16902e-09	2.27772e-08
ARMC1	8q13.1	-0.265188	1.17695e-09	2.29095e-08
VAMP8	2p11.2	-0.265127	1.18779e-09	2.30983e-08
VPS26C	21q22.13	-0.265008	1.20895e-09	2.3487e-08
RALB	2q14.2	-0.26488	1.23208e-09	2.39132e-08
ZNRD2	11q13.1	0.264824	1.24233e-09	2.4089e-08
CPSF1	8q24.3	0.264724	1.26092e-09	2.44131e-08
SGTB	5q12.3	-0.264721	1.26147e-09	2.44131e-08
FGFR1OP2	12p11.23	-0.264693	1.26662e-09	2.44892e-08
MIDN	19p13.3	0.264676	1.26984e-09	2.45279e-08
MAP3K10	19q13.2	0.264664	1.27222e-09	2.45503e-08
SENP7	3q12.3	-0.264632	1.27828e-09	2.46436e-08
SELENOO	22q13.33	0.264611	1.28223e-09	2.46746e-08
PSMG4	6p25.2	0.26461	1.28234e-09	2.46746e-08
MEF2A	15q26.3	-0.264533	1.29704e-09	2.49337e-08
NAA60	16p13.3	0.264468	1.3097e-09	2.5153e-08
DDX12P	12p13.31	0.264458	1.31152e-09	2.5164e-08
ELMOD2	4q31.1	-0.264444	1.31422e-09	2.51917e-08
HPGDS	4q22.3	-0.264368	1.32911e-09	2.5453e-08
ARHGAP12	10p11.22	-0.264306	1.34145e-09	2.56649e-08
TLR8	Xp22.2	-0.26428	1.34664e-09	2.57397e-08
MEGF9	9q33.2	-0.264169	1.3689e-09	2.61402e-08
EEFSEC	3q21.3	0.264126	1.37766e-09	2.62826e-08
RPAP1	15q15.1	0.264057	1.39169e-09	2.65252e-08
MEOX2	7p21.2	-0.263879	1.42878e-09	2.72063e-08
ARHGDIA	17q25.3	0.263721	1.46251e-09	2.78223e-08
ATP8B4	15q21.2	-0.263603	1.48824e-09	2.82849e-08
LIG4	13q33.3	-0.263546	1.50069e-09	2.84947e-08
UBL7	15q24.1	0.263472	1.51722e-09	2.87814e-08
DPY19L4	8q22.1	-0.263263	1.56471e-09	2.96544e-08
TBC1D12	10q23.33	-0.263211	1.57662e-09	2.98519e-08
EIF4E	4q23	-0.263149	1.59107e-09	3.00973e-08
TYK2	19p13.2	0.263138	1.59364e-09	3.01175e-08
FBXO48	2p13.3	-0.263128	1.59619e-09	3.01375e-08
ZNF410	14q24.3	-0.263036	1.61797e-09	3.052e-08
HSF1	8q24.3	0.262988	1.62936e-09	3.06935e-08
BTK	Xq22.1	-0.262984	1.63022e-09	3.06935e-08
TRAK2	2q33.1	-0.262831	1.66742e-09	3.13647e-08
OLR1	12p13.2	-0.262763	1.68404e-09	3.16477e-08
NUDT1	7p22.3	0.262618	1.7204e-09	3.23008e-08
CDC34	19p13.3	0.26258	1.73008e-09	3.24437e-08
DUSP3	17q21.31	-0.262575	1.73123e-09	3.24437e-08
TNFSF13B	13q33.3	-0.262488	1.75352e-09	3.28307e-08
TUBG1	17q21.2	0.26244	1.76588e-09	3.30315e-08
DENND1B	1q31.3	-0.262381	1.78131e-09	3.32891e-08
TMEM94	17q25.1	0.262309	1.80025e-09	3.36119e-08
REL	2p16.1	-0.262273	1.80983e-09	3.37595e-08
YIPF2	19p13.2	0.262263	1.81248e-09	3.37775e-08
LY86	6p25.1	-0.262196	1.83048e-09	3.40518e-08
PDIA4	7q36.1	0.262195	1.83058e-09	3.40518e-08
ANAPC2	9q34.3	0.262148	1.8433e-09	3.42568e-08
USB1	16q21	0.262139	1.84561e-09	3.42681e-08
TRAF7	16p13.3	0.26191	1.9088e-09	3.54061e-08
HLA-DMB	6p21.32	-0.261904	1.91042e-09	3.54061e-08
UBE2S	19q13.42	0.261787	1.94335e-09	3.59832e-08
CAT	11p13	-0.26171	1.96529e-09	3.63561e-08
TNKS2	10q23.32	-0.261686	1.9722e-09	3.64504e-08
GSTCD	4q24	-0.26164	1.98574e-09	3.6667e-08
BBS12	4q27	-0.261618	1.99202e-09	3.67348e-08
FOXRED1	11q24.2	0.261615	1.99306e-09	3.67348e-08
ZFPM1	16q24.2	0.261563	2.00821e-09	3.698e-08
SLC31A2	9q32	-0.261352	2.07097e-09	3.80696e-08
ZNF189	9q31.1	-0.261352	2.07116e-09	3.80696e-08
NUP93	16q13	0.261327	2.07876e-09	3.81744e-08
ZNF267	16p11.2	-0.26132	2.08066e-09	3.81744e-08
ZNF658	9q21.11	-0.261309	2.08425e-09	3.82055e-08
EDEM1	3p26.1	-0.261272	2.09545e-09	3.83759e-08
KLHL28	14q21.2	-0.261081	2.1547e-09	3.94252e-08
CD226	18q22.2	-0.26094	2.19953e-09	4.02089e-08
ANKRD40	17q21.33	-0.260911	2.20878e-09	4.03413e-08
ARHGAP15	2q22.2-q22.3	-0.260896	2.21354e-09	4.03635e-08
POC1B	12q21.33	-0.260895	2.21401e-09	4.03635e-08
LRRC61	7q36.1	0.260822	2.23762e-09	4.0757e-08
YPEL2	17q22	-0.2608	2.24498e-09	4.08541e-08
GNAS	20q13.32	0.260766	2.25611e-09	4.10196e-08
KLHDC1	14q21.3	-0.260697	2.27865e-09	4.1392e-08
SH2B1	16p11.2	0.260649	2.29489e-09	4.16495e-08
NPC2	14q24.3	-0.260598	2.31194e-09	4.19211e-08
FAU	11q13.1	0.260545	2.32978e-09	4.22066e-08
SDE2	1q42.12	-0.260539	2.33196e-09	4.22081e-08
ARMC6	19p13.11	0.260475	2.35354e-09	4.25603e-08
LINC00265	7p14.1	0.260318	2.40801e-09	4.35064e-08
RAD9A	11q13.2	0.260307	2.41182e-09	4.35361e-08
FKRP	19q13.32	0.260259	2.42883e-09	4.38009e-08
CSGALNACT2	10q11.21	-0.260253	2.43084e-09	4.38009e-08
SPAG9	17q21.33	-0.260235	2.43751e-09	4.38816e-08
GRWD1	19q13.33	0.260215	2.44444e-09	4.39671e-08
RBBP8NL	20q13.33	0.260171	2.46018e-09	4.42107e-08
GPATCH11	2p22.2	-0.260154	2.46639e-09	4.42828e-08
KRBA1	7q36.1	0.260114	2.48054e-09	4.44972e-08
ARPP19	15q21.2	-0.260028	2.51197e-09	4.50208e-08
CLEC12A	12p13.31	-0.259903	2.55791e-09	4.58034e-08
HNRNPD	4q21.22	0.259875	2.56843e-09	4.5951e-08
RFXANK	19p13.11	0.259828	2.58568e-09	4.62185e-08
CCDC85B	11q13.1	0.259689	2.6384e-09	4.7119e-08
SNX2	5q23.2	-0.259626	2.66261e-09	4.75092e-08
BORCS6	17p13.1	0.259489	2.71614e-09	4.84214e-08
C19ORF48	19q13.33	0.259454	2.73005e-09	4.86263e-08
LYSMD3	5q14.3	-0.259297	2.7927e-09	4.96981e-08
SPHK2	19q13.33	0.259287	2.79705e-09	4.97317e-08
PPP2R3B	Xp22.33 and Yp11.31	0.259199	2.83285e-09	5.03237e-08
C12ORF10	12q13.13	0.25905	2.89467e-09	5.13766e-08
VEZT	12q22	-0.258802	3.00036e-09	5.32055e-08
C1ORF35	1q42.13	0.258723	3.03455e-09	5.37644e-08
ZNF143	11p15.4	-0.258644	3.06966e-09	5.43387e-08
STC2	5q35.2	0.258603	3.08778e-09	5.46114e-08
TSC2	16p13.3	0.258536	3.11795e-09	5.50965e-08
FANCA	16q24.3	0.258506	3.13142e-09	5.5274e-08
C21ORF91	21q21.1	-0.258501	3.13348e-09	5.5274e-08
ACSL5	10q25.2	-0.258495	3.13643e-09	5.52776e-08
RALY	20q11.22	0.25842	3.17043e-09	5.58278e-08
CNEP1R1	16q12.1	-0.258327	3.21345e-09	5.6536e-08
P2RY10	Xq21.1	-0.258016	3.36079e-09	5.90766e-08
JMJD1C	10q21.3	-0.257995	3.3709e-09	5.92026e-08
CEP164	11q23.3	0.257968	3.3838e-09	5.93773e-08
DCUN1D1	3q26.33	-0.257946	3.3946e-09	5.9515e-08
USP5	12p13.31	0.257933	3.40106e-09	5.95764e-08
ZNF148	3q21.2	-0.257915	3.40992e-09	5.96382e-08
DUS3L	19p13.3	0.257914	3.41052e-09	5.96382e-08
FPR3	19q13.41	-0.25789	3.42223e-09	5.97909e-08
MEF2B	19p13.11	0.257858	3.43799e-09	6.00142e-08
XRCC1	19q13.31	0.257782	3.47578e-09	6.05963e-08
C5ORF24	5q31.1	-0.257779	3.47735e-09	6.05963e-08
SWSAP1	19p13.2	0.257736	3.4989e-09	6.0919e-08
GIN1	5q21.1	-0.257726	3.50395e-09	6.09336e-08
ARHGAP39	8q24.3	0.257723	3.50579e-09	6.09336e-08
PTGER4	5p13.1	-0.257597	3.56968e-09	6.19905e-08
IGHMBP2	11q13.3	0.257577	3.57992e-09	6.21146e-08
ZDHHC12	9q34.11	0.257491	3.62439e-09	6.2832e-08
ATXN7L2	1p13.3	0.257402	3.67118e-09	6.35884e-08
PLEKHH3	17q21.2	0.25738	3.68301e-09	6.37386e-08
TRIM38	6p22.2	-0.257249	3.75269e-09	6.48396e-08
GNG12	1p31.3	-0.257248	3.75308e-09	6.48396e-08
H1FX	3q21.3	0.257221	3.76795e-09	6.50408e-08
VAMP3	1p36.23	-0.25716	3.80086e-09	6.55527e-08
P2RY13	3q25.1	-0.257109	3.82873e-09	6.59767e-08
FBXL4	6q16.1-q16.2	-0.257041	3.86634e-09	6.65679e-08
FAM110A	20p13	0.256865	3.96515e-09	6.82107e-08
CALCOCO2	17q21.32	-0.256806	3.99913e-09	6.87366e-08
SEPTIN7	7p14.2	-0.256799	4.00282e-09	6.87412e-08
FBRSL1	12q24.33	0.256793	4.00661e-09	6.87477e-08
DCP1A	3p21.1	-0.25676	4.02556e-09	6.90141e-08
ARHGEF6	Xq26.3	-0.256682	4.07096e-09	6.97329e-08
TMEM245	9q31.3	-0.256647	4.09095e-09	7.00158e-08
P4HB	17q25.3	0.256626	4.1037e-09	7.01743e-08
ZNF696	8q24.3	0.2566	4.11883e-09	7.03732e-08
AP5B1	11q13.1	0.256487	4.18628e-09	7.14091e-08
C11ORF68	11q13.1	0.256486	4.18655e-09	7.14091e-08
ACIN1	14q11.2	0.256385	4.24787e-09	7.23937e-08
CD80	3q13.33	-0.256371	4.25591e-09	7.24692e-08
CD300LF	17q25.1	-0.256279	4.3123e-09	7.33156e-08
FHL5	6q16.1	-0.256274	4.31537e-09	7.33156e-08
RCBTB2	13q14.2	-0.256273	4.31654e-09	7.33156e-08
IRAK4	12q12	-0.256261	4.32369e-09	7.33752e-08
LYPLA1	8q11.23	-0.256197	4.36333e-09	7.39855e-08
LINC01002	19p13.3	0.256086	4.43344e-09	7.5111e-08
CNIH2	11q13.2	0.256057	4.45152e-09	7.53538e-08
PPP3R1	2p14	-0.255999	4.48834e-09	7.59132e-08
DIS3L2	2q37.1	0.255895	4.55612e-09	7.6995e-08
GPR183	13q32.3	-0.255867	4.57416e-09	7.7235e-08
TMEM184A	7p22.3	0.255849	4.5857e-09	7.73481e-08
TLR1	4p14	-0.255845	4.58854e-09	7.73481e-08
SUCNR1	3q25.1	-0.255829	4.59901e-09	7.74596e-08
VPS54	2p15-p14	-0.25565	4.71782e-09	7.93942e-08
PPP1R2B	5q33.3	-0.255566	4.77483e-09	8.02866e-08
LAP3	4p15.32	-0.255538	4.79384e-09	8.05389e-08
UHMK1	1q23.3	-0.255532	4.79805e-09	8.05423e-08
ZC3H4	19q13.32	0.255457	4.84962e-09	8.13402e-08
SLC66A1	1p36.13	0.255378	4.90419e-09	8.2187e-08
NOC2LP2	2q21.1	0.255358	4.91856e-09	8.23593e-08
GNL1	6p21.33	0.25534	4.9312e-09	8.25022e-08
SEMA3F	3p21.31	0.255229	5.00939e-09	8.37409e-08
C1ORF159	1p36.33	0.255165	5.05548e-09	8.44411e-08
HELQ	4q21.23	-0.255153	5.06406e-09	8.45145e-08
WDFY3-AS2	4q21.23	-0.255095	5.1061e-09	8.5131e-08
HERPUD2	7p14.2	-0.255091	5.10947e-09	8.5131e-08
SAMSN1	21q11.2	-0.255082	5.11559e-09	8.51625e-08
ZNF280D	15q21.3	-0.254965	5.2013e-09	8.65178e-08
LYZ	12q15	-0.254938	5.22175e-09	8.67862e-08
HNMT	2q22.1	-0.254896	5.25268e-09	8.72283e-08
TMEM138	11q12.2	0.25482	5.30967e-09	8.81019e-08
IL7R	5p13.2	-0.254806	5.32053e-09	8.82095e-08
PRMT9	4q31.23	-0.254625	5.45926e-09	9.04349e-08
ANKRD13D	11q13.2	0.254526	5.53634e-09	9.16365e-08
PFKL	21q22.3	0.254427	5.6146e-09	9.28554e-08
PRICKLE3	Xp11.23	0.25442	5.62069e-09	9.28798e-08
VKORC1L1	7q11.21	-0.254386	5.64749e-09	9.32461e-08
SERPINB8	18q22.1	-0.254294	5.72145e-09	9.43899e-08
SLC30A9	4p13	-0.254272	5.73991e-09	9.46168e-08
TMEM81	1q32.1	0.254212	5.78827e-09	9.53359e-08
DPP9	19p13.3	0.254031	5.93877e-09	9.77347e-08
OTUD5	Xp11.23	0.253985	5.97825e-09	9.83041e-08
PRMT7	16q22.1	0.253964	5.99536e-09	9.85049e-08
TXNDC9	2q11.2	-0.253943	6.01354e-09	9.87231e-08
SCOC	4q31.1	-0.253878	6.06915e-09	9.95549e-08
CD3G	11q23.3	-0.253848	6.09455e-09	9.989e-08
TOMM34	20q13.12	0.253713	6.21247e-09	1.0174e-07
HOOK2	19p13.13	0.2537	6.22434e-09	1.01851e-07
WDR46	6p21.32	0.25369	6.23258e-09	1.01903e-07
RBM19	12q24.13-q24.21	0.253678	6.24292e-09	1.0199e-07
TMEM168	7q31.1	-0.253632	6.28444e-09	1.02585e-07
ZNF513	2p23.3	0.253598	6.3147e-09	1.02995e-07
POLE	12q24.33	0.25356	6.34844e-09	1.03462e-07
PAK4	19q13.2	0.253549	6.3586e-09	1.03543e-07
NAT1	8p22	-0.253333	6.55507e-09	1.06656e-07
WDSUB1	2q24.2	-0.253312	6.57517e-09	1.06897e-07
SECISBP2L	15q21.1	-0.253283	6.6016e-09	1.0724e-07
GNAQ	9q21.2	-0.253224	6.65728e-09	1.08057e-07
TMEM100	17q22	-0.253104	6.77057e-09	1.09808e-07
UHRF1	19p13.3	0.253048	6.82466e-09	1.10596e-07
COMMD4	15q24.2	0.252997	6.87335e-09	1.11295e-07
ZNF181	19q13.11	-0.252904	6.96484e-09	1.12686e-07
GMDS	6p25.3	0.252863	7.00448e-09	1.13236e-07
IMP4	2q21.1	0.252838	7.02958e-09	1.13551e-07
SLC25A6	Xp22.33 and Yp11.2	0.252811	7.05648e-09	1.13894e-07
GFOD2	16q22.1	0.252769	7.09861e-09	1.14395e-07
CLIP4	2p23.2	-0.252763	7.10414e-09	1.14395e-07
CD48	1q23.3	-0.252763	7.10459e-09	1.14395e-07
TRIQK	8q22.1	-0.252718	7.14901e-09	1.15018e-07
UTP23	8q24.11	-0.25259	7.27934e-09	1.17022e-07
IRF8	16q24.1	-0.252523	7.34897e-09	1.18047e-07
MFSD14B	9q22.32	-0.25251	7.36169e-09	1.18065e-07
CTBP1	4p16.3	0.25251	7.36185e-09	1.18065e-07
RNF220	1p34.1	0.252397	7.47998e-09	1.19864e-07
E2F4	16q22.1	0.252214	7.67527e-09	1.22896e-07
VPS50	7q21.2-q21.3	-0.252018	7.88909e-09	1.26219e-07
KXD1	19p13.11	0.252004	7.90464e-09	1.26367e-07
DOCK6	19p13.2	0.251967	7.94604e-09	1.26929e-07
CD244	1q23.3	-0.251916	8.00287e-09	1.27735e-07
CHST12	7p22.3	0.251884	8.03862e-09	1.28204e-07
MAL2	8q24.12	-0.251872	8.05282e-09	1.28329e-07
GLG1	16q23.1	0.251832	8.09845e-09	1.28883e-07
SPTBN2	11q13.2	0.251824	8.10678e-09	1.28883e-07
ZDHHC20	13q12.11	-0.251824	8.10678e-09	1.28883e-07
KANSL1L	2q34	-0.251619	8.34329e-09	1.32538e-07
HBB	11p15.4	-0.251595	8.37234e-09	1.32894e-07
CPEB2	4p15.32	-0.251573	8.39769e-09	1.33192e-07
ABHD17A	19p13.3	0.251561	8.4114e-09	1.33304e-07
EIF4G1	3q27.1	0.251525	8.45406e-09	1.33875e-07
ENPP4	6p21.1	-0.251511	8.47059e-09	1.33909e-07
DAPP1	4q23	-0.251508	8.47445e-09	1.33909e-07
ZBTB14	18p11.31	-0.251507	8.47617e-09	1.33909e-07
RNF141	11p15.4|11p15	-0.251473	8.51635e-09	1.34438e-07
DAGLA	11q12.2	0.251408	8.59399e-09	1.35557e-07
ZNF384	12p13.31	0.251356	8.65684e-09	1.36442e-07
ZNF207	17q11.2	-0.251253	8.78325e-09	1.38326e-07
TMEM165	4q12	-0.251218	8.82591e-09	1.38889e-07
BBS4	15q24.1	-0.251208	8.83799e-09	1.3897e-07
HMGN4	6p22.2	-0.251138	8.92586e-09	1.40243e-07
ARHGEF18	19p13.2	0.251127	8.93938e-09	1.40345e-07
PORCN	Xp11.23	0.251099	8.97411e-09	1.40781e-07
DVL1	1p36.33	0.250995	9.10515e-09	1.42725e-07
CDC42SE2	5q31.1	-0.250963	9.14653e-09	1.43262e-07
CCR4	3p22.3	-0.250917	9.20519e-09	1.44069e-07
SLC35A3	1p21.2	-0.250851	9.2908e-09	1.45296e-07
DNAJC5	20q13.33	0.250844	9.29978e-09	1.45323e-07
RILPL1	12q24.31	0.250794	9.36449e-09	1.46221e-07
F13A1	6p25.1	-0.250786	9.37563e-09	1.46282e-07
UBE2B	5q31.1	-0.250631	9.58124e-09	1.49374e-07
CRTAM	11q24.1	-0.250557	9.67999e-09	1.50754e-07
EPS15L1	19p13.11	0.250554	9.68477e-09	1.50754e-07
EOGT	3p14.1	-0.250534	9.71122e-09	1.51049e-07
LRFN4	11q13.2	0.25052	9.72963e-09	1.51219e-07
YAF2	12q12	-0.2505	9.7581e-09	1.51544e-07
MED21	12p11.23	-0.250493	9.76667e-09	1.5156e-07
SRGN	10q22.1	-0.250436	9.84465e-09	1.52653e-07
PPM1M	3p21.2	-0.250391	9.90671e-09	1.53497e-07
CCR1	3p21.31	-0.25038	9.9224e-09	1.53622e-07
BOLA2	16p11.2	0.250326	9.99774e-09	1.54669e-07
NR1D2	3p24.2	-0.250228	1.01345e-08	1.56664e-07
PRKAR2A	3p21.31	-0.25007	1.03598e-08	1.60025e-07
CDK11A	1p36.33	0.249963	1.05154e-08	1.62303e-07
SMPDL3A	6q22.31	-0.249948	1.05378e-08	1.62524e-07
VWCE	11q12.2	0.249938	1.05533e-08	1.62638e-07
C19ORF53	19p13.13	0.249863	1.06635e-08	1.64212e-07
NLE1	17q12	0.249849	1.0684e-08	1.64401e-07
PDXP	22q13.1	0.249832	1.07096e-08	1.64669e-07
USE1	19p13.11	0.249661	1.0967e-08	1.68498e-07
SLC39A8	4q24	-0.249645	1.0992e-08	1.68754e-07
ACO2	22q13.2	0.249493	1.12269e-08	1.72229e-07
KLF11	2p25.1	-0.249473	1.12572e-08	1.72562e-07
TRAT1	3q13.13	-0.249462	1.12745e-08	1.72695e-07
VMP1	17q23.1	-0.249403	1.13677e-08	1.7399e-07
ZNF699	19p13.2	-0.249394	1.13812e-08	1.74065e-07
ZCCHC10	5q31.1	-0.249276	1.15699e-08	1.76816e-07
CAV2	7q31.2	-0.249198	1.16964e-08	1.78614e-07
RRAGC	1p34.3	-0.249188	1.17119e-08	1.78716e-07
EDIL3	5q14.3	-0.249179	1.17262e-08	1.78798e-07
HOPX	4q12	-0.249165	1.17489e-08	1.79008e-07
AATF	17q12	0.24913	1.18066e-08	1.79621e-07
TRAPPC9	8q24.3	0.24913	1.1807e-08	1.79621e-07
ALOX5AP	13q12.3	-0.249117	1.18277e-08	1.79801e-07
NDFIP1	5q31.3	-0.249086	1.18786e-08	1.80438e-07
SLC29A2	11q13.2	0.249019	1.19895e-08	1.81985e-07
PAG1	8q21.13	-0.249006	1.20114e-08	1.8218e-07
FAM71E1	19q13.33	0.248961	1.20863e-08	1.83179e-07
TRAPPC12	2p25.3	0.248939	1.2123e-08	1.83596e-07
ATAD3B	1p36.33	0.248917	1.21604e-08	1.83932e-07
RSBN1L	7q11.23	-0.248915	1.21634e-08	1.83932e-07
NUBP2	16p13.3	0.248901	1.21866e-08	1.84144e-07
AP1AR	4q25	-0.248868	1.22428e-08	1.84854e-07
FBXL20	17q12	-0.248835	1.22995e-08	1.85571e-07
SMARCB1	22q11.23|22q11	0.248816	1.23315e-08	1.85864e-07
LRRC40	1p31.1	-0.248813	1.23374e-08	1.85864e-07
MRC1	10p12.33	-0.248758	1.24311e-08	1.87027e-07
LSM4	19p13.11	0.248757	1.24331e-08	1.87027e-07
R3HCC1L	10q24.2	-0.248731	1.2477e-08	1.87546e-07
SPOUT1	9q34.11	0.248604	1.26988e-08	1.90738e-07
PRAF2	Xp11.23	0.248552	1.27907e-08	1.91855e-07
FEM1B	15q23	-0.248551	1.27922e-08	1.91855e-07
SCN7A	2q24.3	-0.248536	1.28191e-08	1.92114e-07
PHGDH	1p12	0.248378	1.31019e-08	1.96207e-07
SPG7	16q24.3	0.248372	1.31134e-08	1.96233e-07
CD84	1q23.3	-0.248348	1.31563e-08	1.96728e-07
PAQR3	4q21.21	-0.248319	1.32097e-08	1.9738e-07
LENG9	19q13.42	0.248114	1.35887e-08	2.02893e-07
ISCA1	9q21.33	-0.248097	1.36205e-08	2.03217e-07
MBD6	12q13.3	0.248069	1.36747e-08	2.03874e-07
SAMHD1	20q11.23	-0.24802	1.37672e-08	2.05102e-07
PNPLA2	11p15.5	0.247994	1.38167e-08	2.05686e-07
OSTF1	9q21.13	-0.247781	1.42278e-08	2.1165e-07
SOCS5	2p21	-0.247767	1.42558e-08	2.11911e-07
FITM1	14q12	0.247758	1.42739e-08	2.12023e-07
ACER3	11q13.5	-0.247739	1.43114e-08	2.12424e-07
SLC38A6	14q23.1	-0.247724	1.43406e-08	2.12699e-07
ICOS	2q33.2	-0.247626	1.45354e-08	2.1543e-07
DMWD	19q13.32	0.24757	1.46489e-08	2.16952e-07
DCTN5	16p12.2	-0.247531	1.47267e-08	2.178e-07
ATG9A	2q35	0.247531	1.47278e-08	2.178e-07
CXCL2	4q13.3	-0.247412	1.49703e-08	2.21225e-07
FAM49B	8q24.21	-0.247353	1.50935e-08	2.22882e-07
PPFIA3	19q13.33	0.247328	1.51438e-08	2.2346e-07
INTS5	11q12.3	0.247294	1.52149e-08	2.24345e-07
GIMAP7	7q36.1	-0.247284	1.52373e-08	2.24511e-07
IFNAR2	21q22.11	-0.24716	1.54997e-08	2.28209e-07
MMP15	16q21	0.247146	1.55292e-08	2.28476e-07
TMEM144	4q32.1	-0.24704	1.57561e-08	2.31645e-07
SUCLA2	13q14.2	-0.246981	1.58857e-08	2.33381e-07
TNK2	3q29	0.246971	1.59077e-08	2.33534e-07
TMEM223	11q12.3	0.246935	1.59861e-08	2.34365e-07
BTBD1	15q25.2	-0.246934	1.59876e-08	2.34365e-07
CXCR6	3p21.31	-0.246846	1.61833e-08	2.3706e-07
AKAP5	14q23.3	-0.246833	1.62124e-08	2.37315e-07
PABPC4	1p34.3	0.246825	1.62296e-08	2.37393e-07
ATP13A2	1p36.13	0.246815	1.62523e-08	2.37552e-07
C14ORF93	14q11.2	0.246776	1.63392e-08	2.3865e-07
MCMBP	10q26.11	-0.246742	1.64155e-08	2.3959e-07
MEX3D	19p13.3	0.24669	1.65328e-08	2.41128e-07
SNHG17	20q11.23	0.246666	1.65875e-08	2.4175e-07
C3AR1	12p13.31	-0.246658	1.66068e-08	2.41856e-07
KLHL36	16q24.1	0.246577	1.67917e-08	2.44372e-07
JAG2	14q32.33	0.246548	1.68594e-08	2.45179e-07
FAM189B	1q22	0.246497	1.69771e-08	2.46714e-07
N4BP2L2	13q13.1	-0.246418	1.71624e-08	2.49226e-07
TCP11L2	12q23.3	-0.246378	1.72561e-08	2.50406e-07
ASPA	17p13.2	-0.24636	1.72974e-08	2.50825e-07
NXPH4	12q13.3	0.246352	1.73172e-08	2.50931e-07
GPR174	Xq21.1	-0.246345	1.73341e-08	2.50995e-07
SMAD4	18q21.2	-0.246332	1.73643e-08	2.51251e-07
SOGA1	20q11.23	0.246302	1.74361e-08	2.52109e-07
SNX18	5q11.2	-0.246236	1.75946e-08	2.54218e-07
LMAN2	5q35.3	0.246138	1.78318e-08	2.57461e-07
PIGU	20q11.22	0.246132	1.78462e-08	2.57484e-07
PAXX	9q34.3	0.246088	1.79559e-08	2.58882e-07
CNRIP1	2p14	-0.246035	1.80858e-08	2.60525e-07
KCTD18	2q33.1	-0.246031	1.80958e-08	2.60525e-07
CD53	1p13.3	-0.246018	1.81268e-08	2.60786e-07
WDR34	9q34.11	0.245999	1.8174e-08	2.61278e-07
EMCN	4q24	-0.245987	1.82042e-08	2.61525e-07
CCSER1	4q22.1	-0.245905	1.84101e-08	2.64294e-07
ZCWPW2	3p24.1	-0.245769	1.87552e-08	2.69056e-07
JKAMP	14q23.1	-0.245669	1.90133e-08	2.72564e-07
CNIH1	14q22.2	-0.245543	1.93439e-08	2.77106e-07
MRM1	17q12	0.245537	1.93606e-08	2.77149e-07
CKAP4	12q23.3	0.245299	1.99997e-08	2.86094e-07
SCIMP	17p13.2	-0.245127	2.04738e-08	2.92668e-07
PAQR4	16p13.3	0.245064	2.06508e-08	2.94989e-07
CSNK2B	6p21.33	0.245027	2.07546e-08	2.9626e-07
LOC374443	12p13.31	-0.245001	2.08278e-08	2.97094e-07
PCGF5	10q23.32	-0.244852	2.12558e-08	3.02986e-07
CACUL1	10q26.11	-0.244731	2.16079e-08	3.07786e-07
HSD17B10	Xp11.22	0.244589	2.20311e-08	3.13593e-07
TGDS	13q32.1	-0.244519	2.22427e-08	3.16381e-07
ABCB10	1q42.13	-0.244457	2.24306e-08	3.18828e-07
AARS2	6p21.1	0.244438	2.24878e-08	3.19415e-07
SHMT2	12q13.3	0.244423	2.25337e-08	3.19842e-07
ARAP2	4p14	-0.244349	2.27603e-08	3.22818e-07
WTAP	6q25.3	-0.244344	2.27754e-08	3.22818e-07
MED15	22q11.21	0.244328	2.28259e-08	3.23305e-07
CLN5	13q22.3	-0.244312	2.28767e-08	3.23797e-07
ELL	19p13.11	0.244249	2.30732e-08	3.26349e-07
KLHL20	1q25.1	-0.244209	2.31986e-08	3.27846e-07
INSIG2	2q14.1-q14.2	-0.244205	2.32117e-08	3.27846e-07
HIPK3	11p13	-0.244152	2.33799e-08	3.29991e-07
NDFIP2	13q31.1	-0.244133	2.34403e-08	3.30611e-07
IL6ST	5q11.2	-0.244113	2.35022e-08	3.31253e-07
TAF1B	2p25.1	-0.244076	2.36217e-08	3.32704e-07
ACAD10	12q24.12	0.244027	2.37791e-08	3.34687e-07
RAI1	17p11.2	0.243979	2.39347e-08	3.36641e-07
NOMO3	16p13.11	0.24392	2.4125e-08	3.39081e-07
MRPL4	19p13.2	0.243765	2.46378e-08	3.45971e-07
MROH1	8q24.3	0.243762	2.46496e-08	3.45971e-07
AK3	9p24.1	-0.243655	2.50096e-08	3.50779e-07
LRRN3	7q31.1	-0.243641	2.50547e-08	3.51167e-07
LYPLA2	1p36.11	0.243501	2.55353e-08	3.57654e-07
UNC45B	17q12	-0.243436	2.57626e-08	3.60544e-07
CHAC1	15q15.1	0.243431	2.57775e-08	3.60544e-07
DYNC1LI1	3p22.3	-0.243407	2.58629e-08	3.61488e-07
TMEM43	3p25.1	-0.243353	2.60505e-08	3.63598e-07
PLPP2	19p13.3	0.243349	2.60653e-08	3.63598e-07
SGPP1	14q23.2	-0.243348	2.60681e-08	3.63598e-07
TTC39B	9p22.3	-0.243313	2.61947e-08	3.65111e-07
RBM7	11q23.2	-0.243304	2.62263e-08	3.65298e-07
MAGEF1	3q27.1	0.24327	2.63474e-08	3.66731e-07
DNASE2B	1p31.1-p22.3	-0.243223	2.65138e-08	3.68769e-07
MRPL33	2p23.2	-0.243218	2.65304e-08	3.68769e-07
WDR13	Xp11.23	0.243204	2.65811e-08	3.69194e-07
TRAP1	16p13.3	0.2432	2.65977e-08	3.69194e-07
ARPC2	2q35	-0.243147	2.67879e-08	3.71579e-07
PAF1	19q13.2	0.243116	2.68992e-08	3.72865e-07
NUCB1	19q13.33	0.243104	2.69446e-08	3.73238e-07
ZHX1	8q24.13	-0.242962	2.74639e-08	3.80169e-07
TMBIM1	2q35	-0.242945	2.75291e-08	3.80809e-07
WDR90	16p13.3	0.242859	2.78513e-08	3.85003e-07
SSBP4	19p13.11	0.242744	2.82858e-08	3.9074e-07
OTUD4	4q31.21	-0.242726	2.83528e-08	3.91398e-07
PIP4P2	8q21.3	-0.242647	2.86595e-08	3.95359e-07
PIK3AP1	10q24.1	-0.242591	2.88769e-08	3.97891e-07
CABIN1	22q11.23	0.242589	2.88825e-08	3.97891e-07
CEP72	5p15.33	0.242544	2.90581e-08	4.00036e-07
P2RY11	19p13.2	0.242533	2.91012e-08	4.0023e-07
MS4A2	11q12.1	-0.242531	2.9112e-08	4.0023e-07
ZRANB2	1p31.1	-0.242485	2.92911e-08	4.02418e-07
HIC2	22q11.21	0.242463	2.93766e-08	4.03317e-07
DENND2C	1p13.2	-0.242451	2.94249e-08	4.03705e-07
LACTB2	8q13.3	-0.242445	2.94483e-08	4.0375e-07
AMIGO3	3p21.31	0.242387	2.96785e-08	4.0663e-07
FBXL8	16q22.1	0.242378	2.97183e-08	4.06898e-07
ZFYVE16	5q14.1	-0.242334	2.98941e-08	4.09027e-07
SLC25A16	10q21.3	-0.242286	3.00859e-08	4.11371e-07
MMAA	4q31.21	-0.242218	3.03649e-08	4.14904e-07
LRRK2	12q12	-0.242168	3.057e-08	4.17424e-07
CHID1	11p15.5	0.242153	3.06307e-08	4.17969e-07
ANO6	12q12	-0.242121	3.0763e-08	4.1949e-07
THAP7	22q11.21	0.242104	3.08312e-08	4.20136e-07
TRAF2	9q34.3	0.242092	3.08838e-08	4.20449e-07
SH2D1A	Xq25	-0.242089	3.0896e-08	4.20449e-07
ZNRF1	16q23.1	0.242045	3.10787e-08	4.2265e-07
CHRDL1	Xq23	-0.242032	3.11344e-08	4.2312e-07
AMPD2	1p13.3	0.241936	3.15396e-08	4.28338e-07
PARD6B	20q13.13	-0.241848	3.19141e-08	4.33133e-07
GNG2	14q22.1	-0.241722	3.24567e-08	4.40159e-07
DHRS13	17q11.2	0.241718	3.24756e-08	4.40159e-07
INPPL1	11q13.4	0.241685	3.26191e-08	4.41807e-07
TAFA2	12q14.1	-0.241618	3.29135e-08	4.45494e-07
KARS	16q23.1	0.241591	3.30314e-08	4.46789e-07
SNX10	7p15.2	-0.241558	3.31793e-08	4.48489e-07
ZNF512B	20q13.33	0.241518	3.33594e-08	4.5062e-07
TRPM7	15q21.2	-0.241422	3.37893e-08	4.56122e-07
SLC22A1	6q25.3	0.241383	3.39677e-08	4.58223e-07
XPO6	16p12.1	0.241319	3.42599e-08	4.61854e-07
ANAPC15	11q13.4	0.241261	3.45276e-08	4.65152e-07
ZNF383	19q13.12	-0.241239	3.46324e-08	4.66252e-07
LYSMD2	15q21.2	-0.241183	3.48895e-08	4.6937e-07
DENND1A	9q33.3	0.241179	3.49107e-08	4.6937e-07
MDH2	7q11.23	0.241166	3.49725e-08	4.69887e-07
CRTC1	19p13.11	0.241122	3.51791e-08	4.72348e-07
VSIG4	Xq12	-0.241105	3.52559e-08	4.73064e-07
CASP12	11q22.3	-0.241062	3.5462e-08	4.75512e-07
DKK2	4q25	-0.241034	3.55934e-08	4.76956e-07
MFSD1	3q25.32	-0.241019	3.56646e-08	4.77593e-07
ARID4A	14q23.1	-0.241003	3.57444e-08	4.78343e-07
SDHA	5p15.33	0.240819	3.66356e-08	4.89943e-07
MBOAT7	19q13.42	0.240804	3.67081e-08	4.90587e-07
GTF2IRD1	7q11.23	0.240712	3.71606e-08	4.96304e-07
TRAPPC5	19p13.2	0.240702	3.72127e-08	4.96672e-07
ZEB2	2q22.3	-0.240616	3.76441e-08	5.02096e-07
BBS7	4q27	-0.240598	3.77348e-08	5.02972e-07
PKP3	11p15.5	0.240562	3.79129e-08	5.05011e-07
HOXD11	2q31.1	0.240473	3.83682e-08	5.10738e-07
UBAP2	9p13.3	0.240402	3.87355e-08	5.15287e-07
TBRG4	7p13	0.240393	3.87786e-08	5.1552e-07
RNF31	14q12	0.24037	3.88991e-08	5.16781e-07
LHFPL2	5q14.1	-0.240363	3.89382e-08	5.16958e-07
COX11	17q22	-0.240309	3.92157e-08	5.20299e-07
ANGPT1	8q23.1	-0.240214	3.97173e-08	5.26515e-07
HAVCR2	5q33.3	-0.240206	3.97581e-08	5.26515e-07
ITPRID2	2q31.3	-0.240203	3.97777e-08	5.26515e-07
NELFCD	20q13.32	0.240201	3.97888e-08	5.26515e-07
COL4A3BP	5q13.3	-0.240158	4.00171e-08	5.29188e-07
SAPCD2	9q34.3	0.239955	4.11142e-08	5.43339e-07
KIF7	15q26.1	0.239909	4.1368e-08	5.46334e-07
MSMO1	4q32.3	-0.239895	4.14448e-08	5.46989e-07
CLEC6A	12p13.31	-0.239869	4.15846e-08	5.48476e-07
ABCD2	12q12	-0.239813	4.18968e-08	5.5223e-07
PTCHD3P1	10p11.23	-0.239775	4.21098e-08	5.54675e-07
ACTR2	2p14	-0.239696	4.25585e-08	5.60219e-07
PACS2	14q32.33	0.239636	4.28949e-08	5.64278e-07
GPKOW	Xp11.23	0.23963	4.29305e-08	5.64378e-07
RABL3	3q13.33	-0.239519	4.35734e-08	5.72182e-07
MAU2	19p13.11	0.239517	4.3581e-08	5.72182e-07
ABCA7	19p13.3	0.239422	4.4139e-08	5.7913e-07
SFT2D2	1q24.2	-0.239416	4.41735e-08	5.79205e-07
ALKBH5	17p11.2|17p11.2	0.239387	4.43435e-08	5.81055e-07
CAPN7	3p25.1	-0.23938	4.43849e-08	5.8122e-07
PPP1R16A	8q24.3	0.239327	4.46968e-08	5.84924e-07
POLR3E	16p12.2	0.239279	4.49828e-08	5.88284e-07
CDKL1	14q21.3	-0.239273	4.5019e-08	5.88375e-07
GGA1	22q13.1	0.239228	4.52882e-08	5.91509e-07
RNF149	2q11.2	-0.239198	4.54681e-08	5.93474e-07
TMEM50A	1p36.11	-0.239157	4.57179e-08	5.96347e-07
ECM2	9q22.31	-0.239123	4.59276e-08	5.98695e-07
NRDC	1p32.3	0.239105	4.60353e-08	5.9971e-07
RANBP6	9p24.1	-0.239005	4.66518e-08	6.07349e-07
CD2BP2	16p11.2	0.238991	4.67336e-08	6.08021e-07
CRELD2	22q13.33	0.238924	4.71546e-08	6.13101e-07
DSTN	20p12.1	-0.238915	4.72112e-08	6.13441e-07
PSMC5	17q23.3	0.238887	4.73848e-08	6.153e-07
GIMAP4	7q36.1	-0.238776	4.80889e-08	6.24039e-07
NEDD4	15q21.3	-0.238733	4.83651e-08	6.27219e-07
EIF1AD	11q13.1	0.238683	4.86868e-08	6.30972e-07
WDR5	9q34.2	0.238678	4.87172e-08	6.30972e-07
ZNF646	16p11.2	0.238671	4.8763e-08	6.31159e-07
TSPAN2	1p13.2	-0.238605	4.91895e-08	6.3627e-07
PRKG1	10q11.23-q21.1	-0.23856	4.94868e-08	6.39705e-07
INTS4	11q14.1	0.238547	4.95678e-08	6.40341e-07
SH2B2	7q22.1	0.238514	4.97877e-08	6.42769e-07
MAFK	7p22.3	0.238486	4.99741e-08	6.44763e-07
PKD1	16p13.3	0.238431	5.03406e-08	6.49074e-07
CPNE8	12q12	-0.238404	5.0515e-08	6.50907e-07
TADA1	1q24.1	-0.238323	5.10628e-08	6.57543e-07
PYY2	17q11.2	0.238187	5.19903e-08	6.69059e-07
RAB1A	2p14	-0.238139	5.23188e-08	6.72856e-07
HDLBP	2q37.3	0.238101	5.25866e-08	6.75776e-07
BCKDK	16p11.2	0.238097	5.2613e-08	6.75776e-07
MCL1	1q21.2	-0.238077	5.27519e-08	6.77128e-07
DVL2	17p13.1	0.238045	5.29766e-08	6.79501e-07
RANBP3L	5p13.2	-0.238041	5.30043e-08	6.79501e-07
GLS	2q32.2	-0.237965	5.35366e-08	6.85478e-07
COQ9	16q21	0.237965	5.35386e-08	6.85478e-07
RCCD1	15q26.1	0.237871	5.42034e-08	6.93549e-07
GLUD2	Xq24	-0.237827	5.45203e-08	6.9716e-07
LYST	1q42.3	-0.237757	5.50245e-08	7.03161e-07
C19ORF73	19q13.33	0.237724	5.52703e-08	7.05853e-07
CTU2	16q24.3	0.23756	5.64727e-08	7.20752e-07
HPGD	4q34.1	-0.237455	5.72634e-08	7.30381e-07
PSMC3	11p11.2	0.237429	5.746e-08	7.32424e-07
ABHD17B	9q21.13	-0.237352	5.80461e-08	7.39427e-07
HACL1	3p25.1	-0.237324	5.82619e-08	7.4145e-07
CCNF	16p13.3	0.237322	5.82786e-08	7.4145e-07
CLK3	15q24.1	0.23723	5.89876e-08	7.49996e-07
FCGR3B	1q23.3	-0.237215	5.91033e-08	7.50993e-07
RPP14	3p14.3	-0.237139	5.96985e-08	7.58076e-07
CYP7B1	8q12.3	-0.237071	6.02322e-08	7.64371e-07
BORCS7	10q24.32	-0.237015	6.0676e-08	7.69518e-07
NCAPD2	12p13.31	0.236967	6.10656e-08	7.73972e-07
PTBP3	9q32	-0.236961	6.11114e-08	7.74065e-07
FAM204A	10q26.11	-0.23692	6.1443e-08	7.77776e-07
MVB12A	19p13.11	0.236853	6.19832e-08	7.8412e-07
GNL2	1p34.3	0.2368	6.2418e-08	7.89125e-07
PIK3CG	7q22.3	-0.236731	6.29881e-08	7.95833e-07
GPAA1	8q24.3	0.236725	6.30383e-08	7.95967e-07
PRKACA	19p13.12	0.236594	6.41332e-08	8.091e-07
ZBTB41	1q31.3	-0.236591	6.41588e-08	8.091e-07
CLEC9A	12p13.2	-0.236538	6.46019e-08	8.14178e-07
SPAST	2p22.3	-0.236497	6.49486e-08	8.18035e-07
ZNF430	19p12	-0.236482	6.50786e-08	8.19161e-07
CLIC2	Xq28	-0.236344	6.62648e-08	8.3357e-07
EEA1	12q22	-0.236299	6.66606e-08	8.38024e-07
TAB1	22q13.1	0.236214	6.74038e-08	8.46391e-07
ATP6V0C	16p13.3	0.236214	6.74102e-08	8.46391e-07
B4GALT7	5q35.3	0.23615	6.79775e-08	8.52983e-07
PCNT	21q22.3	0.236028	6.90688e-08	8.66136e-07
FXR2	17p13.1	0.236009	6.92442e-08	8.67794e-07
F8	Xq28	-0.235765	7.149e-08	8.95382e-07
TP53I13	17q11.2	0.23568	7.22877e-08	9.04558e-07
ZFAND1	8q21.13	-0.235677	7.23125e-08	9.04558e-07
KLHL25	15q25.3	0.23566	7.24795e-08	9.0596e-07
EXOSC4	8q24.3	0.235656	7.25146e-08	9.0596e-07
MR1	1q25.3	-0.235641	7.26554e-08	9.07156e-07
HRH1	3p25.3	-0.23559	7.31416e-08	9.1266e-07
SEPTIN2	2q37.3	-0.235574	7.33017e-08	9.14091e-07
ABCF1	6p21.33	0.23553	7.37232e-08	9.18778e-07
H19	11p15.5	0.235465	7.4347e-08	9.2598e-07
ATG4B	2q37.3	0.235372	7.52608e-08	9.36781e-07
ZNF48	16p11.2	0.235326	7.57102e-08	9.41791e-07
PPIP5K2	5q21.1	-0.235315	7.58238e-08	9.42622e-07
HDAC6	Xp11.23	0.235225	7.67189e-08	9.53161e-07
RHOQ	2p21	-0.235207	7.69002e-08	9.54824e-07
EIF5	14q32.32	-0.235184	7.71287e-08	9.57072e-07
HIGD1A	3p22.1	-0.23515	7.74695e-08	9.60708e-07
ASB3	2p16.2	-0.235043	7.8555e-08	9.73569e-07
EVI2B	17q11.2	-0.235011	7.88841e-08	9.77047e-07
FOXM1	12p13.33	0.234979	7.92169e-08	9.80436e-07
ADORA3	1p13.2	-0.234975	7.92552e-08	9.80436e-07
MAN2B1	19p13.13	0.234961	7.9402e-08	9.81255e-07
REXO4	9q34.2	0.234959	7.94189e-08	9.81255e-07
BACH1	21q21.3	-0.234952	7.94905e-08	9.81537e-07
CASKIN1	16p13.3	0.234881	8.02376e-08	9.90155e-07
PPP2R5A	1q32.3	-0.234782	8.12718e-08	1.0023e-06
VSIG1	Xq22.3	-0.234671	8.24588e-08	1.01632e-06
SH3BP5L	1q44	0.234635	8.28412e-08	1.02041e-06
MUS81	11q13.1	0.234586	8.33753e-08	1.02636e-06
ZDHHC3	3p21.31	-0.234577	8.34696e-08	1.02689e-06
CDC42SE1	1q21.3	-0.234565	8.36063e-08	1.02778e-06
MYNN	3q26.2	-0.234561	8.36437e-08	1.02778e-06
TAOK2	16p11.2	0.234535	8.39305e-08	1.03067e-06
THAP2	12q21.1	-0.234519	8.41066e-08	1.0322e-06
TFAM	10q21.1	-0.234506	8.42526e-08	1.03337e-06
CASP10	2q33.1	-0.234498	8.43315e-08	1.0337e-06
EXOC6B	2p13.2	-0.234477	8.45614e-08	1.03589e-06
ZNF629	16p11.2	0.234469	8.46556e-08	1.03641e-06
NONO	Xq13.1	0.234423	8.51604e-08	1.04196e-06
CTTN	11q13.3	0.234405	8.53595e-08	1.04376e-06
FTSJ1	Xp11.23	0.234368	8.57695e-08	1.04814e-06
PRKD2	19q13.32	0.234268	8.68894e-08	1.06118e-06
TAGAP	6q25.3	-0.234076	8.90864e-08	1.08735e-06
MZF1	19q13.43	0.234	8.99731e-08	1.09751e-06
TFPT	19q13.42	0.233994	9.0045e-08	1.09772e-06
RGCC	13q14.11	-0.233885	9.13296e-08	1.11271e-06
ST14	11q24.3	0.233873	9.14647e-08	1.11368e-06
PRR7	5q35.3	0.233734	9.31274e-08	1.13324e-06
SLC8A1	2p22.1	-0.233683	9.37529e-08	1.14016e-06
ANXA7	10q22.2	-0.233608	9.46627e-08	1.15019e-06
MYBL2	20q13.12	0.233606	9.46916e-08	1.15019e-06
ARF4	3p14.3	-0.233553	9.53384e-08	1.15734e-06
STXBP2	19p13.2	0.233474	9.63138e-08	1.16848e-06
NUP188	9q34.11	0.233438	9.67715e-08	1.17333e-06
KIF18B	17q21.31	0.233412	9.70963e-08	1.17655e-06
USP8	15q21.2	-0.233392	9.73444e-08	1.17885e-06
PEX19	1q23.2	-0.233362	9.77303e-08	1.18281e-06
MXD3	5q35.3	0.233239	9.92981e-08	1.20107e-06
CIC	19q13.2	0.233206	9.97219e-08	1.20547e-06
DOCK11	Xq24	-0.233162	1.00283e-07	1.21153e-06
CYBRD1	2q31.1	-0.233117	1.00876e-07	1.21796e-06
ZNF322	6p22.2	-0.233094	1.01178e-07	1.22087e-06
AARS	16q22.1	0.233064	1.01566e-07	1.22482e-06
MPP7	10p12.1	-0.233001	1.02399e-07	1.23412e-06
WDR24	16p13.3	0.232925	1.03406e-07	1.24551e-06
TOR1AIP2	1q25.2	-0.23284	1.04546e-07	1.25849e-06
HDAC10	22q13.33	0.232786	1.0528e-07	1.26657e-06
WDR4	21q22.3	0.232666	1.06915e-07	1.28526e-06
METTL14	4q26	-0.232663	1.06962e-07	1.28526e-06
STXBP4	17q22	-0.232651	1.07129e-07	1.28651e-06
EHMT1	9q34.3	0.232613	1.07658e-07	1.29141e-06
MED12	Xq13.1	0.232612	1.07665e-07	1.29141e-06
SNX11	17q21.32	-0.232514	1.09039e-07	1.3071e-06
CDCA5	11q13.1	0.232473	1.09622e-07	1.31331e-06
CDKL2	4q21.1	-0.232462	1.09766e-07	1.31425e-06
SH3RF1	4q32.3-q33	-0.232432	1.10199e-07	1.31866e-06
CSKMT	11q12.3	0.232413	1.10462e-07	1.32101e-06
PGP	16p13.3	0.232277	1.12412e-07	1.34354e-06
ZMYM6	1p34.3	-0.23227	1.12521e-07	1.34404e-06
CDCA3	12p13.31	0.232243	1.12913e-07	1.34793e-06
NOMO2	16p12.3	0.232212	1.1336e-07	1.35246e-06
TICRR	15q26.1	0.2322	1.13545e-07	1.35386e-06
SCYL2	12q23.1	-0.232151	1.14257e-07	1.36154e-06
PEMT	17p11.2	0.232103	1.14965e-07	1.36917e-06
SP100	2q37.1	-0.232093	1.15107e-07	1.37006e-06
KLHL17	1p36.33	0.232075	1.1538e-07	1.37248e-06
CTNNBL1	20q11.23	0.232037	1.15941e-07	1.37835e-06
CD86	3q13.33	-0.231994	1.16585e-07	1.38502e-06
RAB9A	Xp22.2	-0.23199	1.16639e-07	1.38502e-06
LBHD1	11q12.3	0.231915	1.17777e-07	1.3977e-06
RECQL5	17q25.1	0.231875	1.18388e-07	1.4035e-06
SUV39H1	Xp11.23	0.231874	1.18405e-07	1.4035e-06
ZNF845	19q13.42	-0.231721	1.20756e-07	1.43052e-06
TMEM192	4q32.3	-0.231715	1.20841e-07	1.43068e-06
CCL13	17q12	-0.231685	1.21305e-07	1.43506e-06
HDX	Xq21.1	-0.231682	1.21353e-07	1.43506e-06
BAD	11q13.1	0.231522	1.23876e-07	1.46385e-06
GRK2	11q13.2	0.231518	1.23933e-07	1.46385e-06
AGPS	2q31.2	-0.231466	1.24763e-07	1.47279e-06
LOC642846	12p13.31	0.231435	1.25269e-07	1.4779e-06
ALG12	22q13.33	0.231415	1.25585e-07	1.48076e-06
AGRN	1p36.33	0.231319	1.27139e-07	1.49812e-06
CEMP1	16p13.3	0.231315	1.27207e-07	1.49812e-06
DDX11	12p11.21	0.231268	1.27972e-07	1.50625e-06
FPGT	1p31.1	-0.231174	1.29534e-07	1.52375e-06
CLN6	15q23	0.231142	1.30062e-07	1.52907e-06
EMC6	17p13.2	0.231108	1.30619e-07	1.53471e-06
KLRB1	12p13.31	-0.231095	1.30844e-07	1.53646e-06
ACADM	1p31.1	-0.231076	1.31164e-07	1.53852e-06
CIAO3	16p13.3	0.231075	1.31172e-07	1.53852e-06
SLC25A30	13q14.13	-0.231055	1.31517e-07	1.54167e-06
NAT14	19q13.42	0.23102	1.3211e-07	1.54771e-06
CD52	1p36.11	-0.231014	1.32214e-07	1.54803e-06
RNF14	5q31.3	-0.230901	1.34138e-07	1.56881e-06
TMEM9B	11p15.4	-0.2309	1.34144e-07	1.56881e-06
ZNF707	8q24.3	0.230834	1.35287e-07	1.58126e-06
BAX	19q13.33	0.230811	1.35684e-07	1.58479e-06
EPC2	2q23.1	-0.230808	1.35747e-07	1.58479e-06
CELF2	10p14	-0.23078	1.36234e-07	1.58956e-06
CHMP1A	16q24.3	0.230704	1.37566e-07	1.60417e-06
RBCK1	20p13	0.23066	1.38336e-07	1.61221e-06
FAM241A	4q25	-0.230649	1.38525e-07	1.61348e-06
PLSCR4	3q24	-0.230596	1.39464e-07	1.62348e-06
IDI1	10p15.3	-0.230544	1.40404e-07	1.63347e-06
ACAD9	3q21.3	0.230534	1.40584e-07	1.63462e-06
SLX4	16p13.3	0.230479	1.41567e-07	1.6451e-06
MORF4L1	15q25.1	-0.230452	1.42057e-07	1.64984e-06
COL6A6	3q22.1	-0.230441	1.4226e-07	1.65089e-06
RASGRP1	15q14	-0.230438	1.42311e-07	1.65089e-06
FAM8A1	6p22.3	-0.230385	1.43287e-07	1.66126e-06
CCL23	17q12	-0.230348	1.43955e-07	1.66804e-06
MCEMP1	19p13.2	-0.230342	1.44071e-07	1.66842e-06
PHLDB3	19q13.31	0.230202	1.46671e-07	1.69755e-06
WDR62	19q13.12	0.230184	1.47e-07	1.70039e-06
HACD4	9p21.3	-0.230155	1.47537e-07	1.70562e-06
VCX3B	Xp22.31	0.230144	1.47749e-07	1.70705e-06
AMIGO2	12q13.11	-0.230136	1.47912e-07	1.70705e-06
C8ORF82	8q24.3	0.230135	1.47915e-07	1.70705e-06
MRPS2	9q34.3	0.230097	1.48639e-07	1.71442e-06
CCDC85A	2p16.1	-0.230091	1.4875e-07	1.71472e-06
ACTR3	2q14.1	-0.230022	1.5007e-07	1.72894e-06
COQ10B	2q33.1	-0.230014	1.50217e-07	1.72965e-06
ORC4	2q23.1	-0.229995	1.50595e-07	1.73301e-06
ZDHHC2	8p22	-0.229974	1.50999e-07	1.73666e-06
KDM5C	Xp11.22	0.229945	1.5154e-07	1.74188e-06
RAB40C	16p13.3	0.229805	1.5427e-07	1.77225e-06
KLHL26	19p13.11	0.229794	1.54485e-07	1.77371e-06
SLC16A7	12q14.1	-0.229783	1.54704e-07	1.77521e-06
FEM1C	5q22.3	-0.229631	1.57727e-07	1.80887e-06
FBF1	17q25.1	0.229605	1.58261e-07	1.81396e-06
ATG7	3p25.3	-0.22953	1.59773e-07	1.82917e-06
POLM	7p13	0.229526	1.59857e-07	1.82917e-06
ARRDC1-AS1	9q34.3	0.229526	1.5986e-07	1.82917e-06
UBE3A	15q11.2	-0.229471	1.60965e-07	1.84077e-06
STK17A	7p13	-0.229466	1.61077e-07	1.841e-06
ZNF573	19q13.12	-0.229323	1.64024e-07	1.87362e-06
FCGR3A	1q23.3	-0.229305	1.64396e-07	1.8768e-06
RAB26	16p13.3	0.229279	1.64952e-07	1.88209e-06
RFK	9q21.13	-0.229265	1.65248e-07	1.88363e-06
MRPL16	11q12.1	0.229263	1.65275e-07	1.88363e-06
B4GALT2	1p34.1	0.229147	1.67747e-07	1.91072e-06
RCE1	11q13.2	0.229118	1.68348e-07	1.91648e-06
PDIA3	15q15.3	0.229093	1.68894e-07	1.92161e-06
PDE5A	4q26	-0.229056	1.69679e-07	1.92945e-06
F8A1	Xq28	0.228985	1.71213e-07	1.94579e-06
WASH2P	2q14.1	0.228877	1.73578e-07	1.97156e-06
PATZ1	22q12.2	0.228844	1.74308e-07	1.97874e-06
N6AMT1	21q21.3	-0.228813	1.7499e-07	1.98536e-06
C20ORF27	20p13	0.228801	1.7526e-07	1.9873e-06
SLC1A5	19q13.32	0.228779	1.75745e-07	1.99168e-06
SMNDC1	10q25.2	-0.228774	1.7587e-07	1.99198e-06
UBA52	19p13.11	0.22876	1.76165e-07	1.99419e-06
SYPL1	7q22.3	-0.22858	1.80233e-07	2.03909e-06
TET2	4q24	-0.228575	1.80356e-07	2.03934e-06
EPOP	17q12	0.228551	1.8091e-07	2.04446e-06
SERINC1	6q22.31	-0.22854	1.81143e-07	2.04594e-06
INPP5F	10q26.11	-0.228514	1.81756e-07	2.05171e-06
PJA2	5q21.3	-0.228458	1.83048e-07	2.06514e-06
LOC401463	8q12.3	-0.228397	1.84466e-07	2.07997e-06
EMC10	19q13.33	0.228381	1.84827e-07	2.08288e-06
DANCR	4q12	0.228368	1.8513e-07	2.08512e-06
CCPG1	15q21.3	-0.228361	1.85306e-07	2.08593e-06
PPM1B	2p21	-0.228316	1.86352e-07	2.09654e-06
CBX2	17q25.3	0.228255	1.87811e-07	2.11134e-06
NDUFB7	19p13.12	0.228252	1.87878e-07	2.11134e-06
TPK1	7q35	-0.228151	1.90286e-07	2.13722e-06
STAC	3p22.3-p22.2	-0.228029	1.93242e-07	2.16921e-06
DBF4B	17q21.31|17q21	0.227998	1.94003e-07	2.17653e-06
TXNIP	1q21.1	-0.227966	1.94778e-07	2.18401e-06
SMARCD1	12q13.12	0.227939	1.95444e-07	2.19026e-06
SLC12A9	7q22.1	0.227872	1.97115e-07	2.20776e-06
LYN	8q12.1	-0.227834	1.98068e-07	2.2172e-06
U2AF1	21q22.3	0.227769	1.99698e-07	2.2342e-06
ALX3	1p13.3	0.22759	2.04255e-07	2.28391e-06
MAMDC2	9q21.12	-0.22757	2.04754e-07	2.28822e-06
SLC25A20	3p21.31	-0.227407	2.09022e-07	2.33462e-06
ADAP2	17q11.2	-0.227365	2.10122e-07	2.34561e-06
PPP4R2	3p13	-0.227357	2.10331e-07	2.34663e-06
KAT5	11q13.1	0.22735	2.10505e-07	2.34728e-06
CDK17	12q23.1	-0.227314	2.11481e-07	2.35685e-06
RNASEH2C	11q13.1	0.227299	2.11869e-07	2.35987e-06
PPDPF	20q13.33	0.227256	2.13022e-07	2.3714e-06
WASH8P	12p13.33	0.227219	2.1401e-07	2.38052e-06
ITPK1	14q32.12	0.227217	2.14078e-07	2.38052e-06
FBXL6	8q24.3	0.227113	2.169e-07	2.41058e-06
NASP	1p34.1	0.227107	2.17057e-07	2.41098e-06
CA13	8q21.2	-0.227087	2.17612e-07	2.41582e-06
ANAPC4	4p15.2	-0.227043	2.18816e-07	2.42784e-06
WNK2	9q22.31	0.227019	2.19458e-07	2.43363e-06
PEX10	1p36.32	0.226974	2.20711e-07	2.44618e-06
HID1	17q25.1	0.226953	2.21291e-07	2.45125e-06
RHEX	1q32.1	-0.226893	2.22986e-07	2.46867e-06
MKNK2	19p13.3	0.226866	2.23731e-07	2.47556e-06
MBNL2	13q32.1	-0.226809	2.25335e-07	2.49193e-06
CCRL2	3p21.31	-0.226778	2.26216e-07	2.5003e-06
C1QTNF7	4p15.32	-0.226753	2.26931e-07	2.50683e-06
NPEPPS	17q21.32	-0.226701	2.28415e-07	2.52184e-06
KCTD12	13q22.3	-0.226686	2.28846e-07	2.52521e-06
AUH	9q22.31	-0.226653	2.29794e-07	2.53428e-06
FDX2	19p13.2	0.226638	2.30218e-07	2.53699e-06
TRIM22	11p15.4	-0.226636	2.30292e-07	2.53699e-06
KDM6B	17p13.1	0.226581	2.31886e-07	2.55316e-06
ETV1	7p21.2	-0.226542	2.3303e-07	2.56411e-06
NMRAL1	16p13.3	0.226538	2.33136e-07	2.56411e-06
AHR	7p21.1	-0.22652	2.33665e-07	2.56853e-06
CORT	1p36.22	0.226362	2.3835e-07	2.61859e-06
SLFN12L	17q12	-0.226318	2.39648e-07	2.63142e-06
TMEM200A	6q23.1	-0.226261	2.41369e-07	2.64887e-06
KIF22	16p11.2	0.226115	2.45827e-07	2.69633e-06
TMEM86B	19q13.42	0.226065	2.47375e-07	2.71117e-06
RBMS1	2q24.2	-0.226062	2.4745e-07	2.71117e-06
C12ORF4	12p13.32	-0.226018	2.48843e-07	2.72495e-06
CYSLTR1	Xq21.1	-0.226013	2.4899e-07	2.72505e-06
PON2	7q21.3	-0.226008	2.49147e-07	2.72505e-06
ERAL1	17q11.2	0.226004	2.49258e-07	2.72505e-06
NUMB	14q24.2-q24.3	-0.225998	2.49441e-07	2.72557e-06
NDUFA11	19p13.3	0.225935	2.51428e-07	2.74579e-06
FAM151B	5q14.1	-0.225921	2.51875e-07	2.74918e-06
SIN3B	19p13.11	0.225876	2.53276e-07	2.76298e-06
TRMT2A	22q11.21	0.22582	2.55078e-07	2.78112e-06
DTNB	2p23.3	0.22579	2.56028e-07	2.78997e-06
IRF3	19q13.33	0.225779	2.56367e-07	2.79216e-06
SKOR1	15q23	0.225774	2.56546e-07	2.79259e-06
BORCS8-MEF2B	19p13.11	0.225651	2.60521e-07	2.83433e-06
ELK1	Xp11.23	0.22564	2.60857e-07	2.8354e-06
ARHGAP20	11q22.3-q23.1	-0.225639	2.60902e-07	2.8354e-06
TLK1	2q31.1	-0.225581	2.6281e-07	2.8546e-06
PPM1G	2p23.3	0.225556	2.63614e-07	2.86179e-06
LBX2	2p13.1	0.225539	2.64174e-07	2.86542e-06
GUCY1B1	4q32.1	-0.225537	2.64233e-07	2.86542e-06
NFS1	20q11.22	0.225528	2.64546e-07	2.86727e-06
LETM1	4p16.3	0.225494	2.6567e-07	2.8779e-06
MDFIC	7q31.1-q31.2	-0.225431	2.67754e-07	2.89892e-06
ZFX	Xp22.11	-0.22542	2.68149e-07	2.90163e-06
BRI3BP	12q24.31	0.225404	2.6866e-07	2.90418e-06
FLYWCH2	16p13.3	0.225404	2.68673e-07	2.90418e-06
PPA2	4q24	-0.225377	2.69591e-07	2.91253e-06
SNURF	15q11.2	-0.225338	2.70889e-07	2.92499e-06
ZNF619	3p22.1	-0.225321	2.71465e-07	2.92964e-06
ICE2	15q22.2	-0.225273	2.73099e-07	2.9457e-06
SPRN	10q26.3	0.225266	2.73338e-07	2.94669e-06
YIPF4	2p22.3	-0.225186	2.7606e-07	2.97326e-06
RABGGTA	14q12	0.225185	2.76097e-07	2.97326e-06
ANAPC10	4q31.21	-0.225164	2.76843e-07	2.97968e-06
TPRN	9q34.3	0.22514	2.77674e-07	2.98704e-06
PRDX5	11q13.1	0.22508	2.79748e-07	3.0062e-06
AKT1	14q32.33	0.22508	2.79754e-07	3.0062e-06
TSNAX	1q42.2	-0.225032	2.81441e-07	3.02271e-06
HPS5	11p15.1	-0.225	2.82548e-07	3.03299e-06
JAML	11q23.3	-0.224863	2.87405e-07	3.08347e-06
PCSK4	19p13.3	0.224784	2.90233e-07	3.11216e-06
TAPBP	6p21.32	0.224663	2.94653e-07	3.15787e-06
SLC30A6	2p22.3	-0.224648	2.95193e-07	3.16198e-06
RIT1	1q22	-0.224633	2.95751e-07	3.16627e-06
KLHL2	4q32.3	-0.224628	2.95935e-07	3.16655e-06
CLSTN1	1p36.22	0.224586	2.9749e-07	3.1815e-06
RTN3	11q13.1	0.224564	2.98292e-07	3.18838e-06
BCL2L12	19q13.33	0.224543	2.99096e-07	3.19528e-06
RAB31	18p11.22	-0.224488	3.01122e-07	3.21521e-06
CTDSPL	3p22.2	-0.224388	3.049e-07	3.25383e-06
TMEM236	10p12.33	-0.224333	3.06989e-07	3.27439e-06
PPP1R10	6p21.33	0.22429	3.08607e-07	3.28991e-06
TAF15	17q12	0.224274	3.09252e-07	3.29356e-06
HOXD9	2q31.1	0.224273	3.09278e-07	3.29356e-06
GPR82	Xp11.4	-0.224239	3.10578e-07	3.30566e-06
BCL2A1	15q25.1	-0.224207	3.11808e-07	3.317e-06
LIN52	14q24.3	-0.224161	3.13609e-07	3.33439e-06
TMEM255A	Xq24	-0.224152	3.13957e-07	3.33634e-06
SNX6	14q13.1	-0.224118	3.15278e-07	3.3486e-06
ITCH	20q11.22	-0.224055	3.17751e-07	3.37309e-06
PIN4	Xq13.1	0.22405	3.17935e-07	3.37326e-06
UBR1	15q15.2	-0.224008	3.19608e-07	3.38847e-06
ZNF627	19p13.2	-0.224006	3.19705e-07	3.38847e-06
AZIN1	8q22.3	-0.223976	3.20894e-07	3.39928e-06
CCM2	7p13	0.223971	3.21065e-07	3.3993e-06
FOLR2	11q13.4	-0.223942	3.22228e-07	3.40982e-06
NCKAP1	2q32.1	-0.223925	3.22915e-07	3.4153e-06
MRGBP	20q13.33	0.223833	3.26608e-07	3.45254e-06
LCP2	5q35.1	-0.223809	3.27599e-07	3.45958e-06
DRAM2	1p13.3	-0.223808	3.27617e-07	3.45958e-06
USO1	4q21.1	-0.22379	3.28356e-07	3.46556e-06
ABL1	9q34.12	0.223765	3.29393e-07	3.47468e-06
CLEC4C	12p13.31	-0.223758	3.29687e-07	3.47597e-06
LRRC14B	5p15.33	0.223747	3.30113e-07	3.47863e-06
RNASE6	14q11.2	-0.22372	3.31241e-07	3.48869e-06
MRPL2	6p21.1	0.223638	3.34623e-07	3.52247e-06
MCM7	7q22.1	0.223617	3.35485e-07	3.5297e-06
SIRT1	10q21.3	-0.223575	3.37233e-07	3.54623e-06
CENPF	1q41	0.223539	3.38719e-07	3.56e-06
MRPL55	1q42.13	0.223454	3.42304e-07	3.5958e-06
RBM38	20q13.31	0.223419	3.43801e-07	3.60964e-06
LAPTM4A	2p24.1	-0.22335	3.46737e-07	3.63857e-06
ALG13	Xq23	-0.223324	3.47832e-07	3.6473e-06
COG6	13q14.11	-0.223322	3.47931e-07	3.6473e-06
FNIP2	4q32.1	-0.223296	3.49065e-07	3.65728e-06
GPR155	2q31.1	-0.223287	3.49428e-07	3.65917e-06
RAP2A	13q32.1	-0.223274	3.50018e-07	3.66345e-06
FGF7	15q21.2	-0.223255	3.50817e-07	3.6699e-06
WDR47	1p13.3	-0.223229	3.5196e-07	3.67994e-06
ADH1B	4q23	-0.223172	3.54434e-07	3.70389e-06
PPIB	15q22.31	0.22316	3.54993e-07	3.7078e-06
NOL7	6p23	0.22315	3.55415e-07	3.71029e-06
RING1	6p21.32	0.223144	3.55652e-07	3.71084e-06
FRMD4B	3p14.1	-0.223104	3.57416e-07	3.72731e-06
KDELR1	19q13.33	0.223096	3.57791e-07	3.72929e-06
PEX11B	1q21.1	-0.222926	3.65375e-07	3.80637e-06
ZNF451	6p12.1	-0.222908	3.66171e-07	3.81269e-06
FAT4	4q28.1	-0.222896	3.66719e-07	3.81642e-06
BTC	4q13.3	-0.222877	3.67565e-07	3.82324e-06
NFE2L2	2q31.2	-0.22287	3.67904e-07	3.82479e-06
CD33	19q13.41	-0.222837	3.694e-07	3.83837e-06
XRCC3	14q32.33	0.222781	3.71964e-07	3.86301e-06
EIF4G2	11p15.4	-0.222719	3.74815e-07	3.89062e-06
CMA1	14q12	-0.222715	3.7502e-07	3.89073e-06
SERAC1	6q25.3	-0.222612	3.79798e-07	3.93828e-06
ARPC5	1q25.3	-0.22258	3.8127e-07	3.9515e-06
FAM13B	5q31.2	-0.222482	3.85914e-07	3.99758e-06
NCL	2q37.1	0.222466	3.86684e-07	4.00349e-06
COG7	16p12.2	0.222454	3.87244e-07	4.00723e-06
PPT2	6p21.32	0.222424	3.88678e-07	4.02e-06
MRPL52	14q11.2	0.222376	3.9098e-07	4.04173e-06
PUSL1	1p36.33	0.222298	3.94751e-07	4.07793e-06
PPM1D	17q23.2	-0.222295	3.94887e-07	4.07793e-06
IL33	9p24.1	-0.222247	3.97245e-07	4.10017e-06
ADH5	4q23	-0.222232	3.97952e-07	4.10537e-06
RAB8A	19p13.11	0.22219	4.00028e-07	4.12427e-06
S100A4	1q21.3	-0.222187	4.00193e-07	4.12427e-06
ARMH3	10q24.32	-0.222126	4.03213e-07	4.15326e-06
SNRK	3p22.1	-0.222032	4.07887e-07	4.19884e-06
TRIM2	4q31.3	-0.222028	4.08055e-07	4.19884e-06
RAB3D	19p13.2	0.222007	4.09136e-07	4.2078e-06
FAM162B	6q22.1	-0.221991	4.09936e-07	4.21388e-06
SMOX	20p13	0.221931	4.12944e-07	4.24264e-06
PFDN2	1q23.3	0.221852	4.16971e-07	4.28183e-06
RPS6KA4	11q13.1	0.221832	4.18024e-07	4.29044e-06
NOC3L	10q23.33	-0.221811	4.19078e-07	4.29908e-06
TUBB	6p21.33	0.221773	4.21039e-07	4.31699e-06
LINC00310	21q22.11	-0.221624	4.28818e-07	4.39451e-06
C12ORF29	12q21.32	-0.221543	4.33117e-07	4.43631e-06
TIMELESS	12q13.3	0.221518	4.34451e-07	4.44771e-06
TROAP	12q13.12	0.221472	4.36868e-07	4.47018e-06
WASL	7q31.32	-0.221414	4.4e-07	4.49993e-06
TMEM68	8q12.1	-0.221363	4.42779e-07	4.52606e-06
CYP2U1	4q25	-0.221264	4.48168e-07	4.57882e-06
FUT8	14q23.3	-0.221234	4.49778e-07	4.59294e-06
ZDHHC5	11q12.1	0.221205	4.51384e-07	4.607e-06
ARRDC4	15q26.2	-0.221178	4.52901e-07	4.62014e-06
ATF6B	6p21.32	0.221132	4.55464e-07	4.64393e-06
A4GALT	22q13.2	0.221116	4.56362e-07	4.65074e-06
FOXRED2	22q12.3	0.221036	4.60837e-07	4.69202e-06
CNOT6L	4q21.1	-0.221035	4.6088e-07	4.69202e-06
RCOR2	11q13.1	0.221016	4.6198e-07	4.70084e-06
SIGLEC6	19q13.41	-0.220986	4.63638e-07	4.71533e-06
PDHA1	Xp22.12	0.220856	4.71057e-07	4.78837e-06
RRP7A	22q13.2	0.2208	4.7433e-07	4.8192e-06
IFIH1	2q24.2	-0.220744	4.77561e-07	4.84958e-06
OGFRL1	6q13	-0.220628	4.84402e-07	4.91657e-06
KLHL4	Xq21.31	-0.220572	4.87728e-07	4.94784e-06
CDC42EP3	2p22.2	-0.220537	4.89762e-07	4.96596e-06
KIAA1143	3p21.31	-0.220468	4.93913e-07	5.00553e-06
CEP170B	14q32.33	0.220419	4.96888e-07	5.03315e-06
LRCH2	Xq23	-0.220376	4.99481e-07	5.05687e-06
EEF1G	11q12.3	0.220313	5.03329e-07	5.09326e-06
CDC73	1q31.2	-0.220233	5.08248e-07	5.14046e-06
ISCA1P1	5q12.1	-0.2201	5.16571e-07	5.22201e-06
KIFC1	6p21.32	0.220086	5.17434e-07	5.22811e-06
USP11	Xp11.3	0.220079	5.17887e-07	5.23006e-06
ADPGK	15q24.1	-0.22006	5.19099e-07	5.23967e-06
GRM4	6p21.31	0.22005	5.19753e-07	5.24357e-06
SLC25A46	5q22.1	-0.220045	5.20056e-07	5.24357e-06
ITSN2	2p23.3	-0.220042	5.20267e-07	5.24357e-06
C1QL1	17q21.31	0.220028	5.21101e-07	5.24935e-06
[truncated: 6,270 more rows]

## Sheet: Genes related to PRK LUSC
Genes related to PRKCSH expression in LUSC
Correlated Gene	Cytoband	Spearman's Correlation	p-Value	q-Value
SMARCA4	19p13.2	0.563665	6.20185e-42	1.25153e-37
HDGFL2	19p13.3	0.559385	3.39319e-41	3.42373e-37
RAVER1	19p13.2	0.539402	6.89588e-38	4.63863e-34
SART1	11q13.1	0.537235	1.52815e-37	7.70952e-34
ZNF653	19p13.2	0.532201	9.48823e-37	3.46931e-33
KRI1	19p13.2	0.531969	1.03151e-36	3.46931e-33
SAFB	19p13.3	0.529016	2.96652e-36	8.55205e-33
CDC37	19p13.2	0.527981	4.28546e-36	1.08101e-32
XAB2	19p13.2	0.519914	7.21449e-35	1.61765e-31
DOHH	19p13.3	0.506375	6.97804e-33	1.40817e-29
CCDC124	19p13.11	0.504108	1.47104e-32	2.69869e-29
PPAN	19p13.2	0.502736	2.30376e-32	3.87416e-29
FUS	16p11.2	0.499974	5.64837e-32	8.768e-29
SAFB2	19p13.3	0.498036	1.05483e-31	1.52046e-28
RBM10	Xp11.3	0.496443	1.75752e-31	2.36446e-28
ILF3	19p13.2	0.493768	4.11558e-31	5.19078e-28
SCAF1	19q13.33	0.49021	1.26158e-30	1.49758e-27
MAP2K7	19p13.2	0.489651	1.50263e-30	1.68462e-27
RAB11B	19p13.2	0.48916	1.75159e-30	1.86038e-27
MTMR6	13q12.13	-0.484829	6.69852e-30	6.75881e-27
CEP250	20q11.22	0.481424	1.89775e-29	1.82365e-26
ELOF1	19p13.2	0.480936	2.20142e-29	2.0193e-26
NACC1	19p13.13	0.478569	4.50408e-29	3.95184e-26
QTRT1	19p13.2	0.477696	5.85624e-29	4.92412e-26
CAPZA2	7q31.2	-0.475571	1.10626e-28	8.92974e-26
CACTIN	19p13.3	0.475173	1.24567e-28	9.66834e-26
GPR34	Xp11.4	-0.47348	2.0598e-28	1.53951e-25
ARL5A	2q23.3	-0.470764	4.58823e-28	3.3068e-25
SETD1A	16p11.2	0.466226	1.7219e-27	1.19821e-24
MBD3	19p13.3	0.465849	1.91985e-27	1.29142e-24
SFSWAP	12q24.33	0.465601	2.06231e-27	1.3425e-24
PRR12	19q13.33	0.462285	5.343e-27	3.36943e-24
WIZ	19p13.12	0.460928	7.86546e-27	4.80985e-24
FBXL5	4p15.32	-0.460123	9.8832e-27	5.86597e-24
FBXL19	16p11.2	0.459378	1.22048e-26	7.03693e-24
ZGPAT	20q13.33	0.458433	1.59376e-26	8.93389e-24
RFX1	19p13.12	0.457427	2.11527e-26	1.15368e-23
HNRNPUL2	11q12.3	0.456933	2.43027e-26	1.2906e-23
SRRT	7q22.1	0.456625	2.64906e-26	1.37072e-23
CHERP	19p13.11	0.453914	5.64454e-26	2.84767e-23
NCLN	19p13.3	0.451729	1.03321e-25	5.08542e-23
REXO1	19p13.3	0.449603	1.85306e-25	8.9035e-23
DDX54	12q24.13	0.449338	1.99234e-25	9.35009e-23
SGTB	5q12.3	-0.448504	2.50194e-25	1.14748e-22
SF3A2	19p13.3	0.447429	3.35319e-25	1.50372e-22
ZNF414	19p13.2	0.445604	5.49898e-25	2.41238e-22
UPF1	19p13.11	0.445059	6.37009e-25	2.73507e-22
DHX37	12q24.31	0.442125	1.39989e-24	5.88537e-22
CPSF1	8q24.3	0.440011	2.45727e-24	1.012e-21
CFL2	14q13.1	-0.438784	3.40009e-24	1.37228e-21
TNPO2	19p13.13	0.438416	3.74776e-24	1.48294e-21
OS9	12q13.3-q14.1	0.438006	4.17515e-24	1.62028e-21
MED25	19q13.33	0.43764	4.59736e-24	1.75046e-21
MORC2	22q12.2	0.436301	6.53441e-24	2.44193e-21
ZNF707	8q24.3	0.435954	7.15637e-24	2.62574e-21
LAMA5	20q13.33	0.43565	7.74815e-24	2.76252e-21
SUGP1	19p13.11	0.435623	7.80296e-24	2.76252e-21
HNRNPM	19p13.2	0.43543	8.20751e-24	2.85565e-21
FCHO2	5q13.2	-0.434522	1.04011e-23	3.55754e-21
ZNF768	16p11.2	0.434157	1.14352e-23	3.84603e-21
TRAPPC13	5q12.3	-0.434041	1.17873e-23	3.89948e-21
CARM1	19p13.2	0.432515	1.75089e-23	5.69887e-21
CDK11B	1p36.33	0.431349	2.36594e-23	7.57852e-21
ZC3H3	8q24.3	0.431206	2.45496e-23	7.74078e-21
SCRIB	8q24.3	0.430637	2.84196e-23	8.82321e-21
GTF2F1	19p13.3	0.430191	3.18741e-23	9.74576e-21
ATP13A1	19p13.11	0.429333	3.97085e-23	1.196e-20
LYSMD3	5q14.3	-0.428857	4.48521e-23	1.33105e-20
ZNF668	16p11.2	0.428661	4.71536e-23	1.37907e-20
RFK	9q21.13	-0.427467	6.39367e-23	1.8432e-20
ABCC10	6p21.1	0.427364	6.56307e-23	1.86539e-20
CGRRF1	14q22.2	-0.425677	1.00669e-22	2.82152e-20
POLE	12q24.33	0.424857	1.23823e-22	3.42296e-20
RRBP1	20p12.1	0.424477	1.36284e-22	3.7165e-20
AARS2	6p21.1	0.4235	1.74223e-22	4.68776e-20
CEP131	17q25.3	0.423312	1.8262e-22	4.84903e-20
EWSR1	22q12.2	0.423096	1.92817e-22	5.05331e-20
RGS18	1q31.2	-0.422325	2.33871e-22	6.05067e-20
MLLT1	19p13.3	0.422153	2.4413e-22	6.23613e-20
CC2D1A	19p13.12	0.421083	3.18857e-22	8.04316e-20
EVI2A	17q11.2	-0.420645	3.55553e-22	8.85809e-20
TCOF1	5q32-q33.1	0.418813	5.59922e-22	1.37795e-19
ZBTB12	6p21.33	0.417871	7.06398e-22	1.71748e-19
GANAB	11q12.3	0.417625	7.50546e-22	1.8031e-19
GPR65	14q31.3	-0.417561	7.62491e-22	1.81024e-19
SACM1L	3p21.31	-0.417341	8.04884e-22	1.88867e-19
NEK7	1q31.3	-0.416816	9.15708e-22	2.12402e-19
INTS1	7p22.3	0.416667	9.49834e-22	2.17814e-19
MIB2	1p36.33	0.415813	1.171e-21	2.65515e-19
ZNF696	8q24.3	0.413732	1.94478e-21	4.36062e-19
PLCB3	11q13.1	0.413198	2.21379e-21	4.90926e-19
UBTF	17q21.31	0.413053	2.29337e-21	5.03045e-19
CYB5R4	6q14.2	-0.412446	2.6561e-21	5.76345e-19
EHMT2	6p21.33	0.41227	2.77174e-21	5.95041e-19
CCDC32	15q15.1	-0.41213	2.86746e-21	6.09108e-19
TYK2	19p13.2	0.41203	2.93722e-21	6.17429e-19
MSR1	8p22	-0.411896	3.03414e-21	6.31227e-19
HOOK2	19p13.13	0.411395	3.42419e-21	7.05104e-19
MS4A6A	11q12.2	-0.409532	5.35755e-21	1.09207e-18
TONSL	8q24.3	0.409357	5.58694e-21	1.12744e-18
LONP1	19p13.3	0.408844	6.31669e-21	1.26209e-18
FAM234A	16p13.3	0.407963	7.79351e-21	1.54189e-18
SNRNP70	19q13.33	0.406942	9.93741e-21	1.94696e-18
GSKIP	14q32.2	-0.406113	1.20938e-20	2.34666e-18
CNOT3	19q13.42	0.405829	1.29357e-20	2.47361e-18
SPPL2B	19p13.3	0.40581	1.29932e-20	2.47361e-18
UEVLD	11p15.1	-0.405362	1.44476e-20	2.72479e-18
MIER2	19p13.3	0.404948	1.59286e-20	2.97629e-18
KMT2B	19q13.12	0.403952	2.01382e-20	3.72834e-18
CHTF18	16p13.3	0.403271	2.36331e-20	4.3356e-18
PIK3AP1	10q24.1	-0.403199	2.40348e-20	4.36957e-18
AKAP8L	19p13.12	0.40302	2.50667e-20	4.48225e-18
FOXN2	2p16.3	-0.403014	2.50988e-20	4.48225e-18
TLR4	9q33.1	-0.402635	2.74272e-20	4.85509e-18
FIZ1	19q13.42	0.40194	3.22699e-20	5.64078e-18
CCDC9	19q13.32	0.401887	3.2667e-20	5.64078e-18
SAR1B	5q31.1	-0.401882	3.27042e-20	5.64078e-18
PDAP1	7q22.1	0.401474	3.59763e-20	6.15256e-18
STK17B	2q32.3	-0.401331	3.71927e-20	6.30713e-18
ZBTB17	1p36.13	0.401268	3.7739e-20	6.34644e-18
ZNF335	20q13.12	0.401067	3.95471e-20	6.59555e-18
PCNX3	11q13.1	0.400404	4.6146e-20	7.633e-18
ARHGEF18	19p13.2	0.400263	4.76806e-20	7.82272e-18
BSG	19p13.3	0.400071	4.9857e-20	8.08405e-18
EPN1	19q13.42	0.399972	5.10148e-20	8.08405e-18
TCF3	19p13.3	0.39995	5.12764e-20	8.08405e-18
HIGD1A	3p22.1	-0.399962	5.11351e-20	8.08405e-18
RAB8B	15q22.2	-0.399984	5.08672e-20	8.08405e-18
UBA3	3p14.1	-0.399127	6.20407e-20	9.70527e-18
MAU2	19p13.11	0.398437	7.27652e-20	1.12954e-17
ZNF628	19q13.42	0.398324	7.46768e-20	1.13611e-17
NUMA1	11q13.4	0.398313	7.48776e-20	1.13611e-17
SLC25A46	5q22.1	-0.398366	7.39674e-20	1.13611e-17
TMEM259	19p13.3	0.398016	8.01717e-20	1.20736e-17
ABRAXAS1	4q21.23	-0.39781	8.40665e-20	1.25664e-17
TMEM201	1p36.22	0.397572	8.88068e-20	1.30931e-17
CUL7	6p21.1	0.39756	8.9056e-20	1.30931e-17
PRRC2A	6p21.33	0.397536	8.95365e-20	1.30931e-17
LIPA	10q23.31	-0.397244	9.57705e-20	1.38046e-17
TMED5	1p22.1	-0.397253	9.55541e-20	1.38046e-17
DNMT1	19p13.2	0.397208	9.65493e-20	1.38182e-17
EXOC6	10q23.33	-0.396784	1.06442e-19	1.51268e-17
FBRS	16p11.2	0.396244	1.20456e-19	1.69986e-17
SLC31A2	9q32	-0.395825	1.3257e-19	1.85782e-17
MS4A4A	11q12.2	-0.395199	1.52946e-19	2.12858e-17
ZNF282	7q36.1	0.395024	1.592e-19	2.20045e-17
PRPF31	19q13.42	0.394587	1.75881e-19	2.41448e-17
DHX34	19q13.32	0.39422	1.91173e-19	2.60667e-17
FBRSL1	12q24.33	0.393695	2.15411e-19	2.898e-17
RHOA	3p21.31	-0.393698	2.1524e-19	2.898e-17
ATXN2L	16p11.2	0.393619	2.1918e-19	2.92175e-17
NCOA4	10q11.22	-0.393601	2.20072e-19	2.92175e-17
WDR83	19p13.13	0.393381	2.31338e-19	3.05124e-17
LSM14B	20q13.33	0.393231	2.3934e-19	3.13628e-17
DAZAP1	19p13.3	0.39271	2.69314e-19	3.50629e-17
ARMC5	16p11.2	0.39233	2.93426e-19	3.79573e-17
SLC38A6	14q23.1	-0.392097	3.09325e-19	3.97592e-17
POLK	5q13.3	-0.391663	3.41113e-19	4.35675e-17
KDM4B	19p13.3	0.391602	3.4585e-19	4.38947e-17
SAMD1	19p13.12	0.391062	3.90567e-19	4.92603e-17
TRAM1	8q13.3	-0.389936	5.02971e-19	6.30432e-17
PPP2R3C	14q13.2	-0.38934	5.74743e-19	7.15946e-17
TANK	2q24.2	-0.389172	5.96785e-19	7.38842e-17
SIX5	19q13.32	0.388725	6.59521e-19	8.11533e-17
ZNF777	7q36.1	0.388369	7.14009e-19	8.73255e-17
MS4A7	11q12.2	-0.388097	7.58664e-19	9.22279e-17
SAMSN1	21q11.2	-0.387851	8.01258e-19	9.68226e-17
GRIPAP1	Xp11.23	0.387694	8.29832e-19	9.96786e-17
STX12	1p35.3	-0.387506	8.65176e-19	1.03309e-16
KLF16	19p13.3	0.387408	8.84328e-19	1.04975e-16
TNRC18	7p22.1	0.387229	9.20131e-19	1.084e-16
RNASE6	14q11.2	-0.38721	9.23924e-19	1.084e-16
ARFGAP1	20q13.33	0.386959	9.77043e-19	1.13681e-16
BICRA	19q13.33	0.386938	9.81564e-19	1.13681e-16
CSNK1G2	19p13.3	0.386918	9.85837e-19	1.13681e-16
HLA-DMB	6p21.32	-0.386479	1.08665e-18	1.24595e-16
NOC2L	1p36.33	0.386397	1.10663e-18	1.26168e-16
KHSRP	19p13.3	0.38605	1.19489e-18	1.35466e-16
TMED7	5q22.3	-0.385866	1.24458e-18	1.40311e-16
P2RY14	3q25.1	-0.385818	1.25774e-18	1.41006e-16
ZNF513	2p23.3	0.385579	1.32604e-18	1.47842e-16
LEMD2	6p21.31	0.385419	1.3737e-18	1.52314e-16
PTBP1	19p13.3	0.385152	1.45694e-18	1.60662e-16
CDK11A	1p36.33	0.384821	1.56729e-18	1.71891e-16
RECQL4	8q24.3	0.383896	1.92094e-18	2.09538e-16
LYPLA1	8q11.23	-0.383842	1.94352e-18	2.10862e-16
FKBP8	19p13.11	0.383493	2.0983e-18	2.26437e-16
RANBP3	19p13.3	0.383352	2.16446e-18	2.32334e-16
CROCC	1p36.13	0.382908	2.38547e-18	2.54702e-16
BRD9	5p15.33	0.382728	2.48096e-18	2.63505e-16
HGS	17q25.3	0.382675	2.50978e-18	2.6517e-16
PRPF40B	12q13.12	0.382446	2.63901e-18	2.77371e-16
PTPN23	3p21.31	0.382398	2.66649e-18	2.78807e-16
MOGS	2p13.1	0.382014	2.89982e-18	3.01641e-16
CNIH1	14q22.2	-0.381685	3.11536e-18	3.22399e-16
CNEP1R1	16q12.1	-0.381377	3.33125e-18	3.42982e-16
PRXL2C	9q22.33	-0.381269	3.41039e-18	3.49348e-16
TNFSF13B	13q33.3	-0.381228	3.4416e-18	3.50766e-16
GLRX	5q15	-0.381038	3.58685e-18	3.63732e-16
TM9SF4	20q11.21	0.38079	3.78485e-18	3.81892e-16
SGTA	19p13.3	0.380516	4.01742e-18	4.03341e-16
CLEC4A	12p13.31	-0.380106	4.39095e-18	4.3866e-16
LSR	19q13.12	0.379534	4.96949e-18	4.93902e-16
RP2	Xp11.3	-0.379512	4.99287e-18	4.93902e-16
SURF6	9q34.2	0.379434	5.0785e-18	4.98555e-16
SUPT5H	19q13.2	0.379424	5.08931e-18	4.98555e-16
CASC4	15q15.3	-0.379347	5.17491e-18	5.04491e-16
2020-03-01	4q32.2-q32.3	-0.379039	5.53006e-18	5.36522e-16
AGRN	1p36.33	0.378585	6.0992e-18	5.83646e-16
UGCG	9q31.3	-0.378583	6.10254e-18	5.83646e-16
ASNSD1	2q32.2	-0.378616	6.05884e-18	5.83646e-16
EIF3G	19p13.2	0.378507	6.20324e-18	5.89419e-16
ZBTB6	9q33.2	-0.378493	6.22132e-18	5.89419e-16
DMWD	19q13.32	0.378467	6.25688e-18	5.90018e-16
UBA1	Xp11.3	0.378375	6.38256e-18	5.9907e-16
FARSA	19p13.13	0.378185	6.64865e-18	6.21156e-16
SNX6	14q13.1	-0.378084	6.79441e-18	6.31849e-16
EP400	12q24.33	0.378049	6.84599e-18	6.32312e-16
STK11	19p13.3	0.378038	6.86206e-18	6.32312e-16
CA5BP1	Xp22.2	0.377859	7.13188e-18	6.54188e-16
RNF40	16p11.2	0.377793	7.23404e-18	6.57581e-16
GNG10	9q31.3	-0.377795	7.23075e-18	6.57581e-16
ACIN1	14q11.2	0.377438	7.80719e-18	7.06498e-16
ANKRD11	16q24.3	0.377345	7.96372e-18	7.14257e-16
LYRM1	16p12.3	-0.377356	7.94536e-18	7.14257e-16
KATNBL1P6	6q24.3	-0.377249	8.12955e-18	7.25904e-16
HAVCR2	5q33.3	-0.377161	8.28594e-18	7.33378e-16
ARHGAP18	6q22.33	-0.377177	8.25589e-18	7.33378e-16
NOC2LP2	2q21.1	0.376842	8.87106e-18	7.81738e-16
ZNF317	19p13.2	0.376621	9.30088e-18	8.16051e-16
PELP1	17p13.2	0.376253	1.00636e-17	8.79147e-16
ATAD3A	1p36.33	0.376162	1.02611e-17	8.9254e-16
FBXW9	19p13.13	0.376114	1.03674e-17	8.97914e-16
XRCC1	19q13.31	0.375845	1.09799e-17	9.469e-16
GTPBP3	19p13.11	0.37549	1.18454e-17	1.01719e-15
FZR1	19p13.3	0.375389	1.21024e-17	1.03486e-15
DDX51	12q24.33	0.37491	1.34041e-17	1.14133e-15
ATN1	12p13.31	0.374498	1.46302e-17	1.2405e-15
ADRM1	20q13.33	0.374368	1.50396e-17	1.2682e-15
COPS4	4q21.22	-0.374355	1.50826e-17	1.2682e-15
PLEKHG5	1p36.31	0.374002	1.62538e-17	1.35715e-15
PTMS	12p13.31	0.373996	1.6275e-17	1.35715e-15
TFEC	7q31.2	-0.37388	1.66808e-17	1.38526e-15
HCFC1	Xq28	0.373308	1.88322e-17	1.55752e-15
COL7A1	3p21.31	0.373244	1.90899e-17	1.56599e-15
ARPC5	1q25.3	-0.373244	1.90877e-17	1.56599e-15
GOLGA3	12q24.33	0.373184	1.93299e-17	1.57926e-15
CALM2	2p21	-0.372848	2.0756e-17	1.68893e-15
TUT1	11q12.3	0.37276	2.11442e-17	1.71361e-15
RABEP2	16p11.2	0.372537	2.21643e-17	1.7891e-15
VSIG4	Xq12	-0.372279	2.34062e-17	1.88182e-15
FBF1	17q25.1	0.372207	2.3761e-17	1.90276e-15
LPAR2	19p13.11	0.372064	2.44909e-17	1.95346e-15
UBE2D3	4q24	-0.372023	2.47021e-17	1.96255e-15
RAD9A	11q13.2	0.371949	2.5089e-17	1.98548e-15
RAB33B	4q31.1	-0.371562	2.72209e-17	2.14577e-15
LIG1	19q13.33	0.371432	2.79735e-17	2.19652e-15
TLR8	Xp22.2	-0.371301	2.87594e-17	2.24947e-15
SH2B1	16p11.2	0.371104	2.99747e-17	2.33548e-15
DGCR8	22q11.21	0.371032	3.04261e-17	2.34755e-15
DNM2	19p13.2	0.371024	3.04786e-17	2.34755e-15
FGL2	7q11.23	-0.37105	3.03158e-17	2.34755e-15
PLCG1	20q12	0.37061	3.32452e-17	2.5509e-15
COMMD10	5q23.1	-0.370194	3.62709e-17	2.77252e-15
DNAJB9	7q31.1|14q24.2-q24.3	-0.370142	3.66698e-17	2.79244e-15
CDC42BPG	11q13.1	0.370103	3.69733e-17	2.80496e-15
DCAF15	19p13.12	0.369939	3.82612e-17	2.8918e-15
ZNF358	19p13.2	0.369764	3.96906e-17	2.98864e-15
AZI2	3p24.1	-0.369727	4.00001e-17	3.00075e-15
CD48	1q23.3	-0.368969	4.68558e-17	3.50204e-15
GATAD2A	19p13.11	0.368738	4.91673e-17	3.66124e-15
RBM7	11q23.2	-0.368549	5.11449e-17	3.7945e-15
LEPROT	1p31.3	-0.368394	5.28119e-17	3.90383e-15
STAM2	2q23.3	-0.368354	5.32629e-17	3.92279e-15
RAB27A	15q21.3	-0.368268	5.42225e-17	3.97894e-15
LY86	6p25.1	-0.368236	5.45829e-17	3.99088e-15
MNDA	1q23.1	-0.367718	6.07898e-17	4.42866e-15
GMFB	14q22.2	-0.367695	6.10736e-17	4.43333e-15
PFKL	21q22.3	0.367626	6.19514e-17	4.48093e-15
HSPA8	11q24.1	-0.367433	6.44815e-17	4.64727e-15
MBD6	12q13.3	0.367255	6.69182e-17	4.80572e-15
HBP1	7q22.3	-0.367009	7.04175e-17	5.03909e-15
ZNF646	16p11.2	0.366948	7.12995e-17	5.08418e-15
MTG2	20q13.33	0.366472	7.86906e-17	5.59146e-15
TMEM9B	11p15.4	-0.366232	8.26789e-17	5.85425e-15
NUDC	1p36.11	0.366182	8.3549e-17	5.89517e-15
SRSF4	1p35.3	0.36597	8.72735e-17	6.12959e-15
IGSF6	16p12.2	-0.365959	8.74788e-17	6.12959e-15
C11ORF58	11p15.2	-0.365128	1.03812e-16	7.24891e-15
LAPTM5	1p35.2	-0.365023	1.06079e-16	7.38164e-15
WASH3P	15q26.3	0.364984	1.06939e-16	7.41591e-15
SNRPA	19q13.2	0.364738	1.12487e-16	7.75547e-15
TELO2	16p13.3	0.364733	1.12604e-16	7.75547e-15
HNRNPLL	2p22.1	-0.364155	1.26762e-16	8.70088e-15
CAD	2p23.3	0.364123	1.27616e-16	8.72983e-15
GIMAP6	7q36.1	-0.364022	1.3028e-16	8.8819e-15
INCENP	11q12.3	0.363879	1.34152e-16	9.11513e-15
KLHL26	19p13.11	0.363637	1.40979e-16	9.5468e-15
SRGN	10q22.1	-0.36326	1.52275e-16	1.02773e-14
HNMT	2q22.1	-0.363152	1.55674e-16	1.04717e-14
ABHD13	13q33.3	-0.363096	1.57467e-16	1.05571e-14
MYBBP1A	17p13.2	0.363013	1.60128e-16	1.07e-14
CIC	19q13.2	0.362928	1.62952e-16	1.08527e-14
ZNF574	19q13.2	0.362601	1.74174e-16	1.15619e-14
POLR2A	17p13.1	0.362031	1.95641e-16	1.29444e-14
SIN3B	19p13.11	0.361971	1.98052e-16	1.30611e-14
HIRIP3	16p11.2	0.361712	2.0876e-16	1.36778e-14
CXORF21	Xp21.2	-0.361725	2.08203e-16	1.36778e-14
JCHAIN	4q13.3	-0.361527	2.16748e-16	1.41096e-14
CD300A	17q25.1	-0.361528	2.16711e-16	1.41096e-14
SLC12A9	7q22.1	0.361422	2.21434e-16	1.43683e-14
ADAP2	17q11.2	-0.36132	2.26073e-16	1.46223e-14
ZNF205	16p13.3	0.361225	2.30432e-16	1.48319e-14
KBTBD8	3p14.1	-0.361218	2.30784e-16	1.48319e-14
PCGF5	10q23.32	-0.361173	2.32885e-16	1.49194e-14
MOB1A	2p13.1	-0.36111	2.35876e-16	1.50632e-14
SNX11	17q21.32	-0.361031	2.39681e-16	1.5258e-14
B2M	15q21.1	-0.36097	2.42673e-16	1.53998e-14
LMNB2	19p13.3	0.360534	2.65075e-16	1.67687e-14
CCRL2	3p21.31	-0.360498	2.67053e-16	1.6841e-14
KDM5C	Xp11.22	0.360431	2.70658e-16	1.70152e-14
LYZ	12q15	-0.360335	2.75995e-16	1.72969e-14
MIER1	1p31.3	-0.360199	2.8368e-16	1.77234e-14
RCHY1	4q21.1	-0.360154	2.86253e-16	1.7829e-14
MED26	19p13.11	0.360077	2.90778e-16	1.80551e-14
ZCCHC10	5q31.1	-0.359732	3.11785e-16	1.9241e-14
FOLR2	11q13.4	-0.359738	3.11353e-16	1.9241e-14
LRP5	11q13.2	0.359623	3.18683e-16	1.95169e-14
MMADHC	2q23.2	-0.359616	3.19157e-16	1.95169e-14
SPPL2A	15q21.2	-0.359645	3.17306e-16	1.95169e-14
SUCNR1	3q25.1	-0.359476	3.28286e-16	2.00145e-14
UBE2W	8q21.11	-0.359422	3.31873e-16	2.01723e-14
HNRNPA0	5q31.2	0.359371	3.35325e-16	2.03209e-14
IKZF5	10q26.13	-0.359355	3.36379e-16	2.03237e-14
RAP1B	12q15	-0.359338	3.37558e-16	2.03341e-14
MED16	19p13.3	0.359255	3.43229e-16	2.06141e-14
FBXO46	19q13.32	0.359087	3.55065e-16	2.12617e-14
DAPK3	19p13.3	0.358765	3.78805e-16	2.26162e-14
AMIGO3	3p21.31	0.358121	4.31133e-16	2.56645e-14
C6ORF47	6p21.33	0.358001	4.4169e-16	2.62156e-14
BLOC1S6	15q21.1	-0.357966	4.44776e-16	2.63213e-14
DNAJB14	4q23	-0.357782	4.61549e-16	2.72341e-14
ARFIP1	4q31.3	-0.357669	4.72046e-16	2.77723e-14
RILPL1	12q24.31	0.357265	5.11854e-16	2.99874e-14
LYN	8q12.1	-0.357257	5.12668e-16	2.99874e-14
GPR183	13q32.3	-0.357076	5.31533e-16	3.1001e-14
CLASRP	19q13.32	0.357058	5.33541e-16	3.10284e-14
ZC3H4	19q13.32	0.356801	5.6165e-16	3.25692e-14
RBM42	19q13.12	0.356611	5.83308e-16	3.37282e-14
ZC3H18	16q24.2	0.356117	6.43736e-16	3.70196e-14
GTF2H1	11p15.1	-0.356116	6.43899e-16	3.70196e-14
MAP3K10	19q13.2	0.35581	6.84365e-16	3.92343e-14
CD53	1p13.3	-0.355439	7.36723e-16	4.21164e-14
DCK	4q13.3	-0.355419	7.39752e-16	4.21701e-14
CRTC1	19p13.11	0.355349	7.50065e-16	4.26375e-14
KMT5C	19q13.42	0.355276	7.61014e-16	4.31384e-14
KRBA1	7q36.1	0.354765	8.42268e-16	4.75712e-14
PLXNB1	3p21.31	0.354755	8.43929e-16	4.75712e-14
CDC42SE2	5q31.1	-0.354597	8.70755e-16	4.89466e-14
HSFX2	Xq28	0.354515	8.85047e-16	4.96118e-14
CHAF1A	19p13.3	0.354493	8.88991e-16	4.96949e-14
RAP1A	1p13.2	-0.354408	9.04048e-16	5.03969e-14
SLC31A1	9q32	-0.354212	9.39751e-16	5.22429e-14
KMO	1q43	-0.354176	9.4655e-16	5.24763e-14
FBXL3	13q22.3	-0.354151	9.51241e-16	5.25919e-14
AP1S2	Xp22.2	-0.354131	9.55083e-16	5.266e-14
MRPL20-AS1	1p36.33	0.353952	9.89353e-16	5.4401e-14
PNKP	19q13.33	0.353871	1.00534e-15	5.51298e-14
POLD1	19q13.33	0.35372	1.03581e-15	5.66467e-14
POLR2M	15q21.3	-0.353044	1.18368e-15	6.45587e-14
HLA-DRA	6p21.32	-0.352659	1.27697e-15	6.94587e-14
PTPRO	12p12.3|12p13-p12	-0.352394	1.34528e-15	7.2978e-14
PIP5K1C	19p13.3	0.352328	1.36306e-15	7.3744e-14
TXNDC9	2q11.2	-0.352232	1.38906e-15	7.49496e-14
INAFM1	19q13.32	0.351946	1.46915e-15	7.90601e-14
SLC38A10	17q25.3	0.351863	1.49335e-15	8.01483e-14
PKD1	16p13.3	0.351644	1.55905e-15	8.34526e-14
PRKACB	1p31.1	-0.351582	1.57794e-15	8.424e-14
FDX2	19p13.2	0.351205	1.69915e-15	9.0472e-14
TMEM161A	19p13.11	0.351145	1.71902e-15	9.12893e-14
LDLRAD2	1p36.12	0.350903	1.80234e-15	9.54627e-14
FCGR1CP	1q21.1	-0.350658	1.89082e-15	9.98866e-14
FAM114A2	5q33.2	-0.350644	1.89626e-15	9.99126e-14
SLC7A7	14q11.2	-0.350059	2.12554e-15	1.11702e-13
BTK	Xq22.1	-0.349985	2.1563e-15	1.13024e-13
RECQL5	17q25.1	0.349532	2.35562e-15	1.23151e-13
PTOV1	19q13.33	0.349462	2.38788e-15	1.24515e-13
MTA2	11q12.3	0.349231	2.49756e-15	1.29899e-13
AAAS	12q13.13	0.3491	2.56205e-15	1.32911e-13
TLR1	4p14	-0.348633	2.80507e-15	1.45144e-13
SEMA4C	2q11.2	0.348456	2.90352e-15	1.49854e-13
DOT1L	19p13.3	0.348375	2.94898e-15	1.51812e-13
ZNF341	20q11.22	0.348335	2.97207e-15	1.52612e-13
ZNF484	9q22.31	-0.348187	3.05893e-15	1.56673e-13
ARHGAP39	8q24.3	0.348116	3.10078e-15	1.58414e-13
C22ORF46	22q13.2	0.347642	3.39902e-15	1.73213e-13
CBFA2T2	20q11.21-q11.22	0.347326	3.61333e-15	1.8367e-13
TRIM23	5q12.3	-0.34723	3.68057e-15	1.86618e-13
TFAP2A	6p24.3	0.347181	3.71533e-15	1.87908e-13
MAD1L1	7p22.3	0.347029	3.8264e-15	1.93042e-13
ARL6IP5	3p14.1	-0.346722	4.05941e-15	2.04286e-13
AP3D1	19p13.3	0.346669	4.10102e-15	2.0544e-13
ZNF512B	20q13.33	0.346667	4.10269e-15	2.0544e-13
TOR1AIP1	1q25.2	-0.346295	4.40759e-15	2.20161e-13
TSR2	Xp11.22	0.346246	4.44936e-15	2.21699e-13
EEF1B2	2q33.3	-0.346184	4.50262e-15	2.238e-13
CTSS	1q21.3	-0.346074	4.59921e-15	2.28039e-13
ELAVL1	19p13.2	0.34606	4.61153e-15	2.2809e-13
BAG6	6p21.33	0.345899	4.75643e-15	2.34681e-13
PUS1	12q24.33	0.345837	4.81355e-15	2.36921e-13
ZNF362	1p35.1	0.345771	4.87521e-15	2.39372e-13
MEX3D	19p13.3	0.345633	5.00545e-15	2.4517e-13
TLR7	Xp22.2	-0.345192	5.4475e-15	2.66176e-13
ANXA7	10q22.2	-0.345146	5.49601e-15	2.67897e-13
MAP3K11	11q13.1	0.345127	5.51571e-15	2.6821e-13
UBE2J1	6q15	-0.345095	5.54994e-15	2.69225e-13
UQCRC2	16p12.2	-0.344845	5.82215e-15	2.81753e-13
FLVCR2	14q24.3	-0.344755	5.92336e-15	2.85965e-13
SIGLEC7	19q13.41	-0.34463	6.06662e-15	2.92182e-13
U2AF2	19q13.42	0.344579	6.12586e-15	2.94333e-13
RCC2	1p36.13	0.344341	6.41187e-15	3.07343e-13
C19ORF44	19p13.11	0.344224	6.55583e-15	3.13499e-13
ZNF598	16p13.3	0.343712	7.2287e-15	3.44859e-13
ESS2	22q11.21|22q11.2	0.343691	7.25854e-15	3.45465e-13
UBE2Q2	15q24.2	-0.343543	7.46572e-15	3.5449e-13
LRRC47	1p36.32	0.343503	7.52376e-15	3.56407e-13
ZNF143	11p15.4	-0.343396	7.67823e-15	3.62873e-13
B3GAT3	11q12.3	0.34335	7.74554e-15	3.65199e-13
MEN1	11q13.1	0.343231	7.92304e-15	3.72697e-13
C1ORF159	1p36.33	0.343036	8.22257e-15	3.85887e-13
C3ORF38	3p11.1	-0.343023	8.24262e-15	3.85931e-13
ST8SIA4	5q21.1	-0.342995	8.28755e-15	3.87136e-13
DROSHA	5p13.3	0.342898	8.44097e-15	3.93392e-13
RALY	20q11.22	0.342769	8.65016e-15	4.02213e-13
LYSMD2	15q21.2	-0.342633	8.8767e-15	4.11797e-13
LINC00634	22q13.2	0.342503	9.09944e-15	4.21162e-13
SMARCC2	12q13.2	0.342474	9.14992e-15	4.2253e-13
UHRF1	19p13.3	0.34243	9.2269e-15	4.25111e-13
PRKRIP1	7q22.1	0.342394	9.28875e-15	4.26986e-13
FCGR1A	1q21.2	-0.342338	9.38871e-15	4.306e-13
TPT1	13q14.13	-0.342317	9.42657e-15	4.31357e-13
HPS5	11p15.1	-0.342212	9.61611e-15	4.39034e-13
CNOT8	5q33.2	-0.342196	9.64395e-15	4.39311e-13
CSNK1E	22q13.1	0.341995	1.00187e-14	4.55354e-13
PAIP2	5q31.2	-0.341697	1.06005e-14	4.80715e-13
COMMD8	4p12	-0.341575	1.08498e-14	4.90917e-13
DVL1	1p36.33	0.341436	1.11383e-14	5.02362e-13
SNAPC4	9q34.3	0.341429	1.11525e-14	5.02362e-13
TMEM106B	7p21.3	-0.341408	1.11975e-14	5.03263e-13
CRYBB1	22q12.1	-0.34117	1.17125e-14	5.25241e-13
PPM1M	3p21.2	-0.341122	1.18192e-14	5.28848e-13
FCER1G	1q23.3	-0.340997	1.21022e-14	5.40316e-13
WASH2P	2q14.1	0.340935	1.22428e-14	5.45386e-13
MARK2	11q13.1	0.340815	1.25247e-14	5.56713e-13
ZNF410	14q24.3	-0.340534	1.3207e-14	5.85754e-13
APOC1	19q13.32	-0.340503	1.32826e-14	5.87814e-13
CRYL1	13q12.11	-0.340481	1.33385e-14	5.88995e-13
PRPF6	20q13.33	0.340289	1.38305e-14	6.0866e-13
SLC9A1	1p36.11	0.340284	1.38441e-14	6.0866e-13
HSDL2	9q32	-0.340236	1.3969e-14	6.12814e-13
TEDC1	14q32.33	0.340095	1.4343e-14	6.26498e-13
MMGT1	Xq26.3	-0.340103	1.43239e-14	6.26498e-13
GMEB2	20q13.33	0.340078	1.43897e-14	6.27178e-13
CLUH	17p13.3	0.339993	1.46228e-14	6.35966e-13
ZNF517	8q24.3	0.339927	1.48041e-14	6.42467e-13
HSPA1A	6p21.33	0.339835	1.50627e-14	6.52287e-13
KPNA3	13q14.2	-0.339782	1.52143e-14	6.57438e-13
RBM18	9q33.2	-0.339736	1.5345e-14	6.61669e-13
PDCD11	10q24.33	0.339394	1.63644e-14	7.04121e-13
GIGYF1	7q22.1	0.338999	1.76223e-14	7.56635e-13
TBC1D12	10q23.33	-0.338741	1.84946e-14	7.924e-13
MROH1	8q24.3	0.338697	1.86481e-14	7.96449e-13
PIDD1	11p15.5	0.338692	1.8668e-14	7.96449e-13
CHD4	12p13.31	0.33867	1.87455e-14	7.98068e-13
PTPRC	1q31.3-q32.1	-0.338542	1.91977e-14	8.15598e-13
INTS11	1p36.33	0.338311	2.00457e-14	8.49835e-13
CYBB	Xp21.1-p11.4	-0.338262	2.02318e-14	8.55928e-13
SEPTIN7	7p14.2	-0.33817	2.05802e-14	8.68846e-13
TRMT1	19p13.13	0.338071	2.09672e-14	8.83337e-13
NSL1	1q32.3	-0.337924	2.1551e-14	9.06038e-13
PPP1R16A	8q24.3	0.337838	2.19e-14	9.18432e-13
ALG2	9q22.33	-0.337829	2.19368e-14	9.18432e-13
CD80	3q13.33	-0.337704	2.24519e-14	9.38052e-13
TAF1C	16q24.1	0.337445	2.35655e-14	9.82544e-13
TEAD3	6p21.31	0.337206	2.46393e-14	1.0249e-12
SWSAP1	19p13.2	0.337196	2.46828e-14	1.0249e-12
AIF1	6p21.33	-0.33712	2.50349e-14	1.03738e-12
MEGF8	19q13.2	0.337095	2.51541e-14	1.04018e-12
SKIV2L	6p21.33	0.336963	2.57756e-14	1.0637e-12
TMBIM4	12q14.3	-0.336779	2.66739e-14	1.09853e-12
FPR3	19q13.41	-0.336686	2.71425e-14	1.11555e-12
IRF8	16q24.1	-0.33629	2.92147e-14	1.19828e-12
ZNF787	19q13.43	0.336098	3.02696e-14	1.23903e-12
CEP72	5p15.33	0.335707	3.25461e-14	1.32952e-12
CCR1	3p21.31	-0.335589	3.32634e-14	1.35607e-12
KLC2	11q13.2	0.33557	3.33857e-14	1.35832e-12
CNTROB	17p13.1	0.335504	3.37968e-14	1.37227e-12
RAB40C	16p13.3	0.33549	3.3881e-14	1.37293e-12
FCGR3A	1q23.3	-0.33546	3.40727e-14	1.37793e-12
DPH3	3p25.1	-0.335347	3.47929e-14	1.40424e-12
ABCG2	4q22.1	-0.335195	3.57815e-14	1.44126e-12
CD84	1q23.3	-0.335133	3.61974e-14	1.45511e-12
NFKBIB	19q13.2	0.335068	3.66327e-14	1.46968e-12
CPTP	1p36.33	0.334928	3.75891e-14	1.50506e-12
IFIT5	10q23.31	-0.334886	3.7883e-14	1.51382e-12
GIMAP2	7q36.1	-0.334841	3.82032e-14	1.5236e-12
GPR137	11q13.1	0.334791	3.85519e-14	1.53447e-12
ULK1	12q24.33	0.33462	3.9793e-14	1.58075e-12
TPK1	7q35	-0.334599	3.99495e-14	1.58385e-12
HOPX	4q12	-0.334585	4.00471e-14	1.58461e-12
ZNF212	7q36.1	0.334373	4.16478e-14	1.64472e-12
SLC40A1	2q32.2	-0.334346	4.18539e-14	1.64963e-12
JMJD8	16p13.3	0.334255	4.25644e-14	1.67437e-12
PLXNA1	3q21.3	0.333982	4.47563e-14	1.75716e-12
MARK4	19q13.32	0.333832	4.60061e-14	1.80272e-12
TMEM126B	11q14.1	-0.333759	4.6631e-14	1.82367e-12
SMIM14	4p14	-0.333722	4.69535e-14	1.83273e-12
CREBL2	12p13.1	-0.333672	4.73803e-14	1.84582e-12
CCNDBP1	15q15.2	-0.333552	4.84401e-14	1.88347e-12
LZTS2	10q24.31	0.333458	4.92858e-14	1.91267e-12
PLEK	2p14	-0.333274	5.09776e-14	1.97453e-12
NDFIP1	5q31.3	-0.333047	5.31506e-14	2.05475e-12
BRF1	14q32.33	0.333023	5.33813e-14	2.05972e-12
TOP1MT	8q24.3	0.332936	5.42388e-14	2.08882e-12
EVI5L	19p13.2	0.332803	5.55748e-14	2.13619e-12
LOC653653	17q23.1	-0.332565	5.80566e-14	2.22734e-12
ZNF74	22q11.21	0.332452	5.92661e-14	2.26513e-12
PLEKHB2	2q21.1	-0.332456	5.92225e-14	2.26513e-12
MED12	Xq13.1	0.332362	6.02499e-14	2.29838e-12
HDAC6	Xp11.23	0.33232	6.07186e-14	2.31189e-12
UBXN1	11q12.3	0.332138	6.27712e-14	2.3826e-12
BTBD2	19p13.3	0.332135	6.28119e-14	2.3826e-12
C3AR1	12p13.31	-0.332	6.4382e-14	2.43758e-12
IPO11	5q12.1	-0.331629	6.88942e-14	2.60353e-12
ZNF579	19q13.42	0.331515	7.03441e-14	2.65335e-12
PTPRF	1p34.2	0.331476	7.08383e-14	2.66701e-12
WASH8P	12p13.33	0.331433	7.13965e-14	2.68302e-12
DDX11	12p11.21	0.331402	7.18097e-14	2.69353e-12
CAT	11p13	-0.331313	7.29719e-14	2.73205e-12
AXIN1	16p13.3	0.331277	7.34648e-14	2.74541e-12
PAK4	19q13.2	0.33122	7.42212e-14	2.76855e-12
YJU2	19p13.3	0.331129	7.54666e-14	2.80981e-12
CD300LF	17q25.1	-0.33096	7.78199e-14	2.89209e-12
MAP1LC3B	16q24.2	-0.330784	8.03549e-14	2.98081e-12
EID1	15q21.1	-0.33045	8.53834e-14	3.16154e-12
POLRMT	19p13.3	0.330438	8.55807e-14	3.16304e-12
CTSL	9q21.33	-0.330166	8.99043e-14	3.31676e-12
SPTLC1	9q22.31	-0.330126	9.05719e-14	3.33529e-12
GDI2	10p15.1	-0.330099	9.10026e-14	3.34505e-12
CD226	18q22.2	-0.329882	9.46669e-14	3.47341e-12
PPA1	10q22.1	-0.329836	9.54651e-14	3.49634e-12
ABHD16B	20q13.33	0.329797	9.61333e-14	3.50808e-12
NCF2	1q25.3	-0.329802	9.60402e-14	3.50808e-12
SMARCD1	12q13.12	0.329625	9.91714e-14	3.61242e-12
TSNARE1	8q24.3	0.329548	1.00571e-13	3.6568e-12
CD33	19q13.41	-0.329491	1.01612e-13	3.68799e-12
SLC35F5	2q14.1	-0.32928	1.05564e-13	3.82458e-12
VPS26A	10q22.1	-0.328935	1.12359e-13	4.06343e-12
CADM4	19q13.31	0.328888	1.13326e-13	4.08528e-12
SF3B2	11q13.1	0.328886	1.13367e-13	4.08528e-12
PAF1	19q13.2	0.328806	1.15017e-13	4.13734e-12
SKP1	5q31.1	-0.328399	1.23786e-13	4.44484e-12
ATF6B	6p21.32	0.328367	1.24505e-13	4.46271e-12
ISCA1	9q21.33	-0.328254	1.27058e-13	4.54614e-12
PICK1	22q13.1	0.328148	1.29522e-13	4.62611e-12
SPEN	1p36.21-p36.13	0.328095	1.30765e-13	4.65223e-12
UBE2A	Xq24	-0.328087	1.30945e-13	4.65223e-12
SPCS3	4q34.2	-0.328101	1.30606e-13	4.65223e-12
FAM118B	11q24.2	-0.328044	1.31957e-13	4.67997e-12
PCNT	21q22.3	0.327841	1.36868e-13	4.84561e-12
HAUS5	19q13.12	0.327815	1.37521e-13	4.85631e-12
SYMPK	19q13.32	0.32781	1.37652e-13	4.85631e-12
CRBN	3p26.2	-0.327716	1.39999e-13	4.93052e-12
TDRD7	9q22.33	-0.327548	1.44277e-13	5.07231e-12
PPP3CB	10q22.2	-0.327425	1.47516e-13	5.17716e-12
ZFPL1	11q13.1	0.327379	1.48747e-13	5.21131e-12
ZNF384	12p13.31	0.327204	1.53488e-13	5.36641e-12
RPS3A	4q31.3	-0.327196	1.53706e-13	5.36641e-12
SNAP23	15q15.1-q15.2	-0.327124	1.55711e-13	5.42702e-12
ZFAND6	15q25.1	-0.326846	1.6366e-13	5.68444e-12
FCGR1B	1p11.2	-0.326853	1.63474e-13	5.68444e-12
XBP1	22q12.1|22q12	-0.326819	1.64467e-13	5.70265e-12
ADGRL4	1p31.1	-0.326616	1.70568e-13	5.90405e-12
FBXL12	19p13.2	0.32635	1.78873e-13	6.1763e-12
RRP1	21q22.3	0.326345	1.79045e-13	6.1763e-12
TRIM28	19q13.43	0.326215	1.83248e-13	6.3105e-12
WASH7P	1p36.33	0.32617	1.84732e-13	6.35077e-12
DOCK6	19p13.2	0.32608	1.87725e-13	6.43442e-12
ACTN4	19q13.2	0.326078	1.87803e-13	6.43442e-12
NCKAP5L	12q13.12	0.326055	1.88559e-13	6.44935e-12
TMUB1	7q36.1	0.32586	1.95252e-13	6.66699e-12
LRRC14	8q24.3	0.32574	1.99507e-13	6.80076e-12
WDR90	16p13.3	0.325444	2.10305e-13	7.15677e-12
RAD23A	19p13.13	0.325317	2.15131e-13	7.30867e-12
SCIMP	17p13.2	-0.325236	2.18285e-13	7.40335e-12
EVI2B	17q11.2	-0.325172	2.20782e-13	7.47549e-12
CELSR2	1p13.3	0.325121	2.22774e-13	7.53027e-12
ARHGEF19	1p36.13	0.325	2.27636e-13	7.68175e-12
TAF15	17q12	0.324935	2.30298e-13	7.75864e-12
TRMO	9q22.33	-0.324797	2.36002e-13	7.93753e-12
HCFC2	12q23.3	-0.324557	2.46331e-13	8.27115e-12
CHUK	10q24.31	-0.324539	2.4711e-13	8.28351e-12
FPR1	19q13.41	-0.324522	2.47836e-13	8.29407e-12
RGS13	1q31.2	-0.3242	2.62461e-13	8.76899e-12
PPT1	1p34.2	-0.324045	2.69763e-13	8.99806e-12
NINL	20p11.21	0.324029	2.70555e-13	9.00957e-12
GGN	19q13.2	0.323988	2.72514e-13	9.05985e-12
VCX	Xp22.31	0.32358	2.92952e-13	9.7233e-12
SMPD4	2q21.1	0.323525	2.95841e-13	9.80309e-12
DDX27	20q13.13	0.323492	2.97555e-13	9.84369e-12
LY96	8q21.11	-0.323335	3.05969e-13	1.01055e-11
COQ10B	2q33.1	-0.323307	3.07475e-13	1.01221e-11
CD86	3q13.33	-0.323309	3.07383e-13	1.01221e-11
KMT2D	12q13.12	0.323265	3.09764e-13	1.01808e-11
AHDC1	1p36.11-p35.3	0.323173	3.14876e-13	1.0332e-11
SRRM5	19q13.31	0.323096	3.19156e-13	1.04555e-11
TM6SF1	15q25.2	-0.322981	3.25705e-13	1.06527e-11
CCDC130	19p13.13	0.322914	3.29583e-13	1.07621e-11
ZNF444	19q13.43	0.322857	3.32938e-13	1.08541e-11
RTEL1	20q13.33	0.322824	3.34915e-13	1.09009e-11
ARFRP1	20q13.33	0.322661	3.44652e-13	1.11998e-11
PRDX3	10q26.11	-0.322621	3.47089e-13	1.12609e-11
MAPK8IP3	16p13.3	0.322545	3.51776e-13	1.13946e-11
HMG20B	19p13.3	0.322532	3.52625e-13	1.14038e-11
CALR	19p13.13	0.322361	3.63388e-13	1.17331e-11
GHITM	10q23.1	-0.322151	3.77087e-13	1.21559e-11
NR3C1	5q31.3	-0.32203	3.85243e-13	1.23991e-11
GCN1	12q24.23	0.32197	3.89334e-13	1.25108e-11
ANKS3	16p13.3	0.321934	3.91788e-13	1.25696e-11
MAZ	16p11.2	0.32182	3.9973e-13	1.28041e-11
RGS1	1q31.2	-0.321804	4.00916e-13	1.28217e-11
ALDH16A1	19q13.33	0.32178	4.02563e-13	1.2854e-11
PTPN22	1p13.2	-0.321591	4.16169e-13	1.32674e-11
LILRA5	19q13.42	-0.321483	4.24164e-13	1.3501e-11
RSL24D1	15q21.3	-0.321464	4.25606e-13	1.35256e-11
TBC1D10B	16p11.2	0.321394	4.30853e-13	1.36708e-11
CDK16	Xp11.3	0.321296	4.3835e-13	1.38868e-11
RNFT1	17q23.1	-0.321273	4.40098e-13	1.39203e-11
LOC643387	2q37.3	0.320862	4.73038e-13	1.49388e-11
TNKS1BP1	11q12.1	0.320835	4.75274e-13	1.4986e-11
PABPN1	14q11.2	0.320723	4.84717e-13	1.52523e-11
IL10	1q32.1	-0.320717	4.85233e-13	1.52523e-11
PLCH2	1p36.32	0.320498	5.04184e-13	1.58234e-11
TNFSF8	9q32-q33.1	-0.320327	5.19532e-13	1.62797e-11
FPGT	1p31.1	-0.320314	5.20698e-13	1.6291e-11
TAF6L	11q12.3	0.320207	5.30536e-13	1.65731e-11
CMTR2	16q22.2	-0.320171	5.33902e-13	1.66525e-11
ACTR3	2q14.1	-0.320109	5.39746e-13	1.68088e-11
MIER3	5q11.2	-0.319932	5.56668e-13	1.7309e-11
HSPBP1	19q13.42	0.3199	5.59818e-13	1.73802e-11
PDCD1LG2	9p24.1	-0.319862	5.63537e-13	1.74688e-11
CAPN10	2q37.3	0.319709	5.78851e-13	1.7916e-11
RHBDD3	22q12.2	0.319655	5.84279e-13	1.80563e-11
AQP9	15q21.3	-0.319403	6.10608e-13	1.88411e-11
DDX12P	12p13.31	0.319304	6.21194e-13	1.91385e-11
RNF13	3q25.1	-0.319211	6.31434e-13	1.94243e-11
CHURC1	14q23.3	-0.31912	6.41436e-13	1.9702e-11
GMFG	19q13.2	-0.31905	6.49328e-13	1.99141e-11
TREM2	6p21.1	-0.318987	6.56564e-13	2.01054e-11
XYLT2	17q21.33	0.318925	6.63693e-13	2.02929e-11
FCGR2A	1q23.3	-0.318905	6.65986e-13	2.03322e-11
CRLF3	17q11.2	-0.318895	6.67165e-13	2.03375e-11
NFKBIL1	6p21.33	0.318657	6.95348e-13	2.11646e-11
OGFR	20q13.33	0.31857	7.05898e-13	2.14534e-11
PLXNB3	Xq28	0.318528	7.11049e-13	2.15774e-11
RNF139	8q24.13	-0.31814	7.60656e-13	2.30481e-11
MICU2	13q12.11	-0.31803	7.75402e-13	2.34597e-11
SQOR	15q21.1	-0.317768	8.11466e-13	2.4514e-11
MED15	22q11.21	0.317728	8.17016e-13	2.46448e-11
PRDM15	21q22.3	0.317632	8.30765e-13	2.50221e-11
PIK3CG	7q22.3	-0.31746	8.55908e-13	2.5741e-11
LST1	6p21.33	-0.317245	8.88312e-13	2.66758e-11
P2RY12	3q25.1	-0.317144	9.04091e-13	2.70691e-11
HLA-DPA1	6p21.32	-0.317147	9.0357e-13	2.70691e-11
MOSPD2	Xp22.2	-0.317067	9.1623e-13	2.73919e-11
CD302	2q24.2	-0.317034	9.21342e-13	2.7504e-11
PPP1R15B	1q32.1	-0.316783	9.62218e-13	2.86818e-11
AKT1S1	19q13.33	0.316705	9.75253e-13	2.90186e-11
PLEC	8q24.3	0.316699	9.76393e-13	2.90186e-11
E4F1	16p13.3	0.316667	9.81655e-13	2.91321e-11
STRN4	19q13.32	0.3165	1.01039e-12	2.99406e-11
ZNF446	19q13.43	0.316489	1.01237e-12	2.99553e-11
NPRL3	16p13.3	0.316442	1.02063e-12	3.01555e-11
PRR22	19p13.3	0.316334	1.03974e-12	3.06754e-11
PSMC3IP	17q21.2	0.316149	1.07352e-12	3.16258e-11
MAT2B	5q34	-0.316065	1.08922e-12	3.20414e-11
TYROBP	19q13.12	-0.315971	1.10695e-12	3.25156e-11
ZFP41	8q24.3	0.315893	1.12184e-12	3.2905e-11
SEMA3F	3p21.31	0.315776	1.14469e-12	3.35267e-11
DNAJA2	16q11.2	-0.315696	1.16052e-12	3.3941e-11
TCAIM	3p21.31	-0.315579	1.18421e-12	3.45838e-11
DHX38	16q22.2	0.315477	1.20522e-12	3.51463e-11
BCL2A1	15q25.1	-0.315457	1.20938e-12	3.52168e-11
TNFSF12-TNFSF13	17p13.1	-0.315301	1.24219e-12	3.61202e-11
SLC39A7	6p21.32	0.31524	1.25533e-12	3.64497e-11
KIF7	15q26.1	0.315176	1.26904e-12	3.67948e-11
SH3GL1	19p13.3	0.315159	1.27277e-12	3.685e-11
CCHCR1	6p21.33	0.315099	1.28607e-12	3.71494e-11
ZNF629	16p11.2	0.315095	1.28679e-12	3.71494e-11
STX11	6q24.2	-0.315039	1.29926e-12	3.7456e-11
IER2	19p13.13	0.314996	1.30891e-12	3.76801e-11
KIF18B	17q21.31	0.314828	1.34727e-12	3.87292e-11
OBSCN	1q42.13	0.314731	1.3697e-12	3.93181e-11
FBXO3	11p13	-0.314708	1.37513e-12	3.94178e-11
NEURL4	17p13.1	0.314653	1.38821e-12	3.97364e-11
BRPF1	3p25.3	0.314564	1.40958e-12	4.02907e-11
C5ORF15	5q31.1	-0.314279	1.48017e-12	4.22487e-11
INIP	9q32	-0.314265	1.48349e-12	4.22836e-11
PJA2	5q21.3	-0.314209	1.49793e-12	4.2635e-11
PLA2G7	6p12.3	-0.31415	1.51306e-12	4.29446e-11
TM4SF18	3q25.1	-0.314153	1.51226e-12	4.29446e-11
SHLD2	10q23.2	-0.314091	1.52834e-12	4.33173e-11
MBOAT7	19q13.42	0.31404	1.54193e-12	4.36411e-11
TCEAL1	Xq22.2	-0.313997	1.5532e-12	4.38985e-11
CHD3	17p13.1	0.313956	1.56404e-12	4.41432e-11
ADAMDEC1	8p21.2	-0.313864	1.58899e-12	4.47848e-11
EPS15	1p32.3	-0.313829	1.59839e-12	4.49867e-11
YIPF5	5q31.3	-0.313754	1.61913e-12	4.5507e-11
HSD17B11	4q22.1	-0.313727	1.62661e-12	4.55902e-11
LAT2	7q11.23	-0.313732	1.62514e-12	4.55902e-11
HSD11B1	1q32.2	-0.313647	1.64884e-12	4.61492e-11
TJAP1	6p21.1	0.313572	1.67019e-12	4.66819e-11
METTL9	16p12.2	-0.313528	1.68278e-12	4.69689e-11
CD244	1q23.3	-0.313462	1.70185e-12	4.74357e-11
PPP2CA	5q31.1	-0.313329	1.74095e-12	4.84585e-11
CCR2	3p21.31	-0.313316	1.7446e-12	4.84931e-11
GIMAP4	7q36.1	-0.313169	1.7891e-12	4.96617e-11
RAB14	9q33.2	-0.313076	1.81766e-12	5.0385e-11
MPEG1	11q12.1	-0.312966	1.85196e-12	5.12655e-11
CREM	10p11.21	-0.312818	1.89914e-12	5.24994e-11
CAPN15	16p13.3	0.31266	1.95101e-12	5.38597e-11
FAAP100	17q25.3	0.312453	2.02097e-12	5.57147e-11
HSPA13	21q11.2	-0.312421	2.03187e-12	5.59388e-11
GGTA1P	9q33.2	-0.312185	2.11499e-12	5.81479e-11
VCX3A	Xp22.31	0.312068	2.1575e-12	5.92358e-11
TUBGCP6	22q13.33	0.312045	2.16591e-12	5.93859e-11
NCOA6	20q11.22	0.311991	2.18566e-12	5.98461e-11
GIN1	5q21.1	-0.311981	2.18961e-12	5.9873e-11
ZNF428	19q13.31	0.311961	2.19701e-12	5.99942e-11
DHX16	6p21.33	0.311936	2.20618e-12	6.01632e-11
ACSL4	Xq23	-0.311529	2.36396e-12	6.43788e-11
ZNF142	2q35	0.311475	2.38571e-12	6.48148e-11
CRSP8P	5q14.1	-0.311473	2.38639e-12	6.48148e-11
LACTB	15q22.2	-0.311443	2.39844e-12	6.50546e-11
SART3	12q23.3	0.311322	2.44834e-12	6.62344e-11
TIMM29	19p13.2	0.311321	2.44851e-12	6.62344e-11
TRIM61	4q32.3	-0.311165	2.5143e-12	6.79231e-11
ATXN7L2	1p13.3	0.311085	2.54825e-12	6.87482e-11
NIPSNAP3A	9q31.1	-0.31087	2.64249e-12	7.11956e-11
COPS2	15q21.1	-0.310772	2.6868e-12	7.22927e-11
PHRF1	11p15.5	0.310687	2.72578e-12	7.32441e-11
ARHGAP15	2q22.2-q22.3	-0.310521	2.80307e-12	7.52207e-11
ZDHHC8	22q11.21	0.310492	2.81676e-12	7.54834e-11
CCDC126	7p15.3	-0.310485	2.82034e-12	7.54834e-11
TAOK2	16p11.2	0.31037	2.87525e-12	7.6851e-11
B3GALT6	1p36.33	0.310361	2.87982e-12	7.68713e-11
KLHDC2	14q21.3	-0.310257	2.93068e-12	7.81255e-11
ZNF775	7q36.1	0.310164	2.97715e-12	7.92597e-11
DGAT1	8q24.3	0.310015	3.05267e-12	8.11633e-11
TSNAX	1q42.2	-0.309822	3.15329e-12	8.37282e-11
COPB1	11p15.2	-0.309713	3.21166e-12	8.51661e-11
LRFN3	19q13.12	0.309659	3.24119e-12	8.58362e-11
HNRNPUL1	19q13.2	0.30964	3.2517e-12	8.58938e-11
POLR2E	19p13.3	0.309639	3.25188e-12	8.58938e-11
ABRAXAS2	10q26.13	-0.30946	3.35115e-12	8.84003e-11
ESPL1	12q13.13	0.309438	3.36387e-12	8.84962e-11
FBXL6	8q24.3	0.309432	3.3671e-12	8.84962e-11
MEF2C	5q14.3	-0.309431	3.36794e-12	8.84962e-11
LINC00999	10p11.1	0.30925	3.47203e-12	9.09998e-11
EIF4E3	3p13	-0.309249	3.47224e-12	9.09998e-11
USP15	12q14.1	-0.309203	3.4995e-12	9.15952e-11
GCNT4	5q13.3	-0.309159	3.52537e-12	9.21529e-11
MGAT4A	2q11.2	-0.309003	3.6186e-12	9.44674e-11
DGKZ	11p11.2	0.308972	3.63744e-12	9.48367e-11
RNF14	5q31.3	-0.308949	3.65149e-12	9.508e-11
C1ORF35	1q42.13	0.308816	3.73406e-12	9.71048e-11
TFCP2	12q13.12-q13.13	0.308788	3.75156e-12	9.74343e-11
SCAF4	21q22.11	0.308705	3.80441e-12	9.86799e-11
FAM156A	Xp11.22	0.308626	3.85459e-12	9.98533e-11
DNAJC5B	8q13.1	-0.30858	3.8848e-12	1.00507e-10
LAIR1	19q13.42	-0.308566	3.89347e-12	1.00602e-10
TIGD5	8q24.3	0.308496	3.93942e-12	1.01659e-10
RAI1	17p11.2	0.308483	3.94802e-12	1.01751e-10
CLN5	13q22.3	-0.308431	3.98287e-12	1.02518e-10
ASCC2	22q12.2	0.308385	4.01326e-12	1.03038e-10
GPR82	Xp11.4	-0.308387	4.01227e-12	1.03038e-10
NOC4L	12q24.33	0.308289	4.07832e-12	1.04575e-10
CCDC142	2p13.1	0.308233	4.11692e-12	1.05431e-10
TARDBP	1p36.22	0.308218	4.12721e-12	1.0556e-10
ZDHHC21	9p22.3	-0.307857	4.38402e-12	1.11987e-10
RANGAP1	22q13.2	0.307805	4.42247e-12	1.12826e-10
SAMD4B	19q13.2	0.30747	4.67697e-12	1.19168e-10
D2HGDH	2q37.3	0.307413	4.72098e-12	1.20138e-10
CCDC137	17q25.3	0.307272	4.83317e-12	1.22838e-10
TRIR	19p13.13	0.307159	4.92507e-12	1.24963e-10
FAM49B	8q24.21	-0.307154	4.92915e-12	1.24963e-10
CTU1	19q13.41	0.30713	4.94953e-12	1.25322e-10
OTUD5	Xp11.23	0.306933	5.1141e-12	1.29326e-10
CISD2	4q24	-0.306472	5.52224e-12	1.39473e-10
SCGB1B2P	19q13.11	0.306428	5.56227e-12	1.40308e-10
SLC66A3	2p25.1	-0.306403	5.58527e-12	1.40713e-10
FAM71D	14q23.3	0.306375	5.61121e-12	1.4119e-10
CD52	1p36.11	-0.306331	5.6527e-12	1.42057e-10
DCUN1D3	16p12.3	-0.306285	5.69638e-12	1.42976e-10
TMEM273	10q11.23	-0.306126	5.8483e-12	1.46607e-10
CNKSR1	1p36.11	0.305947	6.02453e-12	1.50837e-10
ABCF1	6p21.33	0.305803	6.17055e-12	1.54302e-10
RNF220	1p34.1	0.30579	6.18356e-12	1.54436e-10
EPHB4	7q22.1	0.305712	6.26368e-12	1.56244e-10
CSF2RA	Xp22.33 and Yp11.2	-0.30567	6.30821e-12	1.5716e-10
DDR1	6p21.33	0.305339	6.66272e-12	1.65788e-10
TMEM86B	19q13.42	0.305271	6.73787e-12	1.67451e-10
SLC25A16	10q21.3	-0.305219	6.79691e-12	1.68711e-10
MFAP3	5q33.2	-0.305139	6.88726e-12	1.70743e-10
PTCD1	7q22.1	0.304877	7.19167e-12	1.78071e-10
CD320	19p13.2	0.304718	7.38332e-12	1.82592e-10
APOC2	19q13.32	-0.304669	7.44327e-12	1.8385e-10
LRWD1	7q22.1	0.304591	7.53995e-12	1.8601e-10
POU5F1B	8q24.21	0.30451	7.64132e-12	1.88051e-10
ADORA3	1p13.2	-0.304515	7.63499e-12	1.88051e-10
IRF3	19q13.33	0.30444	7.72905e-12	1.89978e-10
ZBTB45	19q13.43	0.304356	7.83775e-12	1.92416e-10
CHMP2B	3p11.2	-0.304183	8.06397e-12	1.97729e-10
ATP2A1	16p11.2	0.304153	8.10399e-12	1.98469e-10
MPND	19p13.3	0.30409	8.1891e-12	2.0031e-10
PLXNB2	22q13.33	0.304077	8.20603e-12	2.00482e-10
P2RY10	Xq21.1	-0.303911	8.43359e-12	2.05792e-10
SRF	6p21.1	0.303869	8.4915e-12	2.06955e-10
TBL3	16p13.3	0.303807	8.57903e-12	2.08836e-10
PPP1R12C	19q13.42	0.303767	8.63513e-12	2.09948e-10
PPP1R9B	17q21.33	0.303703	8.72662e-12	2.11917e-10
ACAD10	12q24.12	0.30367	8.77488e-12	2.12833e-10
SUCLG2	3p14.1	-0.303613	8.85633e-12	2.14551e-10
PLEKHH3	17q21.2	0.303589	8.89137e-12	2.15141e-10
WRNIP1	6p25.2	0.303551	8.94768e-12	2.16245e-10
HEXIM1	17q21.31	0.303539	8.96566e-12	2.1642e-10
P2RY13	3q25.1	-0.303476	9.05899e-12	2.18412e-10
FOXP4	6p21.1	0.303323	9.28899e-12	2.2369e-10
CYHR1	8q24.3	0.303259	9.38642e-12	2.25766e-10
OTULINL	5p15.2	-0.30318	9.50974e-12	2.2846e-10
GK	Xp21.2	-0.303166	9.531e-12	2.28699e-10
ZNF784	19q13.42	0.303111	9.61858e-12	2.30526e-10
RRS1	8q13.1	0.303095	9.64377e-12	2.30856e-10
ATP6V0E1	5q35.1	-0.30305	9.71443e-12	2.32272e-10
F13A1	6p25.1	-0.302964	9.85299e-12	2.35306e-10
PLEKHA3	2q31.2	-0.302953	9.86993e-12	2.35432e-10
NASP	1p34.1	0.302813	1.00991e-11	2.40613e-10
SELENOF	1p22.3	-0.302734	1.02304e-11	2.43455e-10
AUH	9q22.31	-0.302711	1.02696e-11	2.44101e-10
TNFAIP8L2	1q21.3	-0.302604	1.04517e-11	2.47845e-10
TENT2	5q14.1	-0.302611	1.04396e-11	2.47845e-10
SEC22C	3p22.1	-0.302502	1.06272e-11	2.5171e-10
ALG5	13q13.3	-0.30248	1.0665e-11	2.52309e-10
LCP2	5q35.1	-0.302467	1.06879e-11	2.52556e-10
SHARPIN	8q24.3	0.3021	1.13484e-11	2.67536e-10
2020-03-07	2q24.2	-0.302105	1.13402e-11	2.67536e-10
ATG12	5q22.3	-0.302034	1.14718e-11	2.7013e-10
PROSER3	19q13.12	0.301965	1.16019e-11	2.72874e-10
FCGR2B	1q23.3	-0.301922	1.1685e-11	2.74509e-10
CASP2	7q34	0.301891	1.1744e-11	2.75574e-10
SRP72	4q12	-0.301859	1.18053e-11	2.76692e-10
RRP12	10q24.1	0.301704	1.21075e-11	2.83445e-10
ACTR10	14q23.1	-0.301564	1.23874e-11	2.89662e-10
TEDC2	16p13.3	0.301385	1.27539e-11	2.97887e-10
SHOC2	10q25.2	-0.301321	1.28875e-11	3.00658e-10
RAB18	10p12.1	-0.301313	1.29042e-11	3.007e-10
GLUD1	10q23.2	-0.301293	1.29472e-11	3.01354e-10
LOC143666	11p15.5	0.301134	1.32861e-11	3.08886e-10
CLEC12A	12p13.31	-0.300654	1.43644e-11	3.33571e-10
RAB33A	Xq26.1	-0.30064	1.43985e-11	3.3398e-10
GNG11	7q21.3	-0.300606	1.44777e-11	3.35431e-10
CYSLTR1	Xq21.1	-0.300593	1.45091e-11	3.35773e-10
LMBRD1	6q13	-0.300466	1.4811e-11	3.42368e-10
MOB4	2q33.1	-0.300308	1.51955e-11	3.50853e-10
SIRT6	19p13.3	0.300258	1.53191e-11	3.53301e-10
AKAP8	19p13.12	0.300223	1.54072e-11	3.54928e-10
TMEM218	11q24.2	-0.300182	1.55091e-11	3.56868e-10
HTATSF1	Xq26.3	0.300123	1.56572e-11	3.59867e-10
SOGA1	20q11.23	0.300079	1.57695e-11	3.62034e-10
MRPL50	9q31.1	-0.300011	1.59441e-11	3.65628e-10
MIS12	17p13.2	-0.299833	1.6413e-11	3.75954e-10
GABARAPL2	16q23.1	-0.299787	1.65342e-11	3.783e-10
CHM	Xq21.2	-0.299709	1.6745e-11	3.82688e-10
CCPG1	15q21.3	-0.299594	1.70589e-11	3.8942e-10
PACSIN3	11p11.2	0.299586	1.70823e-11	3.89516e-10
NFU1	2p13.3	-0.299489	1.73502e-11	3.95178e-10
PSMD5	9q33.2	-0.29933	1.78024e-11	4.0502e-10
RAP1GDS1	4q23	-0.29926	1.80073e-11	4.09221e-10
NCKAP1L	12q13.13-q13.2	-0.299152	1.83239e-11	4.15947e-10
TRIM41	5q35.3	0.299089	1.85097e-11	4.19692e-10
LILRA1	19q13.42	-0.298973	1.8862e-11	4.27199e-10
KIFC2	8q24.3	0.298881	1.91431e-11	4.33081e-10
CLEC6A	12p13.31	-0.298867	1.91868e-11	4.33582e-10
SLC35A5	3q13.2	-0.298846	1.92507e-11	4.3454e-10
DNAJC14	12q13.2	0.298795	1.94112e-11	4.37557e-10
CCS	11q13.2	0.298789	1.94277e-11	4.37557e-10
ATP8B4	15q21.2	-0.298672	1.98004e-11	4.45454e-10
PI4K2B	4p15.2	-0.298623	1.99575e-11	4.48488e-10
RAD54L	1p34.1	0.298602	2.0023e-11	4.49459e-10
SRCAP	16p11.2	0.298484	2.04099e-11	4.57636e-10
SNX10	7p15.2	-0.298333	2.09123e-11	4.68379e-10
RNF123	3p21.31	0.298312	2.0983e-11	4.69167e-10
GCSAML	1q44	-0.298308	2.09939e-11	4.69167e-10
SPP1	4q22.1	-0.298206	2.13425e-11	4.76429e-10
ADGRL1	19p13.12	0.297982	2.21257e-11	4.93365e-10
CD3EAP	19q13.32	0.297943	2.22658e-11	4.95943e-10
SLC25A20	3p21.31	-0.297905	2.24034e-11	4.98458e-10
TENT4A	5p15.31	0.297866	2.25418e-11	5.00985e-10
HIC2	22q11.21	0.297842	2.26314e-11	5.02421e-10
ABHD5	3p21.33	-0.297555	2.36963e-11	5.25484e-10
HSPG2	1p36.12	0.297539	2.3758e-11	5.26274e-10
MYO9B	19p13.11	0.297382	2.43654e-11	5.39137e-10
CASKIN2	17q25.1	0.297253	2.48766e-11	5.49847e-10
NLGN2	17p13.1	0.297144	2.53153e-11	5.5893e-10
S100A4	1q21.3	-0.296961	2.60674e-11	5.74907e-10
PRICKLE3	Xp11.23	0.296889	2.63674e-11	5.80889e-10
HEXB	5q13.3	-0.296843	2.6563e-11	5.84559e-10
ODF2	9q34.11	0.296734	2.70338e-11	5.94273e-10
HNRNPA2B1	7p15.2	0.29671	2.71356e-11	5.95862e-10
CENPB	20p13	0.296673	2.72984e-11	5.98206e-10
GLUD2	Xq24	-0.296672	2.73017e-11	5.98206e-10
HMOX1	22q12.3	-0.296631	2.74793e-11	6.01446e-10
PLEKHF2	8q22.1	-0.296606	2.75926e-11	6.03271e-10
POC1B	12q21.33	-0.296376	2.86244e-11	6.25152e-10
MAST2	1p34.1	0.296322	2.88743e-11	6.29927e-10
EDC4	16q22.1	0.296211	2.93898e-11	6.39792e-10
KLRB1	12p13.31	-0.296216	2.93669e-11	6.39792e-10
PRR14	16p11.2	0.296134	2.9754e-11	6.47022e-10
RNF126	19p13.3	0.296085	2.99852e-11	6.51347e-10
DDA1	19p13.11	0.296076	3.00295e-11	6.51609e-10
DDX49	19p13.11	0.296045	3.01793e-11	6.54074e-10
GAPT	5q11.2	-0.296039	3.0208e-11	6.54074e-10
FAM49A	2p24.2	-0.295905	3.08588e-11	6.66735e-10
YWHAQ	2p25.1	-0.29591	3.08374e-11	6.66735e-10
ALKBH4	7q22.1	0.295879	3.09904e-11	6.68862e-10
PEX19	1q23.2	-0.29574	3.16822e-11	6.83063e-10
C8ORF82	8q24.3	0.295656	3.21133e-11	6.91619e-10
TSG101	11p15.1	-0.295626	3.2267e-11	6.94188e-10
HLA-DRB1	6p21.32	-0.295606	3.23689e-11	6.95639e-10
SH2D1A	Xq25	-0.295562	3.25968e-11	6.99792e-10
PASK	2q37.3	0.29547	3.30751e-11	7.08552e-10
FBXO33	14q21.1	-0.295475	3.30495e-11	7.08552e-10
HLA-DQA1	6p21.32	-0.295351	3.37117e-11	7.21423e-10
CALCRL	2q32.1	-0.295245	3.42839e-11	7.3289e-10
ZNRF2	7p14.3	-0.295127	3.49313e-11	7.4594e-10
TRIM11	1q42.13	0.295113	3.50102e-11	7.46835e-10
UBR4	1p36.13	0.295078	3.52058e-11	7.50215e-10
PPM1A	14q23.1	-0.295061	3.52992e-11	7.51412e-10
CXCR6	3p21.31	-0.294923	3.60875e-11	7.67383e-10
GPC2	7q22.1	0.294867	3.64094e-11	7.73413e-10
HHEX	10q23.33	-0.294747	3.71053e-11	7.87367e-10
OCIAD1	4p11	-0.294736	3.71728e-11	7.87969e-10
ZSCAN25	7q22.1	0.294714	3.73023e-11	7.89886e-10
SLC46A3	13q12.3	-0.294666	3.75895e-11	7.95133e-10
TDP2	6p22.3	-0.294627	3.78237e-11	7.99249e-10
MEPCE	7q22.1	0.294607	3.79402e-11	8.00872e-10
VARS2	6p21.33	0.29457	3.81659e-11	8.04794e-10
LOC642846	12p13.31	0.294509	3.85379e-11	8.1179e-10
JKAMP	14q23.1	-0.294488	3.86633e-11	8.13583e-10
SRC	20q11.23	0.294481	3.87114e-11	8.13745e-10
GCDH	19p13.13	0.294381	3.93279e-11	8.25845e-10
SPRED1	15q14	-0.294335	3.96155e-11	8.31019e-10
HGH1	8q24.3	0.294212	4.03955e-11	8.46501e-10
MAP1S	19p13.11	0.294152	4.07835e-11	8.53747e-10
DBN1	5q35.3	0.294017	4.16599e-11	8.71189e-10
LILRA2	19q13.42	-0.293942	4.21586e-11	8.80704e-10
TAF4	20q13.33	0.29391	4.23761e-11	8.84332e-10
PTPRS	19p13.3	0.293901	4.24365e-11	8.84677e-10
STK11IP	2q35	0.293845	4.28128e-11	8.91602e-10
SETD1B	12q24.31	0.293756	4.34216e-11	9.03347e-10
IGHMBP2	11q13.3	0.293387	4.60298e-11	9.56624e-10
RPTOR	17q25.3	0.293378	4.60961e-11	9.57015e-10
CEP290	12q21.32	0.293285	4.67753e-11	9.7012e-10
UNC50	2q11.2	-0.293236	4.71363e-11	9.75601e-10
SDS	12q24.13	-0.293239	4.71142e-11	9.75601e-10
BORCS8-MEF2B	19p13.11	0.293213	4.731e-11	9.78192e-10
PNPLA6	19p13.2	0.29313	4.79385e-11	9.90173e-10
TATDN3	1q32.3	-0.293113	4.80652e-11	9.91775e-10
CD28	2q33.2	-0.293019	4.87817e-11	1.00553e-09
GIMAP5	7q36.1	-0.293	4.89261e-11	1.00748e-09
TBC1D17	19q13.33	0.292965	4.91992e-11	1.01207e-09
EFS	14q11.2	0.292816	5.03662e-11	1.03502e-09
PPP6C	9q33.3	-0.292792	5.05632e-11	1.03801e-09
YPEL5	2p23.1	-0.292763	5.07957e-11	1.04172e-09
CR1	1q32.2	-0.292648	5.17249e-11	1.0597e-09
ZNF786	7q36.1	0.292609	5.20366e-11	1.06501e-09
TRMT61A	14q32.33	0.292473	5.31636e-11	1.08697e-09
SPOP	17q21.33	-0.292425	5.35672e-11	1.09412e-09
ZNF213	16p13.3	0.29237	5.40377e-11	1.10153e-09
RHOT1	17q11.2	-0.292369	5.40396e-11	1.10153e-09
LOC100133331	1p36.33	0.292269	5.4904e-11	1.11802e-09
OPLAH	8q24.3	0.292257	5.50037e-11	1.11893e-09
UBE2E1	3p24.2	-0.292234	5.52008e-11	1.1218e-09
NCOR2	12q24.31	0.292207	5.54413e-11	1.12556e-09
AKAP10	17p11.2	-0.29211	5.62938e-11	1.14172e-09
NUDT12	5q21.2	-0.29208	5.65529e-11	1.14582e-09
BRAT1	7p22.3	0.29202	5.70917e-11	1.15558e-09
NPIPA1	16p13.11	0.292009	5.71934e-11	1.15648e-09
VNN2	6q23.2	-0.291976	5.7488e-11	1.16127e-09
MFSD14A	1p21.2	-0.291858	5.85675e-11	1.18189e-09
CREBRF	5q35.1	-0.291821	5.89024e-11	1.18746e-09
UBE2B	5q31.1	-0.291765	5.94254e-11	1.19562e-09
ARL11	13q14.2	-0.291767	5.94047e-11	1.19562e-09
SFI1	22q12.2	0.291718	5.98675e-11	1.20255e-09
MLX	17q21.2	-0.291715	5.98893e-11	1.20255e-09
TRAT1	3q13.13	-0.291701	6.00273e-11	1.20413e-09
MILR1	17q23.3	-0.291481	6.21305e-11	1.24508e-09
MORC2-AS1	22q12.2	0.29146	6.23418e-11	1.24807e-09
SASH3	Xq26.1	-0.291431	6.26207e-11	1.25241e-09
CTDSPL2	15q15.3-q21.1	-0.291358	6.33396e-11	1.26554e-09
MAP1LC3B2	12q24.22	-0.291165	6.52874e-11	1.30188e-09
SDHD	11q23.1	-0.29117	6.52361e-11	1.30188e-09
ATG2A	11q13.1	0.291079	6.6177e-11	1.31831e-09
SCAMP1	5q14.1	-0.290826	6.88447e-11	1.3701e-09
ARRDC3	5q14.3	-0.29079	6.92321e-11	1.37646e-09
UBAP2L	1q21.3	0.290783	6.93089e-11	1.37663e-09
TSSC4	11p15.5	0.290771	6.9441e-11	1.3779e-09
YAF2	12q12	-0.29054	7.19947e-11	1.42716e-09
ALMS1	2p13.1	0.290528	7.21329e-11	1.4285e-09
GTF3C1	16p12.1	0.290358	7.40662e-11	1.46535e-09
ABCD2	12q12	-0.290339	7.42859e-11	1.46826e-09
STXBP2	19p13.2	0.29029	7.48615e-11	1.47819e-09
ZRSR2	Xp22.2	0.290267	7.51249e-11	1.48193e-09
C1QC	1p36.12	-0.290259	7.52217e-11	1.4824e-09
ZMYM3	Xq13.1	0.290246	7.53777e-11	1.48402e-09
PLEKHG3	14q23.3	0.290215	7.57403e-11	1.48971e-09
BRD4	19p13.12	0.290132	7.67272e-11	1.50765e-09
KCNJ14	19q13.33	0.290015	7.81394e-11	1.5339e-09
PLOD3	7q22.1	0.289975	7.86316e-11	1.54207e-09
TRRAP	7q22.1	0.289898	7.95824e-11	1.5592e-09
FBXO8	4q34.1	-0.289596	8.34106e-11	1.63261e-09
CD69	12p13.31	-0.28956	8.38763e-11	1.64014e-09
MCEE	2p13.3	-0.289346	8.6718e-11	1.69406e-09
IGSF8	1q23.2	0.289327	8.69747e-11	1.6958e-09
ICOS	2q33.2	-0.289333	8.69022e-11	1.6958e-09
C15ORF48	15q21.1	-0.289315	8.71394e-11	1.69737e-09
HSD17B12	11p11.2	-0.289217	8.84787e-11	1.72179e-09
IL2RA	10p15.1	-0.289162	8.92401e-11	1.73494e-09
HNRNPAB	5q35.3	0.289122	8.97982e-11	1.74411e-09
MPP1	Xq28	-0.288968	9.19736e-11	1.78464e-09
TMEM62	15q15.2	-0.288864	9.34619e-11	1.81178e-09
MLF2	12p13.31	0.288838	9.38472e-11	1.8175e-09
BBS12	4q27	-0.288804	9.43365e-11	1.82523e-09
CCAR2	8p21.3	0.28874	9.52758e-11	1.84163e-09
CIRBP-AS1	19p13.3	0.288663	9.6424e-11	1.86204e-09
STX7	6q23.2	-0.288631	9.6907e-11	1.86958e-09
DNAJC11	1p36.31	0.288568	9.78556e-11	1.88608e-09
DPP3	11q13.2	0.288543	9.82433e-11	1.89175e-09
PPIL2	22q11.21	0.288496	9.895e-11	1.90354e-09
SPOPL	2q22.1	-0.288482	9.91735e-11	1.90602e-09
FAM160B2	8p21.3	0.288456	9.95688e-11	1.9118e-09
RHOT2	16p13.3	0.288373	1.00859e-10	1.93472e-09
R3HDM2	12q13.3	0.288309	1.01868e-10	1.95037e-09
PPA2	4q24	-0.288312	1.01809e-10	1.95037e-09
SLC52A2	8q24.3	0.288196	1.03666e-10	1.98292e-09
MTHFSD	16q24.1	0.288116	1.04946e-10	2.0055e-09
FAM204A	10q26.11	-0.288026	1.06427e-10	2.03189e-09
SLX4	16p13.3	0.287973	1.07298e-10	2.04657e-09
ELL	19p13.11	0.287912	1.08326e-10	2.06423e-09
LPIN3	20q12	0.287781	1.1053e-10	2.10277e-09
NCL	2q37.1	0.28778	1.10557e-10	2.10277e-09
TEFM	17q11.2	-0.287757	1.1094e-10	2.10807e-09
GSTO1	10q25.1	-0.287581	1.13997e-10	2.16412e-09
CMTM6	3p22.3	-0.28752	1.15079e-10	2.18261e-09
ARID1A	1p36.11	0.287467	1.16031e-10	2.19859e-09
YIPF6	Xq12-q13.1	-0.287454	1.16262e-10	2.20091e-09
PPP2R5A	1q32.3	-0.287357	1.18021e-10	2.2321e-09
ERLEC1	2p16.2	-0.287331	1.18491e-10	2.23891e-09
HLA-DMA	6p21.32	-0.287323	1.18631e-10	2.23945e-09
TBC1D15	12q21.1	-0.287295	1.19147e-10	2.24709e-09
OSTM1	6q21	-0.28724	1.20155e-10	2.26399e-09
GIMAP7	7q36.1	-0.287222	1.20489e-10	2.26816e-09
LRFN4	11q13.2	0.287164	1.21572e-10	2.28641e-09
TRNT1	3p26.2	-0.287105	1.22696e-10	2.30541e-09
DMPK	19q13.32	0.287012	1.24467e-10	2.33651e-09
PHKA2	Xp22.13	0.286935	1.25944e-10	2.36204e-09
NXF1	11q12.3	0.286898	1.26672e-10	2.37249e-09
PLXNC1	12q22	-0.286894	1.26736e-10	2.37249e-09
TCF7L1	2p11.2	0.286778	1.29032e-10	2.41322e-09
TMEM70	8q21.11	-0.286758	1.29431e-10	2.41844e-09
FLJ23867	1q25.2	0.286751	1.29564e-10	2.41869e-09
LOC100132287	1p36.33	0.286588	1.32861e-10	2.47794e-09
HCK	20q11.21	-0.286497	1.34737e-10	2.51062e-09
ISCA1P1	5q12.1	-0.286436	1.35996e-10	2.53174e-09
MTA1	14q32.33	0.286336	1.38111e-10	2.56873e-09
HOXA11-AS	7p15.2	0.286256	1.39804e-10	2.59783e-09
CD180	5q12.3	-0.286154	1.42014e-10	2.63647e-09
PPFIA3	19q13.33	0.28609	1.43423e-10	2.66018e-09
MED31	17p13.1	-0.286023	1.44898e-10	2.68508e-09
RING1	6p21.32	0.285992	1.45607e-10	2.69574e-09
COLGALT1	19p13.11	0.285977	1.45924e-10	2.69912e-09
ICE2	15q22.2	-0.285963	1.46241e-10	2.70252e-09
FRS3	6p21.1	0.285831	1.4924e-10	2.75541e-09
EP400P1	12q24.33	0.285732	1.51526e-10	2.79507e-09
SPINDOC	11q13.1	0.285712	1.5199e-10	2.80058e-09
LAMB3	1q32.2	0.285707	1.52103e-10	2.80058e-09
C1QB	1p36.12	-0.28565	1.53449e-10	2.82279e-09
COX19	7p22.3	0.285597	1.54698e-10	2.84318e-09
CD3G	11q23.3	-0.285532	1.56243e-10	2.86896e-09
CABLES2	20q13.33	0.285252	1.63075e-10	2.98897e-09
FCGR2C	1q23.3	-0.285254	1.63038e-10	2.98897e-09
ATP6V1B2	8p21.3	-0.2852	1.6439e-10	3.01034e-09
CLSTN1	1p36.22	0.285097	1.66997e-10	3.05531e-09
FUNDC2	Xq28	-0.285018	1.69017e-10	3.08947e-09
FAM83H	8q24.3	0.284789	1.75043e-10	3.19671e-09
ST6GALNAC3	1p31.1	-0.284739	1.76392e-10	3.21844e-09
COG6	13q14.11	-0.2847	1.77436e-10	3.23455e-09
EIF4E	4q23	-0.284685	1.77846e-10	3.23911e-09
PAGR1	16p11.2	0.284616	1.79726e-10	3.2704e-09
SAC3D1	11q13.1	0.284417	1.85275e-10	3.36531e-09
C12ORF4	12p13.32	-0.284422	1.85123e-10	3.36531e-09
PIAS4	19p13.3	0.28439	1.8603e-10	3.37598e-09
PEA15	1q23.2	-0.284374	1.86472e-10	3.38096e-09
LAS1L	Xq12	0.284325	1.87879e-10	3.40163e-09
SIGLEC9	19q13.41	-0.284323	1.8795e-10	3.40163e-09
HS6ST1	2q14.3	0.284273	1.8938e-10	3.42446e-09
SERPINB1	6p25.2	-0.284248	1.90099e-10	3.43438e-09
HCP5	6p21.33	-0.284225	1.90775e-10	3.44351e-09
RASGEF1B	4q21.21	-0.283938	1.99291e-10	3.594e-09
MFSD10	4p16.3	0.283854	2.01853e-10	3.63371e-09
NAMPT	7q22.3	-0.283857	2.01762e-10	3.63371e-09
FTSJ3	17q23.3	0.283843	2.02191e-10	3.63656e-09
KLRD1	12p13.2	-0.283761	2.04746e-10	3.67924e-09
HSF1	8q24.3	0.283646	2.0834e-10	3.74049e-09
DGCR2	22q11.21	0.283565	2.10927e-10	3.78357e-09
UPF3B	Xq24	0.283303	2.1949e-10	3.93367e-09
HNRNPU	1q44	0.283186	2.23421e-10	4.00057e-09
SNX14	6q14.3	-0.283146	2.24769e-10	4.02114e-09
SLC2A4RG	20q13.33	0.283128	2.25387e-10	4.02862e-09
FEM1B	15q23	-0.283108	2.261e-10	4.03778e-09
SYNGAP1	6p21.32	0.283077	2.27163e-10	4.05317e-09
FPR2	19q13.41	-0.283066	2.2754e-10	4.05632e-09
HEATR3	16q12.1	-0.283035	2.28604e-10	4.07169e-09
C5ORF24	5q31.1	-0.282969	2.30894e-10	4.10885e-09
CDC73	1q31.2	-0.282949	2.31618e-10	4.1181e-09
PEX14	1p36.22	0.282928	2.32358e-10	4.12764e-09
FAM207A	21q22.3	0.2829	2.33345e-10	4.13854e-09
GOLGA2P10	15q25.2	0.282899	2.33382e-10	4.13854e-09
LY9	1q23.3	-0.282888	2.33768e-10	4.14174e-09
RHOH	4p14	-0.282829	2.35849e-10	4.17494e-09
PEX2	8q21.13	-0.282732	2.3933e-10	4.23285e-09
LMF2	22q13.33	0.282706	2.40295e-10	4.24619e-09
TMEM120B	12q24.31	0.282692	2.40808e-10	4.25153e-09
SIPA1L3	19q13.13-q13.2	0.282677	2.41353e-10	4.25743e-09
DYNC1LI1	3p22.3	-0.282656	2.42104e-10	4.26696e-09
CRTC2	1q21.3	0.282572	2.45231e-10	4.3183e-09
LOC150776	2q21.1	0.282527	2.46908e-10	4.34403e-09
CIT	12q24.23	0.282377	2.52559e-10	4.43958e-09
LOC155060	7q36.1	0.282195	2.59604e-10	4.55945e-09
KCTD20	6p21.31	-0.282154	2.61233e-10	4.58407e-09
MRPS36	5q13.2	-0.282094	2.63605e-10	4.62167e-09
CPED1	7q31.31	-0.282001	2.67323e-10	4.68279e-09
ZFP1	16q23.1	-0.281986	2.67948e-10	4.68966e-09
CEP170B	14q32.33	0.281828	2.74426e-10	4.79889e-09
ARPP19	15q21.2	-0.281814	2.74997e-10	4.80471e-09
LINC00324	17p13.1	-0.281796	2.75745e-10	4.8136e-09
DIS3L2	2q37.1	0.281643	2.82177e-10	4.92163e-09
C18ORF32	18q21.1	-0.28163	2.82741e-10	4.92721e-09
DIDO1	20q13.33	0.281573	2.85174e-10	4.96533e-09
NOP2	12p13.31	0.281518	2.87555e-10	5.00246e-09
EIF1B	3p22.1	-0.281444	2.90759e-10	5.05384e-09
ZNHIT2	11q13.1	0.281401	2.92656e-10	5.08244e-09
SRRM2	16p13.3	0.281393	2.93005e-10	5.08413e-09
DIMT1	5q12.1	-0.281365	2.94232e-10	5.10103e-09
CXXC1	18q21.1	0.281254	2.99194e-10	5.17816e-09
PNPLA8	7q31.1	-0.281257	2.99056e-10	5.17816e-09
POLG	15q26.1	0.281115	3.05544e-10	5.28353e-09
SDF4	1p36.33	0.281107	3.05895e-10	5.28507e-09
C19ORF47	19q13.2	0.281039	3.09078e-10	5.3355e-09
MORF4L1	15q25.1	-0.281007	3.10533e-10	5.35604e-09
STK17A	7p13	-0.280981	3.11752e-10	5.37246e-09
RNF44	5q35.2	0.280965	3.12493e-10	5.38064e-09
TMEM39B	1p35.2	0.280818	3.19483e-10	5.4963e-09
GSTCD	4q24	-0.28076	3.22306e-10	5.54015e-09
TMEM165	4q12	-0.280714	3.24549e-10	5.57396e-09
USF2	19q13.12	0.280678	3.26304e-10	5.59933e-09
TIMM10B	11p15.4	-0.28056	3.32145e-10	5.69472e-09
MYH9	22q12.3	0.280546	3.32832e-10	5.70166e-09
KIAA2013	1p36.22	0.280443	3.37997e-10	5.78522e-09
HIP1R	12q24.31	0.280407	3.39824e-10	5.81157e-09
ASF1A	6q22.31	-0.280389	3.40763e-10	5.82268e-09
RNASE2	14q11.2	-0.280333	3.43643e-10	5.86694e-09
REEP5	5q22.2	-0.280325	3.4408e-10	5.86943e-09
CTNNAL1	9q31.3	-0.280309	3.4489e-10	5.87827e-09
NUP62	19q13.33	0.280279	3.46448e-10	5.89985e-09
SGSM3	22q13.1	0.280234	3.48761e-10	5.93422e-09
GNG3	11q12.3	0.280163	3.52507e-10	5.99291e-09
TFAP4	16p13.3	0.280156	3.52872e-10	5.99407e-09
S100B	21q22.3	-0.28012	3.54779e-10	6.02139e-09
LAP3	4p15.32	-0.2801	3.55855e-10	6.03459e-09
MST1	3p21.31	0.280041	3.59002e-10	6.08284e-09
GNA13	17q24.1	-0.279904	3.66445e-10	6.20374e-09
FAM122A	9q21.11	-0.279818	3.71216e-10	6.27924e-09
BRMS1	11q13.2	0.279771	3.73821e-10	6.31802e-09
PECR	2q35	-0.279731	3.7607e-10	6.35071e-09
PXK	3p14.3	-0.279604	3.83316e-10	6.46766e-09
SELENOT	3q25.1	-0.279573	3.85099e-10	6.49231e-09
TUBB8	10p15.3	0.279518	3.88254e-10	6.54004e-09
URB1	21q22.11	0.279394	3.9555e-10	6.65739e-09
PRPF19	11q12.2	0.279365	3.97256e-10	6.68052e-09
NLRC4	2p22.3	-0.279359	3.97608e-10	6.68088e-09
CYBRD1	2q31.1	-0.279221	4.05886e-10	6.8143e-09
MDC1	6p21.33	0.279192	4.07648e-10	6.83818e-09
TP73	1p36.32	0.279139	4.10889e-10	6.88682e-09
GYS1	19q13.33	0.279079	4.14574e-10	6.9419e-09
HACL1	3p25.1	-0.279075	4.14863e-10	6.9419e-09
WDR6	3p21.31	0.278903	4.25649e-10	7.11648e-09
SLAMF7	1q23.3	-0.278878	4.27218e-10	7.1368e-09
DPP9	19p13.3	0.278795	4.32565e-10	7.21817e-09
SKAP2	7p15.2	-0.278791	4.32804e-10	7.21817e-09
SYVN1	11q13.1	0.278761	4.34726e-10	7.23988e-09
CARNMT1	9q21.13	-0.27876	4.34823e-10	7.23988e-09
REEP3	10q21.3	-0.278639	4.42708e-10	7.36508e-09
VAMP5	2p11.2	-0.278629	4.43365e-10	7.36993e-09
TSSK6	19p13.11	0.278551	4.48568e-10	7.4503e-09
GPALPP1	13q14.12	-0.278305	4.65317e-10	7.72212e-09
RAB40AL	Xq22.1	0.278246	4.69411e-10	7.78366e-09
CUL9	6p21.1	0.278129	4.77663e-10	7.91398e-09
ITM2A	Xq21.1	-0.27809	4.80407e-10	7.95292e-09
POLE3	9q32	-0.27804	4.83968e-10	8.00531e-09
MED7	5q33.3	-0.27792	4.927e-10	8.14307e-09
RBM14	11q13.2	0.277877	4.95859e-10	8.18857e-09
SCOC	4q31.1	-0.277756	5.04885e-10	8.33081e-09
IFNGR1	6q23.3	-0.277722	5.07431e-10	8.36598e-09
SNHG17	20q11.23	0.277688	5.09973e-10	8.40103e-09
DNAJC4	11q13.1	0.27757	5.18968e-10	8.54223e-09
ZNF343	20p13	0.277507	5.23897e-10	8.61634e-09
ARL14EP	11p14.1	-0.277475	5.26346e-10	8.64956e-09
RCSD1	1q24.2	-0.277466	5.27024e-10	8.65366e-09
PBX2	6p21.32	0.277439	5.29163e-10	8.66317e-09
R3HDM4	19p13.3	0.277437	5.29321e-10	8.66317e-09
ARL8B	3p26.1	-0.277444	5.28784e-10	8.66317e-09
CYB5A	18q22.3	-0.277448	5.28457e-10	8.66317e-09
AHR	7p21.1	-0.277174	5.50347e-10	9e-09
TIMD4	5q33.3	-0.27716	5.51526e-10	9.01198e-09
TNK2	3q29	0.277144	5.52864e-10	9.02085e-09
MAP3K6	1p36.11	0.277142	5.52963e-10	9.02085e-09
PLOD1	1p36.22	0.277114	5.55313e-10	9.05187e-09
MRO	18q21.2	-0.277107	5.55851e-10	9.05334e-09
C1ORF162	1p13.2	-0.277074	5.58596e-10	9.09069e-09
CLEC4D	12p13.31	-0.277066	5.59256e-10	9.0941e-09
GK3P	4q32.3	-0.276966	5.6756e-10	9.22171e-09
NR2F6	19p13.11	0.276915	5.71879e-10	9.28441e-09
GOLGA2P7	15q25.2	0.276886	5.74388e-10	9.3174e-09
PIP4P2	8q21.3	-0.27688	5.74834e-10	9.3174e-09
LRRC45	17q25.3	0.276787	5.82782e-10	9.43864e-09
PRELID3B	20q13.32	-0.276745	5.86415e-10	9.48987e-09
ZC3H7B	22q13.2	0.276702	5.90219e-10	9.54376e-09
ERCC8	5q12.1	-0.276657	5.94115e-10	9.59907e-09
CRHBP	5q13.3	-0.276498	6.08286e-10	9.82016e-09
CCL4	17q12	-0.276471	6.10713e-10	9.85146e-09
ITGA4	2q31.3	-0.276453	6.1229e-10	9.86902e-09
WTAP	6q25.3	-0.276348	6.21878e-10	1.00156e-08
CTNNB1	3p22.1	-0.276323	6.24195e-10	1.00449e-08
RP1L1	8p23.1	0.27631	6.25422e-10	1.00566e-08
NISCH	3p21.1	0.276288	6.27396e-10	1.00803e-08
CPA3	3q24	-0.276221	6.33617e-10	1.01722e-08
PODXL2	3q21.3	0.276203	6.35302e-10	1.01911e-08
NPEPL1	20q13.32	0.276194	6.36146e-10	1.01965e-08
PSMB8	6p21.32	-0.276121	6.43082e-10	1.02995e-08
GSK3A	19q13.2	0.276078	6.47185e-10	1.0357e-08
SCYL1	11q13.1	0.275949	6.5958e-10	1.0547e-08
HDAC7	12q13.11	0.275907	6.63695e-10	1.06044e-08
PPFIA4	1q32.1	0.275668	6.875e-10	1.09761e-08
ANKRD52	12q13.3	0.275593	6.95127e-10	1.10891e-08
THEMIS	6q22.33	-0.27551	7.03657e-10	1.12163e-08
CENPF	1q41	0.275466	7.08202e-10	1.12798e-08
NUTM2A	10q23.2	0.275326	7.22935e-10	1.15019e-08
SELENON	1p36.11	0.275323	7.23284e-10	1.15019e-08
APPBP2	17q23.2	-0.275317	7.2397e-10	1.15037e-08
CCNC	6q16.2	-0.275289	7.26871e-10	1.15407e-08
PWP2	21q22.3	0.275149	7.42033e-10	1.17722e-08
ITGB4	17q25.1	0.275137	7.43292e-10	1.17829e-08
C11ORF54	11q21	-0.275055	7.52308e-10	1.19165e-08
MOCS2	5q11.2	-0.274938	7.65324e-10	1.21131e-08
HDAC10	22q13.33	0.274826	7.78031e-10	1.23046e-08
TACC3	4p16.3	0.274802	7.80779e-10	1.23384e-08
DTD2	14q12	-0.274703	7.92246e-10	1.25098e-08
DRD4	11p15.5	0.274631	8.00682e-10	1.26331e-08
LILRB4	19q13.42	-0.274563	8.08668e-10	1.27492e-08
TRIM22	11p15.4	-0.274532	8.12353e-10	1.27973e-08
SIGLEC5	19q13.41	-0.27451	8.14978e-10	1.28286e-08
FOPNL	16p13.11	-0.274488	8.17548e-10	1.2859e-08
KLHL17	1p36.33	0.274369	8.31988e-10	1.30759e-08
CD68	17p13.1	-0.274345	8.3492e-10	1.31118e-08
SF1	11q13.1	0.274325	8.37331e-10	1.31395e-08
CD163	12p13.31	-0.274273	8.4378e-10	1.32304e-08
ALOX5AP	13q12.3	-0.274246	8.47147e-10	1.32728e-08
PPP4R3B	2p16.1	-0.274175	8.5596e-10	1.34005e-08
RTN4R	22q11.21	0.274169	8.56756e-10	1.34026e-08
SLCO2B1	11q13.4	-0.274126	8.6216e-10	1.34558e-08
PDE4B	1p31.3	-0.274129	8.61693e-10	1.34558e-08
TLR2	4q31.3	-0.274133	8.61226e-10	1.34558e-08
ATP6V1G1	9q32	-0.274078	8.6819e-10	1.35395e-08
GUSBP1	5p14.3	0.274038	8.73313e-10	1.36088e-08
SFPQ	1p34.3	0.274028	8.74544e-10	1.36175e-08
GON7	14q32.12	-0.273965	8.82609e-10	1.37325e-08
RAP2C	Xq26.2	-0.273732	9.1318e-10	1.41972e-08
LHFPL2	5q14.1	-0.273624	9.27794e-10	1.44133e-08
C14ORF119	14q11.2	-0.273441	9.52926e-10	1.47923e-08
SARS2	19q13.2	0.273391	9.5984e-10	1.48882e-08
KDM2A	11q13.2	0.273357	9.64579e-10	1.49502e-08
HNRNPR	1p36.12	0.273338	9.67308e-10	1.4981e-08
TNPO1	5q13.2	-0.27329	9.74036e-10	1.50737e-08
CLK2	1q22	0.273255	9.79092e-10	1.51403e-08
PSMA1	11p15.2	-0.273227	9.83143e-10	1.51913e-08
TMEM94	17q25.1	0.273157	9.9316e-10	1.53343e-08
MAPK7	17p11.2	0.273052	1.0085e-09	1.55593e-08
TMPRSS9	19p13.3	0.273015	1.01387e-09	1.56302e-08
CD46	1q32.2	-0.272926	1.02718e-09	1.58232e-08
NDUFV1	11q13.2	0.272916	1.02868e-09	1.58343e-08
NOMO2	16p12.3	0.272786	1.04829e-09	1.61238e-08
GNL2	1p34.3	0.272733	1.05638e-09	1.6236e-08
SPTY2D1	11p15.1	-0.272712	1.05971e-09	1.62747e-08
DEPDC5	22q12.2-q12.3	0.272687	1.06348e-09	1.63202e-08
ACAT1	11q22.3	-0.272537	1.087e-09	1.66685e-08
PIK3R2	19p13.11	0.272518	1.08995e-09	1.6701e-08
CDKN2D	19p13.2	0.272436	1.10302e-09	1.68885e-08
BTLA	3q13.2	-0.272425	1.10485e-09	1.69037e-08
NOP53	19q13.33	0.272368	1.11396e-09	1.703e-08
TFPT	19q13.42	0.272344	1.11785e-09	1.70766e-08
SLA	8q24.22	-0.272239	1.13508e-09	1.73266e-08
SREK1IP1	5q12.3	-0.272117	1.15535e-09	1.76227e-08
PPP6R1	19q13.42	0.272018	1.17206e-09	1.78641e-08
CRTAM	11q24.1	-0.271914	1.18997e-09	1.81235e-08
PTCHD3P1	10p11.23	-0.271897	1.19282e-09	1.81532e-08
POLR3H	22q13.2	0.271831	1.20429e-09	1.83139e-08
MAGED4B	Xp11.22	0.27174	1.22037e-09	1.85445e-08
LEPR	1p31.3	-0.271682	1.23054e-09	1.86849e-08
PRSS53	16p11.2	0.271596	1.24607e-09	1.89065e-08
U2AF1	21q22.3	0.271545	1.2553e-09	1.90184e-08
UBL3	13q12.3	-0.271545	1.25533e-09	1.90184e-08
ADD3	10q25.1-q25.2	-0.271518	1.26024e-09	1.90785e-08
C1ORF54	1q21.2	-0.271458	1.2712e-09	1.923e-08
LRRC25	19p13.11	-0.271364	1.28861e-09	1.94787e-08
FAAP20	1p36.33	0.271282	1.30393e-09	1.96956e-08
RBM12B-AS1	8q22.1	0.271266	1.307e-09	1.97273e-08
TRAF2	9q34.3	0.27122	1.31562e-09	1.98424e-08
ELF1	13q14.11	-0.270981	1.362e-09	2.05267e-08
ADAT3	19p13.3	0.270923	1.37334e-09	2.0682e-08
APEX2	Xp11.21	0.270792	1.39955e-09	2.1061e-08
SPINT2	19q13.2	0.270722	1.41379e-09	2.12596e-08
TMEM38B	9q31.2	-0.270712	1.41587e-09	2.12749e-08
EIF4G1	3q27.1	0.270697	1.41892e-09	2.13049e-08
CLPTM1L	5p15.33	0.270603	1.43831e-09	2.158e-08
MRPL33	2p23.2	-0.270542	1.45106e-09	2.17551e-08
PIN1	19p13.2	0.270419	1.47704e-09	2.21282e-08
IDNK	9q21.32	-0.270357	1.49028e-09	2.231e-08
TINF2	14q12	-0.2702	1.52445e-09	2.27708e-08
TLR10	4p14	-0.2702	1.52434e-09	2.27708e-08
BLOC1S2	10q24.31	-0.270206	1.52299e-09	2.27708e-08
HNRNPA1	12q13.13	0.27018	1.5288e-09	2.2819e-08
CCNG1	5q34	-0.270019	1.56455e-09	2.33353e-08
USP38	4q31.21	-0.2699	1.5917e-09	2.37227e-08
USP49	6p21.1	0.269856	1.60162e-09	2.38529e-08
BST1	4p15.32	-0.269819	1.6102e-09	2.3963e-08
ZNF497	19q13.43	0.2698	1.61474e-09	2.40128e-08
DMAP1	1p34.1	0.269746	1.62719e-09	2.41802e-08
MREG	2q35	-0.269737	1.62925e-09	2.41929e-08
MYH3	17p13.1	0.269707	1.6363e-09	2.42798e-08
CYTH2	19q13.33	0.269637	1.65283e-09	2.45071e-08
CAPZA1	1p13.2	-0.269621	1.65666e-09	2.45458e-08
CD14	5q31.3	-0.269551	1.67336e-09	2.47751e-08
CASP5	11q22.3	-0.269528	1.67896e-09	2.48397e-08
TIMM44	19p13.2	0.269521	1.68068e-09	2.4847e-08
HPGDS	4q22.3	-0.26942	1.7053e-09	2.51925e-08
DCTN1	2p13.1	0.269371	1.71731e-09	2.53514e-08
TYW5	2q33.1	-0.269355	1.72125e-09	2.5391e-08
GPATCH1	19q13.11	0.26935	1.72254e-09	2.53914e-08
SAR1A	10q22.1	-0.269281	1.73968e-09	2.56253e-08
SPERT	13q14.13	0.269255	1.74603e-09	2.57001e-08
TMEM144	4q32.1	-0.269249	1.74773e-09	2.57063e-08
TMEM245	9q31.3	-0.26922	1.75482e-09	2.5792e-08
EYA2	20q13.12	0.269076	1.79158e-09	2.63131e-08
BPNT1	1q41	-0.269055	1.79684e-09	2.6371e-08
IQCE	7p22.3	0.269022	1.8055e-09	2.64789e-08
API5	11p12	-0.268973	1.81819e-09	2.66457e-08
CCL8	17q12	-0.268927	1.83017e-09	2.68017e-08
MAP3K8	10p11.23	-0.268887	1.84064e-09	2.69356e-08
BCL7A	12q24.31	0.268815	1.85965e-09	2.7194e-08
TRAPPC9	8q24.3	0.268727	1.8833e-09	2.75199e-08
TTYH3	7p22.3	0.268631	1.90929e-09	2.78593e-08
CCL23	17q12	-0.268635	1.90824e-09	2.78593e-08
MCM3	6p12.2	0.268591	1.92034e-09	2.80003e-08
MITF	3p13	-0.268553	1.93077e-09	2.81321e-08
MECP2	Xq28	0.268471	1.9535e-09	2.84299e-08
ABCA7	19p13.3	0.268469	1.95403e-09	2.84299e-08
ARHGAP33	19q13.12	0.268381	1.97893e-09	2.87715e-08
PKD2L1	10q24.31	-0.268268	2.01121e-09	2.92198e-08
MIR100HG	11q24.1	-0.268234	2.02098e-09	2.93405e-08
PILRA	7q22.1	-0.268174	2.03816e-09	2.95687e-08
OGFOD2	12q24.31	0.268168	2.04013e-09	2.9576e-08
SLAMF8	1q23.2	-0.26813	2.05103e-09	2.96913e-08
VPS29	12q24.11	-0.268133	2.05024e-09	2.96913e-08
SPG7	16q24.3	0.268107	2.05778e-09	2.97677e-08
MAGT1	Xq21.1	-0.268035	2.07919e-09	3.00559e-08
LYPLA2	1p36.11	0.267964	2.10022e-09	3.03382e-08
ENPP2	8q24.12	-0.267738	2.16923e-09	3.13126e-08
YIPF2	19p13.2	0.267702	2.18019e-09	3.14483e-08
C2ORF69	2q33.1	-0.267683	2.18618e-09	3.15122e-08
ANXA5	4q27	-0.267646	2.19789e-09	3.16583e-08
CAMK1	3p25.3	-0.267565	2.2233e-09	3.20016e-08
VMP1	17q23.1	-0.267528	2.23515e-09	3.21492e-08
ATG4C	1p31.3	-0.267495	2.2457e-09	3.2278e-08
CHI3L2	1p13.2	-0.267454	2.25886e-09	3.2444e-08
OPA3	19q13.32	0.267436	2.26465e-09	3.25041e-08
FAM120AOS	9q22.31	-0.26739	2.27946e-09	3.26933e-08
NCDN	1p34.3	0.267359	2.28958e-09	3.28151e-08
TAGAP	6q25.3	-0.267253	2.32427e-09	3.32887e-08
AGAP3	7q36.1	0.267222	2.33455e-09	3.34122e-08
FRMD8	11q13.1	0.267111	2.37163e-09	3.39189e-08
LRCH4	7q22.1	0.267048	2.39298e-09	3.41999e-08
N4BP2L1	13q13.1	-0.266908	2.44095e-09	3.48608e-08
MINDY3	10p13	-0.266844	2.46334e-09	3.51558e-08
CMKLR1	12q23.3	-0.266792	2.48165e-09	3.5392e-08
GGA1	22q13.1	0.266755	2.49473e-09	3.55535e-08
ATXN7L3	17q21.31	0.266742	2.49928e-09	3.55931e-08
PLA2G6	22q13.1	0.266654	2.53064e-09	3.59889e-08
RAB42	1p35.3	-0.266658	2.52919e-09	3.59889e-08
PCNP	3q12.3	-0.266639	2.53604e-09	3.60403e-08
CEP164	11q23.3	0.26653	2.57576e-09	3.65791e-08
PHF13	1p36.31	0.266271	2.67206e-09	3.79058e-08
TOMM40	19q13.32	0.266269	2.67294e-09	3.79058e-08
NECAP1	12p13.31	-0.266263	2.67507e-09	3.79093e-08
SUCLG1	2p11.2	-0.266099	2.73778e-09	3.87709e-08
ARMC1	8q13.1	-0.266005	2.7745e-09	3.92633e-08
IGSF9	1q23.2	0.265922	2.80749e-09	3.97022e-08
PDLIM3	4q35.1	-0.265915	2.81009e-09	3.97113e-08
GASK1B	4q32.1	-0.265736	2.88226e-09	4.07027e-08
NR1H3	11p11.2	-0.265685	2.90304e-09	4.09673e-08
NELFA	4p16.3	0.265609	2.93439e-09	4.13808e-08
TMEM87B	2q13	-0.265509	2.97606e-09	4.19099e-08
BZW1	2q33.1	-0.265514	2.97414e-09	4.19099e-08
DSTN	20p12.1	-0.265353	3.04257e-09	4.28167e-08
ASAH1	8p22	-0.265306	3.06273e-09	4.30703e-08
ATAD3B	1p36.33	0.265202	3.10811e-09	4.36781e-08
SLC19A2	1q24.2	-0.265186	3.1151e-09	4.37458e-08
INO80B	2p13.1	0.265178	3.11871e-09	4.37661e-08
DRAM2	1p13.3	-0.265055	3.1729e-09	4.44955e-08
OSTC	4q25	-0.264924	3.23213e-09	4.52948e-08
SLC39A8	4q24	-0.264777	3.29967e-09	4.62091e-08
POU6F2	7p14.1	0.264736	3.31875e-09	4.64441e-08
STARD3NL	7p14.1	-0.264706	3.33317e-09	4.66136e-08
CX3CR1	3p22.2	-0.264565	3.39972e-09	4.75113e-08
CD2	1p13.1	-0.264518	3.42227e-09	4.77934e-08
ALX3	1p13.3	0.264417	3.47142e-09	4.84462e-08
PSMC6	14q22.1	-0.264397	3.48094e-09	4.85455e-08
C16ORF54	16p11.2	-0.264348	3.50518e-09	4.88499e-08
GFM2	5q13.3	-0.264325	3.5167e-09	4.89766e-08
ZEB2	2q22.3	-0.264236	3.56097e-09	4.95589e-08
CDT1	16q24.3	0.264133	3.61264e-09	5.02434e-08
PDHB	3p14.3	-0.26402	3.6705e-09	5.10128e-08
USP36	17q25.3	0.264001	3.68044e-09	5.11158e-08
KCTD12	13q22.3	-0.26397	3.69646e-09	5.1303e-08
CACNA2D4	12p13.33	-0.263936	3.7138e-09	5.15082e-08
GABPB1	15q21.2	-0.263907	3.72911e-09	5.1685e-08
SELENOK	3p21.1	-0.263867	3.75024e-09	5.19422e-08
CTNNBL1	20q11.23	0.263802	3.78435e-09	5.23787e-08
TMEM251	14q32.12	-0.263757	3.80856e-09	5.26776e-08
C5AR1	19q13.32	-0.263721	3.82794e-09	5.29094e-08
RAB3D	19p13.2	0.263698	3.84014e-09	5.30418e-08
JAG2	14q32.33	0.26368	3.8499e-09	5.31402e-08
TDO2	4q32.1	-0.263645	3.86868e-09	5.33629e-08
CLEC10A	17p13.1	-0.263618	3.88346e-09	5.35302e-08
CNRIP1	2p14	-0.263498	3.94896e-09	5.4396e-08
EIF5	14q32.32	-0.263465	3.96762e-09	5.46157e-08
SH2D1B	1q23.3	-0.263432	3.98606e-09	5.48321e-08
CKAP4	12q23.3	0.263412	3.9972e-09	5.49478e-08
RMDN2	2p22.2	-0.263335	4.04052e-09	5.55055e-08
MOV10	1p13.2	0.263268	4.07837e-09	5.59874e-08
DHX30	3p21.31	0.263249	4.08908e-09	5.60963e-08
EXOC5	14q22.3	-0.263143	4.15047e-09	5.68998e-08
CSAD	12q13.13	0.263108	4.17071e-09	5.71384e-08
NDUFS1	2q33.3	-0.263024	4.21975e-09	5.77711e-08
ZNF280D	15q21.3	-0.263016	4.22487e-09	5.7802e-08
ZFYVE16	5q14.1	-0.263003	4.23264e-09	5.7869e-08
THRAP3	1p34.3	0.262968	4.25329e-09	5.8112e-08
AUTS2	7q11.22	0.262922	4.28087e-09	5.84492e-08
RALB	2q14.2	-0.262891	4.29914e-09	5.8659e-08
C20ORF204	20q13.33	0.262806	4.35043e-09	5.93186e-08
RASSF4	10q11.21	-0.262769	4.37331e-09	5.95905e-08
GOLGA2	9q34.11	0.262749	4.38548e-09	5.9716e-08
GAB3	Xq28	-0.262676	4.4301e-09	6.02828e-08
SNX2	5q23.2	-0.26266	4.44024e-09	6.03801e-08
PPP1CB	2p23.2	-0.262622	4.4639e-09	6.06609e-08
LINC00852	3p25.3	0.262614	4.46874e-09	6.06858e-08
TMEM176B	7q36.1	-0.262609	4.47218e-09	6.06917e-08
TAF6	7q22.1	0.262593	4.48191e-09	6.07828e-08
SYNE2	14q23.2	0.262587	4.48555e-09	6.07914e-08
TCHP	12q24.11	0.26251	4.53406e-09	6.13664e-08
ETFRF1	12p12.1	-0.262514	4.53162e-09	6.13664e-08
PRKD2	19q13.32	0.262495	4.54384e-09	6.14261e-08
PCP2	19p13.2	0.262493	4.54456e-09	6.14261e-08
KIAA1522	1p35.1	0.26247	4.55934e-09	6.15846e-08
ENGASE	17q25.3	0.262348	4.63793e-09	6.26043e-08
GYG1	3q24	-0.262333	4.6472e-09	6.26875e-08
WRAP73	1p36.32	0.262291	4.67468e-09	6.29805e-08
TRUB1	10q25.3	-0.26229	4.67516e-09	6.29805e-08
SLC35D2	9q22.32	-0.262242	4.70678e-09	6.33641e-08
SGMS1	10q11.23	-0.262216	4.72354e-09	6.35473e-08
ARHGEF3	3p14.3	-0.262069	4.82133e-09	6.48198e-08
MKI67	10q26.2	0.262053	4.83221e-09	6.49228e-08
TSC2	16p13.3	0.262047	4.83606e-09	6.49313e-08
MPZL3	11q23.3	-0.262032	4.84626e-09	6.5025e-08
NAIP	5q13.2	-0.261934	4.91326e-09	6.58802e-08
CCR4	3p22.3	-0.261862	4.96244e-09	6.64954e-08
KIAA0556	16p12.1	0.261837	4.9797e-09	6.66823e-08
PPP3R1	2p14	-0.261826	4.98703e-09	6.67363e-08
CD300LB	17q25.1	-0.261808	5.00015e-09	6.68674e-08
NRF1	7q32.2	0.261756	5.03609e-09	6.73035e-08
ADCK5	8q24.3	0.261726	5.05692e-09	6.75372e-08
GRPEL2	5q32	-0.261691	5.0818e-09	6.78245e-08
LINC00265	7p14.1	0.261685	5.0864e-09	6.78411e-08
RAB32	6q24.3	-0.261618	5.13343e-09	6.84231e-08
CCL3	17q12	-0.261588	5.15484e-09	6.86179e-08
CLIC2	Xq28	-0.261593	5.15188e-09	6.86179e-08
GNPDA2	4p12	-0.26156	5.17515e-09	6.88429e-08
YTHDF3	8q12.3	-0.261521	5.20301e-09	6.91678e-08
CIAO2A	15q22.31	-0.261366	5.31654e-09	7.06306e-08
MFSD3	8q24.3	0.261359	5.32186e-09	7.06547e-08
MRPL45	17q12	-0.261289	5.37348e-09	7.12931e-08
GOLGB1	3q13.33	0.261217	5.42765e-09	7.19645e-08
KDM4A	1p34.2-p34.1	0.261166	5.46592e-09	7.24243e-08
TTC39B	9p22.3	-0.261104	5.51343e-09	7.30059e-08
WHRN	9q32	0.261038	5.56399e-09	7.36271e-08
EAF1	3p25.1	-0.261031	5.56917e-09	7.36474e-08
TMEM128	4p16.3	-0.26098	5.60891e-09	7.41243e-08
MMRN1	4q22.1	-0.260938	5.64167e-09	7.45084e-08
HLA-DPB1	6p21.32	-0.260911	5.66264e-09	7.47365e-08
EFR3A	8q24.22	-0.260903	5.6692e-09	7.47742e-08
P2RY11	19p13.2	0.26079	5.75832e-09	7.58505e-08
EIF2S1	14q23.3	-0.260793	5.75606e-09	7.58505e-08
TSC22D4	7q22.1	0.260696	5.83395e-09	7.67965e-08
IL10RA	11q23.3	-0.260672	5.85381e-09	7.70078e-08
MYH7B	20q11.22	0.260613	5.90159e-09	7.75858e-08
RABL6	9q34.3	0.260575	5.93284e-09	7.78985e-08
TRPV2	17p11.2	-0.260574	5.9331e-09	7.78985e-08
KIFC1	6p21.32	0.260444	6.0408e-09	7.92609e-08
MORN1	1p36.32	0.26042	6.06081e-09	7.94719e-08
KCNC4	1p13.3	0.260404	6.07488e-09	7.96046e-08
ARHGEF6	Xq26.3	-0.26032	6.14601e-09	8.04323e-08
TRAK2	2q33.1	-0.260322	6.14386e-09	8.04323e-08
UBE2O	17q25.1	0.260283	6.17706e-09	8.07862e-08
CCDC12	3p21.31	0.260276	6.18312e-09	8.0813e-08
WDR62	19q13.12	0.260257	6.19938e-09	8.09731e-08
GAR1	4q25	0.260194	6.25356e-09	8.1628e-08
B4GALNT4	11p15.5	0.260146	6.29475e-09	8.21125e-08
STX10	19p13.13	0.260132	6.30708e-09	8.21672e-08
MYCT1	6q25.2	-0.260133	6.30617e-09	8.21672e-08
TCP11L2	12q23.3	-0.26011	6.32615e-09	8.23624e-08
ID2	2p25.1	-0.260085	6.34871e-09	8.26029e-08
OSTF1	9q21.13	-0.26006	6.37046e-09	8.28324e-08
PRIMPOL	4q35.1	-0.260012	6.41287e-09	8.33301e-08
SUN2	22q13.1	0.25997	6.45007e-09	8.37596e-08
PWWP3A	19p13.3	0.259932	6.48408e-09	8.41471e-08
TRIOBP	22q13.1	0.259879	6.53146e-09	8.4655e-08
PFAS	17p13.1	0.259879	6.53161e-09	8.4655e-08
STX1A	7q11.23	0.259738	6.65937e-09	8.62103e-08
LYVE1	11p15.4	-0.259738	6.66015e-09	8.62103e-08
ZNF408	11p11.2	0.25971	6.68557e-09	8.64838e-08
TAF7	5q31.3	-0.259704	6.69133e-09	8.65029e-08
GPAT3	4q21.23	-0.259675	6.71764e-09	8.67875e-08
MED24	17q21.1	0.259645	6.74548e-09	8.70914e-08
RFTN2	2q33.1	-0.259466	6.91375e-09	8.92068e-08
FAM86HP	3q22.1	0.259451	6.92848e-09	8.93398e-08
LRFN1	19q13.2	0.259379	6.99753e-09	9.01725e-08
SLC30A5	5q13.1-q13.2	-0.25937	7.00616e-09	9.02261e-08
SIGLEC8	19q13.41	-0.259359	7.01711e-09	9.03095e-08
RREB1	6p24.3	0.259306	7.0685e-09	9.09129e-08
ACSM5	16p12.3	-0.259294	7.07946e-09	9.09959e-08
HERC2	15q13.1	0.25928	7.09315e-09	9.11138e-08
RRP1B	21q22.3	0.259245	7.12754e-09	9.14973e-08
PDE12	3p14.3	-0.259235	7.1373e-09	9.15644e-08
SCFD1	14q12	-0.259168	7.20371e-09	9.23576e-08
DNAJB2	2q35	0.258869	7.50631e-09	9.61761e-08
PLGRKT	9p24.1	-0.258803	7.57395e-09	9.69812e-08
CDC34	19p13.3	0.258762	7.61712e-09	9.74721e-08
NFS1	20q11.22	0.25873	7.65074e-09	9.78403e-08
FAM193B	5q35.3	0.258635	7.75156e-09	9.90668e-08
SENP8	15q23	-0.258605	7.78343e-09	9.94111e-08
ANKRD23	2q11.2	0.25858	7.81021e-09	9.96901e-08
SERPINB9	6p25.2	-0.258514	7.88108e-09	1.00531e-07
CCNO	5q11.2	0.258434	7.96747e-09	1.01569e-07
RHOQ	2p21	-0.258419	7.9839e-09	1.01714e-07
ISCA2	14q24.3	-0.258398	8.00735e-09	1.01948e-07
PHKB	16q12.1	-0.258369	8.03906e-09	1.02288e-07
ZNF526	19q13.2	0.258347	8.06355e-09	1.02535e-07
RGS12	4p16.3	0.258326	8.08698e-09	1.02768e-07
SAMHD1	20q11.23	-0.25832	8.09356e-09	1.02787e-07
GRAMD4	22q13.31	0.258275	8.14302e-09	1.0335e-07
FASN	17q25.3	0.258159	8.27335e-09	1.04938e-07
GPR179	17q12	0.258154	8.27983e-09	1.04954e-07
RAP2A	13q32.1	-0.258122	8.31609e-09	1.05348e-07
NFRKB	11q24.3	0.258096	8.34502e-09	1.05515e-07
TMEM86A	11p15.1	-0.258098	8.3432e-09	1.05515e-07
ZDHHC20	13q12.11	-0.258099	8.34193e-09	1.05515e-07
AK3	9p24.1	-0.258091	8.35076e-09	1.05522e-07
JRK	8q24.3	0.258068	8.3775e-09	1.05793e-07
FKRP	19q13.32	0.257928	8.53975e-09	1.07775e-07
SDE2	1q42.12	-0.25791	8.56092e-09	1.07975e-07
BMT2	7q31.1	-0.257846	8.63638e-09	1.08858e-07
ATG4D	19p13.2	0.257834	8.65014e-09	1.08964e-07
BRD1	22q13.33	0.257786	8.70681e-09	1.09609e-07
GPKOW	Xp11.23	0.257766	8.73142e-09	1.0985e-07
ZMIZ2	7p13	0.257738	8.76502e-09	1.10204e-07
SMG9	19q13.31	0.257689	8.82363e-09	1.10872e-07
TLR6	4p14	-0.257679	8.8359e-09	1.10888e-07
CTBS	1p22.3	-0.257681	8.83334e-09	1.10888e-07
KCP	7q32.1	0.257658	8.86061e-09	1.11129e-07
EHBP1L1	11q13.1	0.257603	8.92725e-09	1.11868e-07
SDHC	1q23.3	-0.257601	8.93061e-09	1.11868e-07
SKOR1	15q23	0.25759	8.94408e-09	1.11898e-07
DCTN5	16p12.2	-0.257591	8.94224e-09	1.11898e-07
NCKIPSD	3p21.31	0.257523	9.02565e-09	1.12779e-07
CD300C	17q25.1	-0.257527	9.02043e-09	1.12779e-07
SPRN	10q26.3	0.257478	9.08206e-09	1.13413e-07
MIR205HG	1q32.2	0.257472	9.08908e-09	1.13431e-07
CEPT1	1p13.3	-0.257415	9.16011e-09	1.14247e-07
CCDC150	2q33.1	0.257334	9.26193e-09	1.15445e-07
NAA40	11q13.1	0.257277	9.33487e-09	1.16282e-07
RDX	11q22.3	-0.257262	9.35282e-09	1.16434e-07
NSUN2	5p15.31	0.257247	9.37202e-09	1.16601e-07
CBARP	19p13.3	0.257172	9.46954e-09	1.17742e-07
COPG1	3q21.3	0.257128	9.52604e-09	1.18372e-07
IL10RB	21q22.11	-0.257078	9.59061e-09	1.19101e-07
CD38	4p15.32	-0.257061	9.61403e-09	1.19318e-07
DHX32	10q26.2	-0.25704	9.64139e-09	1.19584e-07
USP12	13q12.13	-0.257	9.69412e-09	1.20164e-07
INTS3	1q21.3	0.256993	9.7028e-09	1.20198e-07
PIGQ	16p13.3	0.256986	9.71176e-09	1.20235e-07
RBM28	7q32.1	0.256981	9.71919e-09	1.20253e-07
ING5	2q37.3	0.256892	9.8368e-09	1.21634e-07
RRAGA	9p22.1	-0.256785	9.98116e-09	1.23343e-07
SBNO2	19p13.3	0.256727	1.00616e-08	1.24261e-07
RUBCNL	13q14.13	-0.256705	1.00909e-08	1.24547e-07
TMEM45B	11q24.3	-0.25667	1.01393e-08	1.25067e-07
ANO8	19p13.11	0.256491	1.03898e-08	1.28079e-07
SKI	1p36.33-p36.32	0.256471	1.04175e-08	1.28343e-07
RBM6	3p21.31	0.256403	1.05138e-08	1.29445e-07
TICRR	15q26.1	0.256399	1.05198e-08	1.29445e-07
ABCD3	1p21.3	-0.256364	1.05706e-08	1.29991e-07
SCAP	3p21.31	0.256346	1.05962e-08	1.30226e-07
HELQ	4q21.23	-0.256328	1.06226e-08	1.30472e-07
POMP	13q12.3	-0.256317	1.06379e-08	1.30501e-07
EMC3	3p25.3	-0.256317	1.06375e-08	1.30501e-07
WDR18	19p13.3	0.256306	1.06542e-08	1.30569e-07
MCFD2	2p21	-0.256304	1.06565e-08	1.30569e-07
FABP3	1p35.2	-0.256236	1.07556e-08	1.31704e-07
BREA2	8q24.3	0.256206	1.07995e-08	1.32161e-07
HECTD4	12q24.13	0.256142	1.08935e-08	1.33231e-07
IQGAP3	1q22	0.256096	1.0963e-08	1.33949e-07
NRTN	19p13.3	0.256094	1.09655e-08	1.33949e-07
CHD2	15q26.1	0.256089	1.09728e-08	1.33957e-07
TTC5	14q11.2	-0.25593	1.12119e-08	1.36793e-07
DNM1P35	15q24.2	0.255906	1.12481e-08	1.37069e-07
PSMA6	14q13.2	-0.25591	1.12422e-08	1.37069e-07
GPAA1	8q24.3	0.255898	1.12613e-08	1.37147e-07
PDE1A	2q32.1	-0.255893	1.12681e-08	1.37147e-07
JAK2	9p24.1	-0.255869	1.13047e-08	1.3751e-07
TRIM34	11p15.4	-0.25579	1.14277e-08	1.38923e-07
IGFBP7	4q12	-0.255648	1.16494e-08	1.41532e-07
CTBP1	4p16.3	0.255584	1.17501e-08	1.4267e-07
NIPBL	5p13.2	0.255505	1.18771e-08	1.44126e-07
MAP4K2	11q13.1	0.255489	1.19024e-08	1.44346e-07
MPP5	14q23.3	-0.255388	1.20669e-08	1.46253e-07
MAPK14	6p21.31	-0.25537	1.20958e-08	1.46515e-07
USP19	3p21.31	0.255338	1.21489e-08	1.4707e-07
AGPS	2q31.2	-0.255295	1.22204e-08	1.47846e-07
PHF11	13q14.2	-0.255214	1.2355e-08	1.49385e-07
AHRR	5p15.33	0.255151	1.24608e-08	1.50575e-07
KATNBL1	15q14	-0.255109	1.25313e-08	1.51336e-07
SOAT1	1q25.2	-0.255029	1.26678e-08	1.52892e-07
KAT2B	3p24.3	-0.254991	1.27319e-08	1.53575e-07
P2RX7	12q24.31	-0.2549	1.28904e-08	1.55393e-07
CHMP4B	20q11.22	0.254836	1.30028e-08	1.56654e-07
LILRB1	19q13.42	-0.254747	1.31598e-08	1.58357e-07
CD5L	1q23.1	-0.254749	1.3156e-08	1.58357e-07
RBM15B	3p21.2	0.254667	1.33013e-08	1.59964e-07
MRPL44	2q36.1	-0.254592	1.34377e-08	1.61509e-07
COL6A4P1	3p25.1	0.25445	1.3698e-08	1.64539e-07
SCAMP4	19p13.3	0.254436	1.37237e-08	1.64652e-07
ABHD18	4q28.2	-0.254439	1.37172e-08	1.64652e-07
MIDN	19p13.3	0.25428	1.40154e-08	1.68051e-07
TGFBR1	9q22.33	-0.254143	1.42761e-08	1.71076e-07
TXNDC15	5q31.1	-0.254115	1.43289e-08	1.71607e-07
CC2D1B	1p32.3	0.254089	1.43801e-08	1.72118e-07
CD72	9p13.3	-0.253951	1.46503e-08	1.75248e-07
CDH24	14q11.2	0.25365	1.52548e-08	1.82371e-07
BROX	1q41	-0.253623	1.53111e-08	1.82828e-07
ARL2BP	16q13	-0.253625	1.53057e-08	1.82828e-07
FOXH1	8q24.3	0.253599	1.53598e-08	1.833e-07
PRKACA	19p13.12	0.253567	1.54267e-08	1.8399e-07
MFSD8	4q28.2	-0.253553	1.54555e-08	1.84224e-07
HOMER3	19p13.11	0.25354	1.54823e-08	1.84435e-07
GLI4	8q24.3	0.253435	1.57023e-08	1.86945e-07
BSN	3p21.31	0.253418	1.57379e-08	1.87259e-07
SRP9	1q42.12	-0.253399	1.57773e-08	1.87617e-07
FGFR1OP2	12p11.23	-0.253371	1.58362e-08	1.88095e-07
APIP	11p13	-0.253372	1.58353e-08	1.88095e-07
PLAAT4	11q12.3	-0.253351	1.58803e-08	1.88509e-07
GSDMA	17q21.1	-0.253318	1.59496e-08	1.8922e-07
EEF1A1	6q13	-0.253284	1.6024e-08	1.8999e-07
ECSCR	5q31.2	-0.253228	1.61429e-08	1.91289e-07
SUGP2	19p13.11	0.253219	1.61633e-08	1.91368e-07
COA5	2q11.2	-0.253217	1.61686e-08	1.91368e-07
PPP1R10	6p21.33	0.253197	1.62114e-08	1.91762e-07
DDRGK1	20p13	0.253158	1.62967e-08	1.92659e-07
SUCLA2	13q14.2	-0.253134	1.63489e-08	1.93162e-07
SLC35C2	20q13.12	0.253079	1.64696e-08	1.94474e-07
SPNS1	16p11.2	0.252967	1.67189e-08	1.97291e-07
TUBG2	17q21.2	0.252956	1.67439e-08	1.97291e-07
RFXANK	19p13.11	0.252956	1.67442e-08	1.97291e-07
AKAP17A	Xp22.33 and Yp11.2	0.252954	1.67472e-08	1.97291e-07
SIRPB2	20p13	-0.252948	1.67622e-08	1.97352e-07
PLEKHO2	15q22.31	-0.252921	1.68227e-08	1.97949e-07
FAM45BP	Xq26.1	-0.252801	1.7094e-08	2.01023e-07
UTP18	17q21.33	-0.252796	1.71074e-08	2.01064e-07
CEMP1	16p13.3	0.252761	1.71864e-08	2.01875e-07
EMD	Xq28	0.252667	1.74035e-08	2.04306e-07
ATG7	3p25.3	-0.252634	1.74815e-08	2.04865e-07
PTCD2	5q13.2	-0.252638	1.74731e-08	2.04865e-07
TNFAIP8L3	15q21.2	-0.252641	1.74645e-08	2.04865e-07
MVD	16q24.2	0.252616	1.75229e-08	2.05147e-07
ACBD5	10p12.1	-0.252615	1.75259e-08	2.05147e-07
NOC3L	10q23.33	-0.252608	1.75426e-08	2.05224e-07
TBX6	16p11.2	0.2526	1.75617e-08	2.05327e-07
THOP1	19p13.3	0.25259	1.75843e-08	2.05473e-07
ARVCF	22q11.21	0.252475	1.78567e-08	2.08535e-07
LENG8	19q13.42	0.252349	1.81597e-08	2.1195e-07
ZFAND5	9q21.13	-0.252245	1.84152e-08	2.14808e-07
MINPP1	10q23.2	-0.252232	1.84464e-08	2.15048e-07
MSMO1	4q32.3	-0.252203	1.85172e-08	2.15749e-07
MAGED4	Xp11.22	0.252117	1.87314e-08	2.18118e-07
MAST1	19p13.13	0.2521	1.87749e-08	2.185e-07
RNF115	1q21.1	-0.252075	1.88363e-08	2.19088e-07
AP1M1	19p13.11	0.25199	1.90515e-08	2.21462e-07
CASP4	11q22.3	-0.251979	1.90789e-08	2.21654e-07
PPRC1	10q24.32	0.251932	1.91991e-08	2.22921e-07
CD209	19p13.2	-0.251926	1.92158e-08	2.22987e-07
GTF3A	13q12.2	-0.251915	1.92451e-08	2.23198e-07
TMEM132A	11q12.2	0.251827	1.94716e-08	2.25696e-07
OTUD3	1p36.13	0.251795	1.95539e-08	2.2652e-07
ZNF692	1q44	0.251758	1.96514e-08	2.27519e-07
WDR61	15q25.1	-0.251717	1.9758e-08	2.28622e-07
MRPL22	5q33.2	-0.251652	1.99316e-08	2.30498e-07
NCF4	22q12.3	-0.251527	2.02641e-08	2.34209e-07
LZTR1	22q11.21|22q11.1-q11.2	0.251419	2.05582e-08	2.37472e-07
VCX3B	Xp22.31	0.251324	2.08201e-08	2.4036e-07
THAP5	7q31.1	-0.251315	2.08445e-08	2.40504e-07
ZCCHC4	4p15.2	-0.251271	2.09687e-08	2.418e-07
UBQLN1	9q21.32|9q21.2-q21.3	-0.251189	2.11983e-08	2.44307e-07
KRT74	12q13.13	0.25114	2.13356e-08	2.45749e-07
S1PR1	1p21.2	-0.251101	2.14457e-08	2.46876e-07
COL27A1	9q32	0.251063	2.15546e-08	2.47988e-07
PUS7L	12q12	-0.251044	2.16104e-08	2.48489e-07
C1ORF115	1q41	0.25103	2.16506e-08	2.48809e-07
MIS18A	21q22.11	0.250999	2.17385e-08	2.49535e-07
EIF3E	8q23.1	-0.251	2.1736e-08	2.49535e-07
MZF1	19q13.43	0.250919	2.19726e-08	2.52079e-07
FAM149B1	10q22.2	-0.250874	2.21027e-08	2.53428e-07
CYTIP	2q24.1	-0.250861	2.21422e-08	2.53737e-07
LOC91450	15q24.3	0.250852	2.21672e-08	2.53879e-07
CABIN1	22q11.23	0.250844	2.21921e-08	2.54019e-07
SLC30A4	15q21.1|15q21.1	-0.250825	2.22467e-08	2.545e-07
CELSR1	22q13.31	0.250675	2.26953e-08	2.59485e-07
TOP3B	22q11.22	0.250622	2.28564e-08	2.61179e-07
DDO	6q21	-0.250552	2.30695e-08	2.63465e-07
OSER1	20q13.12	-0.250438	2.34193e-08	2.67309e-07
ZNF146	19q13.12	0.250378	2.3608e-08	2.6931e-07
PPP1R13L	19q13.32	0.250345	2.37094e-08	2.70314e-07
VKORC1L1	7q11.21	-0.250337	2.3736e-08	2.70464e-07
FEM1C	5q22.3	-0.25032	2.37876e-08	2.709e-07
IDI1	10p15.3	-0.250291	2.38799e-08	2.71797e-07
DBIL5P	17p13.3	0.250275	2.39313e-08	2.72229e-07
MRC1	10p12.33	-0.250263	2.39684e-08	2.72497e-07
RILP	17p13.3	-0.250255	2.39963e-08	2.72661e-07
MEGF9	9q33.2	-0.250234	2.40623e-08	2.73257e-07
IRF2BP1	19q13.32	0.250196	2.41844e-08	2.74489e-07
WDR46	6p21.32	0.250065	2.46049e-08	2.79105e-07
ILK	11p15.4	-0.250007	2.47942e-08	2.81093e-07
HLA-DOB	6p21.32	-0.249941	2.50119e-08	2.83403e-07
SPATA2	20q13.13	0.249853	2.53052e-08	2.86566e-07
UBLCP1	5q33.3	-0.249846	2.53308e-08	2.86694e-07
CHTOP	1q21.3	0.249788	2.55229e-08	2.88686e-07
SAMD10	20q13.33	0.249785	2.55354e-08	2.88686e-07
NCAPD2	12p13.31	0.24972	2.57545e-08	2.91e-07
ISYNA1	19p13.11	0.249688	2.58623e-08	2.92054e-07
ERF	19q13.2	0.249676	2.59047e-08	2.9237e-07
MZT2A	2q21.1	0.249661	2.59548e-08	2.92772e-07
LENG9	19q13.42	0.249472	2.66131e-08	3.0003e-07
RNF10	12q24.31	0.249451	2.66876e-08	3.00701e-07
DDX41	5q35.3	0.249433	2.67512e-08	3.01249e-07
ADAMTS20	12q12	0.249419	2.67986e-08	3.01463e-07
THAP6	4q21.1	-0.249419	2.68e-08	3.01463e-07
ETNK1	12p12.1	-0.24939	2.69011e-08	3.02431e-07
ZNF800	7q31.33	-0.249361	2.70048e-08	3.03428e-07
CHPF	2q35	0.249323	2.71409e-08	3.04788e-07
KDM2B	12q24.31	0.249285	2.72767e-08	3.06142e-07
ITGA1	5q11.2	-0.249219	2.75163e-08	3.08659e-07
HNRNPA1P33	10q11.22	0.249191	2.76167e-08	3.09442e-07
CD4	12p13.31	-0.249192	2.76147e-08	3.09442e-07
CLC	19q13.2	-0.24914	2.7803e-08	3.11357e-07
NRBP2	8q24.3	0.249124	2.78636e-08	3.11862e-07
DCUN1D4	4q12	-0.249088	2.79949e-08	3.13158e-07
CD8A	2p11.2	-0.24904	2.81719e-08	3.14963e-07
LOC100129534	1p36.32	0.249024	2.82321e-08	3.15461e-07
KLRG1	12p13.31	-0.248928	2.85921e-08	3.19307e-07
IGFBP2	2q35	0.248883	2.8762e-08	3.21027e-07
HSP90B1	12q23.3	0.248876	2.87878e-08	3.21138e-07
MBLAC1	7q22.1	0.248869	2.88151e-08	3.21265e-07
RPP14	3p14.3	-0.248685	2.95214e-08	3.28958e-07
CASP1	11q22.3	-0.248628	2.97417e-08	3.3123e-07
UGP2	2p15	-0.248576	2.9945e-08	3.3331e-07
PPIP5K2	5q21.1	-0.24853	3.01288e-08	3.3517e-07
UBE2D2	5q31.2	-0.248467	3.03807e-08	3.37786e-07
C19ORF71	19p13.3	0.248439	3.04909e-08	3.38825e-07
ZNF324B	19q13.43	0.248421	3.05644e-08	3.39455e-07
CLEC9A	12p13.2	-0.248409	3.06096e-08	3.3977e-07
ACADM	1p31.1	-0.248361	3.08055e-08	3.41756e-07
HNRNPD	4q21.22	0.248342	3.08836e-08	3.42434e-07
COG2	1q42.2	-0.248325	3.09497e-08	3.4298e-07
CLK3	15q24.1	0.248257	3.12302e-08	3.45898e-07
GPRIN3	4q22.1	-0.248234	3.13228e-08	3.46733e-07
PKMYT1	16p13.3	0.248088	3.19282e-08	3.53241e-07
USP3	15q22.31	-0.24805	3.20887e-08	3.54821e-07
FLRT1	11q13.1	0.247887	3.27805e-08	3.62273e-07
GNG2	14q22.1	-0.247856	3.29141e-08	3.63551e-07
KCNA7	19q13.33	0.247826	3.30439e-08	3.64784e-07
CCDC61	19q13.32	0.247792	3.31929e-08	3.66229e-07
UBALD1	16p13.3	0.247774	3.32731e-08	3.66913e-07
EDIL3	5q14.3	-0.247761	3.33292e-08	3.67331e-07
BANP	16q24.2	0.247741	3.34165e-08	3.68092e-07
MTSS2	16q22.1	0.247703	3.35809e-08	3.69701e-07
C12ORF71	12p11.23	0.247683	3.36691e-08	3.7047e-07
CLEC4E	12p13.31	-0.247678	3.36914e-08	3.70514e-07
NIPA2	15q11.2	-0.247656	3.37901e-08	3.71397e-07
RB1	13q14.2	-0.247645	3.384e-08	3.71743e-07
SIGLEC10	19q13.41	-0.247521	3.4391e-08	3.7759e-07
BIN3-IT1	8p21.3	0.247511	3.44384e-08	3.77904e-07
TIPARP	3q25.31	-0.24744	3.47578e-08	3.81203e-07
TUBB	6p21.33	0.247181	3.59557e-08	3.94126e-07
TMEM176A	7q36.1	-0.247164	3.60339e-08	3.94769e-07
GDI1	Xq28	0.247047	3.65913e-08	4.00623e-07
ACSL1	4q35.1	-0.247043	3.66079e-08	4.00623e-07
TLE3	15q23	0.247001	3.68112e-08	4.02628e-07
GPR18	13q32.3	-0.246987	3.68797e-08	4.0316e-07
IFT122	3q21.3-q22.1	0.246962	3.69992e-08	4.04247e-07
CTSO	4q32.1	-0.246931	3.71478e-08	4.0565e-07
DNAJC5	20q13.33	0.246911	3.72454e-08	4.06497e-07
FLNA	Xq28	0.246729	3.81398e-08	4.16033e-07
KBTBD3	11q22.3	-0.246705	3.82621e-08	4.17142e-07
MAGED1	Xp11.22	0.2467	3.82875e-08	4.17193e-07
SEC24A	5q31.1	-0.246614	3.87187e-08	4.21664e-07
CLECL1	12p13.31	-0.246604	3.8767e-08	4.21963e-07
CNOT9	2q35	-0.246565	3.89685e-08	4.23926e-07
SHLD2P1	10q11.22	-0.246511	3.92423e-08	4.26675e-07
ZGLP1	19p13.2	0.246453	3.95416e-08	4.29698e-07
AP2A1	19q13.33	0.246444	3.95871e-08	4.2973e-07
TBXAS1	7q34	-0.246445	3.95831e-08	4.2973e-07
RAB13	1q21.3	0.246417	3.9723e-08	4.30974e-07
MDN1	6q15	0.246408	3.97696e-08	4.31247e-07
PES1	22q12.2	0.246395	3.98404e-08	4.31783e-07
BLZF1	1q24.2	-0.246351	4.00679e-08	4.34015e-07
WASHC4	12q23.3	-0.246302	4.03221e-08	4.36534e-07
PTAR1	9q21.12	-0.246216	4.07769e-08	4.41222e-07
ZNF267	16p11.2	-0.246201	4.0859e-08	4.41873e-07
APP	21q21.3	0.246054	4.16469e-08	4.49911e-07
CYTH4	22q13.1	-0.246056	4.16359e-08	4.49911e-07
ME2	18q21.2	-0.246042	4.17112e-08	4.50364e-07
C1ORF43	1q21.3	-0.245964	4.21399e-08	4.5475e-07
CSF1R	5q32	-0.245865	4.26843e-08	4.60379e-07
NOTCH1	9q34.3	0.245796	4.30693e-08	4.64283e-07
IL7R	5p13.2	-0.24579	4.31007e-08	4.64374e-07
ARF4	3p14.3	-0.245732	4.34245e-08	4.67613e-07
FBXO30	6q24.3	-0.245719	4.35013e-08	4.6819e-07
ZNF219	14q11.2	0.245703	4.35905e-08	4.689e-07
CYP2D7	22q13.2	0.245689	4.36726e-08	4.69533e-07
FAM160B1	10q25.3	-0.245634	4.39841e-08	4.7263e-07
KLRC1	12p13.2	-0.24551	4.46968e-08	4.80032e-07
TNFRSF25	1p36.31	0.245467	4.49454e-08	4.82445e-07
ATP5PB	1p13.2	-0.245412	4.52716e-08	4.85689e-07
LENG1	19q13.42	0.245394	4.53731e-08	4.8626e-07
USP8	15q21.2	-0.245397	4.53545e-08	4.8626e-07
RNPS1	16p13.3	0.24537	4.55185e-08	4.8756e-07
WDR83OS	19p13.13	0.245341	4.56862e-08	4.89097e-07
CWF19L1	10q24.31	-0.245334	4.57289e-08	4.89294e-07
MAP3K4	6q26	0.245305	4.58986e-08	4.9085e-07
CATSPER1	11q13.1	-0.245251	4.62265e-08	4.93833e-07
IARS	9q22.31	-0.245251	4.6224e-08	4.93833e-07
MICAL3	22q11.21	0.245196	4.65524e-08	4.97051e-07
GUCY1B1	4q32.1	-0.245178	4.66617e-08	4.97955e-07
MRPS23	17q22	-0.245119	4.70194e-08	5.01507e-07
SDC2	8q22.1	-0.245095	4.71656e-08	5.02801e-07
VPS16	20p13	0.244936	4.81471e-08	5.12993e-07
ENTPD1	10q24.1	-0.244905	4.83441e-08	5.1482e-07
ATF1	12q13.12	-0.24487	4.85647e-08	5.16897e-07
SPSB3	16p13.3	0.244834	4.87854e-08	5.18972e-07
NAAA	4q21.1	-0.244829	4.88215e-08	5.19082e-07
IFT172	2p23.3	0.2448	4.9003e-08	5.20463e-07
PSME1	14q12	-0.244801	4.89989e-08	5.20463e-07
LILRB2	19q13.42	-0.244757	4.92781e-08	5.2311e-07
BSPRY	9q32	-0.2447	4.96443e-08	5.26721e-07
TMEM151B	6p21.1	0.244687	4.97238e-08	5.2701e-07
SIM2	21q22.13	0.244687	4.97238e-08	5.2701e-07
MRPS27	5q13.2	-0.244606	5.02459e-08	5.32264e-07
AOX1	2q33.1	-0.244585	5.03847e-08	5.33454e-07
PRORP	14q13.2	-0.244564	5.052e-08	5.34606e-07
ANKRD19P	9q22.31	0.244493	5.09891e-08	5.39287e-07
SELL	1q24.2	-0.244487	5.10289e-08	5.39425e-07
CETP	16q13	-0.244415	5.15012e-08	5.44133e-07
CHD6	20q12	0.244346	5.19678e-08	5.48489e-07
DOCK11	Xq24	-0.244349	5.19465e-08	5.48489e-07
TRIM21	11p15.4	-0.244145	5.33297e-08	5.62568e-07
RPE	2q34	-0.244048	5.40006e-08	5.69348e-07
ZDHHC6	10q25.2	-0.244026	5.41563e-08	5.70692e-07
GTF2IRD1	7q11.23	0.243954	5.46626e-08	5.75726e-07
S100Z	5q13.3	-0.243941	5.47488e-08	5.76334e-07
DYRK1B	19q13.2	0.243908	5.49871e-08	5.7854e-07
TFAM	10q21.1	-0.243883	5.51624e-08	5.7978e-07
PDE4D	5q11.2-q12.1	-0.243886	5.51388e-08	5.7978e-07
FBXO28	1q42.11	-0.243733	5.62378e-08	5.90775e-07
QKI	6q26	-0.243728	5.62717e-08	5.90823e-07
MACROD1	11q13.1	0.243701	5.64699e-08	5.92596e-07
ATG4B	2q37.3	0.243694	5.65176e-08	5.92788e-07
CACNB3	12q13.12	0.243657	5.679e-08	5.95337e-07
GMPR2	14q12	-0.243605	5.71742e-08	5.99053e-07
TRAPPC8	18q12.1	-0.243597	5.72311e-08	5.99338e-07
THAP1	8p11.21	-0.243522	5.77863e-08	6.04838e-07
CCDC157	22q12.2	0.243493	5.80007e-08	6.06767e-07
HLA-DOA	6p21.32	-0.24348	5.81011e-08	6.07502e-07
TAF9	5q13.2	-0.243447	5.83428e-08	6.09714e-07
NSMCE3	15q13.1	-0.243409	5.86333e-08	6.12433e-07
EML2	19q13.32	0.243356	5.90319e-08	6.16277e-07
SLC38A9	5q11.2	-0.243281	5.96056e-08	6.21945e-07
IDH1	2q34	-0.243269	5.9696e-08	6.22566e-07
DTX3	12q13.3	0.243248	5.98615e-08	6.23648e-07
CCNH	5q14.3	-0.243248	5.98562e-08	6.23648e-07
MPC1	6q27	-0.243221	6.00686e-08	6.25482e-07
RANBP6	9p24.1	-0.243186	6.03379e-08	6.27962e-07
EAPP	14q13.1	-0.243139	6.06998e-08	6.31403e-07
DLG5	10q22.3	0.243097	6.10283e-08	6.34493e-07
BCORL1	Xq26.1	0.243002	6.17791e-08	6.41968e-07
MNT	17p13.3	0.242981	6.19471e-08	6.43052e-07
ITPR1	3p26.1	-0.242982	6.19387e-08	6.43052e-07
FBXL17	5q21.3	-0.242965	6.20747e-08	6.43714e-07
DTWD2	5q23.1	-0.242967	6.20578e-08	6.43714e-07
ANKRD13D	11q13.2	0.24295	6.21933e-08	6.44606e-07
ARHGAP23	17q12	0.242946	6.22246e-08	6.44606e-07
LIN7C	11p14.1	-0.242861	6.29059e-08	6.51329e-07
NDUFS6	5p15.33	0.242781	6.35529e-08	6.57691e-07
ELMOD2	4q31.1	-0.242727	6.39964e-08	6.61941e-07
SMG5	1q22	0.24268	6.43861e-08	6.65631e-07
ZSWIM8	10q22.2	0.2425	6.58893e-08	6.80822e-07
SMTN	22q12.2	0.242422	6.65434e-08	6.8723e-07
LEPROTL1	8p12	-0.242387	6.68425e-08	6.89965e-07
ATP5F1C	10p14	-0.242383	6.68814e-08	6.90014e-07
PLN	6q22.31	-0.242274	6.78219e-08	6.99359e-07
APBB1IP	10p12.1	-0.242243	6.80915e-08	7.01781e-07
SLC27A1	19p13.11	0.242197	6.84927e-08	7.05555e-07
MIR4435-2HG	2q13	-0.242113	6.92308e-08	7.12794e-07
KCNC1	11p15.1	0.241995	7.02856e-08	7.23286e-07
TIMP4	3p25.2	-0.24199	7.03264e-08	7.23337e-07
DNAJB4	1p31.1	-0.24197	7.05114e-08	7.2487e-07
SELENOO	22q13.33	0.241945	7.0732e-08	7.26398e-07
SLC35A3	1p21.2	-0.241948	7.07071e-08	7.26398e-07
FASTKD2	2q33.3	-0.241883	7.12946e-08	7.31803e-07
HUWE1	Xp11.22	0.241877	7.13486e-08	7.31985e-07
SBF1	22q13.33	0.241872	7.13919e-08	7.32057e-07
GLA	Xq22.1	-0.241861	7.14982e-08	7.32775e-07
FGF7	15q21.2	-0.24176	7.24229e-08	7.41876e-07
METTL2A	17q23.2	-0.241724	7.27593e-08	7.44943e-07
PLXNA3	Xq28	0.241695	7.3031e-08	7.47346e-07
CREG1	1q24.2	-0.24165	7.34464e-08	7.51216e-07
CFLAR	2q33.1	-0.241629	7.3645e-08	7.52866e-07
SSBP4	19p13.11	0.241604	7.38781e-08	7.54708e-07
C19ORF48	19q13.33	0.241602	7.39e-08	7.54708e-07
PPM1G	2p23.3	0.241591	7.40059e-08	7.55406e-07
APC2	19p13.3	0.241558	7.43111e-08	7.58139e-07
SNX13	7p21.1	-0.241553	7.43603e-08	7.58258e-07
DMAC1	9p24.1	-0.241514	7.47326e-08	7.61284e-07
SCN3A	2q24.3	-0.241516	7.47094e-08	7.61284e-07
EXOC7	17q25.1	0.241398	7.5849e-08	7.72266e-07
MCOLN2	1p22.3	-0.241365	7.61657e-08	7.75101e-07
SLC47A1	17p11.2	-0.241352	7.62901e-08	7.75584e-07
VAMP7	Xq28 and Yq12	-0.241355	7.62587e-08	7.75584e-07
IRGQ	19q13.31	0.241336	7.64467e-08	7.76784e-07
TRMT10A	4q23	-0.241298	7.68145e-08	7.80129e-07
HNRNPH3	10q21.3	0.241214	7.76452e-08	7.8817e-07
VPS50	7q21.2-q21.3	-0.241206	7.77216e-08	7.88548e-07
CDHR5	11p15.5	0.24119	7.78787e-08	7.89744e-07
EMC1	1p36.13	0.241176	7.80218e-08	7.90799e-07
ZNF276	16q24.3	0.24113	7.84804e-08	7.95048e-07
IBA57	1q42.13	0.241084	7.89384e-08	7.99286e-07
SLTM	15q22.1	0.240986	7.99269e-08	8.08889e-07
SLAMF6	1q23.2-q23.3	-0.240971	8.00863e-08	8.10096e-07
SMURF2	17q23.3-q24.1	-0.240939	8.04093e-08	8.12955e-07
MAP1LC3C	1q43	-0.240931	8.04937e-08	8.13402e-07
LINC00319	21q22.3	0.240875	8.1064e-08	8.18754e-07
[truncated: 6,930 more rows]

## Sheet: Functional pathway to PRK
Funtional pathway in genes positively correlated with PRKCSH mRNA epxression
source	term_name	adjusted_p_value	Genes
REAC	mRNA Splicing - Major Pathway	7.00307	SART1,PRPF19,XAB2,GTF2F1,SF3B2,PRPF31,SNRPA,SUGP1,SRRT,FUS,PRPF6,ELAVL1,U2AF2,POLR2E,HNRNPA0,HNRNPM,RNPS1,PABPN1,SNRNP70,SF3B4,DHX38,SF1,SYMPK,CPSF7,LSM7,CPSF1,HNRNPD,GPKOW,CD2BP2,CTNNBL1,U2AF1,HNRNPA2B1,SF3B3,PRCC,DHX16,POLR2I,HNRNPUL1,HNRNPA1,SNRPF,HNRNPL,POLR2A,SNRNP200,SRRM2,SNRPD3,EFTUD2,UPF3B,CPSF4,HNRNPA3,HNRNPU,PUF60
REAC	Processing of Capped Intron-Containing Pre-mRNA	7.00307	SART1,PRPF19,XAB2,GTF2F1,SF3B2,PRPF31,SNRPA,SUGP1,AAAS,SRRT,FUS,PRPF6,ELAVL1,U2AF2,POLR2E,HNRNPA0,HNRNPM,RNPS1,PABPN1,SNRNP70,SF3B4,DHX38,SF1,SYMPK,CPSF7,LSM7,CPSF1,HNRNPD,GPKOW,CD2BP2,NUP188,CTNNBL1,U2AF1,POM121,THOC6,HNRNPA2B1,SF3B3,PRCC,SNRNP35,NUP62,DHX16,POLR2I,HNRNPUL1,HNRNPA1,SNRPF,NXF1,HNRNPL,POLR2A,NUP214,SNRNP200,SRRM2,SNRPD3,CHTOP,DDX39B,EFTUD2,UPF3B,CPSF4,HNRNPA3,HNRNPU,PUF60
REAC	Metabolism of RNA	7.00307	SART1,PRPF19,XAB2,GTF2F1,WDR18,SF3B2,TBL3,PRPF31,SNRPA,PELP1,SUGP1,AAAS,SRRT,KHSRP,FUS,DDX49,PRPF6,ELAVL1,NOC4L,U2AF2,PES1,POLR2E,CNOT3,HNRNPA0,SKIV2L,HNRNPM,DHX37,RNPS1,LAS1L,UPF1,PABPN1,SNRNP70,CSNK1E,SF3B4,PPP2R1A,DHX38,SF1,SYMPK,RPP21,BOP1,CPSF7,LSM7,TNKS1BP1,RPS2,HSPA1A,RPS15,CPSF1,HNRNPD,WDR46,IMP4,EIF4G1,GPKOW,CD2BP2,PSMC5,EXOSC4,NUP188,CTNNBL1,U2AF1,AKT1,NCL,POM121,ERCC2,RPL37,THOC6,HNRNP…
REAC	mRNA Splicing	7.00307	SART1,PRPF19,XAB2,GTF2F1,SF3B2,PRPF31,SNRPA,SUGP1,SRRT,FUS,PRPF6,ELAVL1,U2AF2,POLR2E,HNRNPA0,HNRNPM,RNPS1,PABPN1,SNRNP70,SF3B4,DHX38,SF1,SYMPK,CPSF7,LSM7,CPSF1,HNRNPD,GPKOW,CD2BP2,CTNNBL1,U2AF1,HNRNPA2B1,SF3B3,PRCC,SNRNP35,DHX16,POLR2I,HNRNPUL1,HNRNPA1,SNRPF,HNRNPL,POLR2A,SNRNP200,SRRM2,SNRPD3,EFTUD2,UPF3B,CPSF4,HNRNPA3,HNRNPU,PUF60
KEGG	Spliceosome	6.73352	SF3A2,SART1,PRPF19,XAB2,CHERP,SF3B2,PRPF31,SNRPA,FUS,PRPF6,U2AF2,HNRNPM,SNRNP70,SF3B4,DHX38,LSM7,HSPA1A,ACIN1,LSM4,CTNNBL1,U2AF1,PRPF40B,SRSF4,SF3B3,DHX16,HNRNPA1,SNRPF,RP9,SNRNP200,SNRPD3,TCERG1,DDX39B,EFTUD2,HNRNPA3,HNRNPU,CCDC12,PUF60
KEGG	Protein processing in endoplasmic reticulum	3.04414	GANAB,SYVN1,UBXN1,RAD23A,CALR,HYOU1,HSPBP1,MOGS,DDOST,RRBP1,OS9,DNAJB11,RPN2,SEC61A1,STT3A,HSPA1A,PDIA4,P4HB,DNAJC5,LMAN2,CKAP4,TRAF2,BAX,PDIA3,ATF6B,UBE2J2,UBXN6,HSP90B1,CAPN1,CRYAA,ERP29,DNAJB2,UGGT1,UBE4B,SEC63
KEGG	mRNA surveillance pathway	3.03232	DAZAP1,FUS,RNPS1,UPF1,PABPN1,PPP2R1A,SYMPK,CPSF7,CPSF1,ACIN1,PABPC4,DDX19A,SMG6,NXF1,TARDBP,PPP2R5B,SMG5,DDX39B,UPF3B,CPSF4,PNN,PABPC1L,SMG7,PPP2R5D
KEGG	mTOR signaling pathway	2.24927	MAP2K2,AKT1S1,PIK3R2,NPRL3,PRR5,TELO2,LRP5,HRAS,EIF4EBP1,RPTOR,STK11,TSC2,DVL1,DVL2,WDR24,AKT1,ULK1,DEPDC5,DVL3,FZD8,AKT2,TTI1,ATP6V1B1,INSR,LPIN3,PRKCG,MTOR,WDR59,WNT6,FZD2
KEGG	RNA transport	1.77117	AAAS,FUS,RANGAP1,EIF3G,RNPS1,UPF1,RPP21,ELAC2,EIF4EBP1,EIF3B,TACC3,ACIN1,EIF4G1,PABPC4,FXR2,NUP188,POM121,THOC6,POP7,NUP62,DDX19A,XPO5,NXF1,TARDBP,NUP214,DDX39B,UPF3B,PNN,PABPC1L,EIF5B,EIF2B5
KEGG	Hepatocellular carcinoma	1.73411	MAP2K2,PIK3R2,SMARCA4,KEAP1,LRP5,HRAS,AXIN1,TERT,DVL1,SMARCB1,DVL2,BAX,SMARCD1,ELK1,AKT1,PLCG1,E2F1,TXNRD2,DVL3,E2F2,APC2,FZD8,FRAT2,AKT2,PRKCG,MTOR,ARAF,WNT6,IGF2,FZD2
Funtional pathway in genes negatively correlated with PRKCSH mRNA epxression
source	term_name	adjusted_p_value	Genes
REAC	Immune System	31.9277	FBXL5,RHOA,FBXL3,UBE2D3,CAPZA2,CMTM6,ABI1,UBE2W,TANK,RCHY1,RAP1A,CPNE3,SNAP23,UBA3,YPEL5,RAP2C,GCA,CREB1,FGL2,CD200R1,TLR7,EIF4E3,MOSPD2,RNF19A,IL7,RAP1B,UBE2E1,LAMTOR3,RAB18,RAB14,MNDA,CAB39,TLR4,NKIRAS1,CTSO,PPP3CB,CCR2,UBE2D1,KLRG1,RAB27A,CTNNB1,AP1S2,PELI1,SEC24B,IL10,IFIT5,UBE2Q2,LTN1,NUP54,KBTBD8,CHUK,JAK2,ZNRF2,CLEC4A,MAPK14,RNF111,NLRC4,ITGAV,SMURF2,ATF1,CTSS,TRIM34,CDC42,MAP3K1,HECTD2,CD…
REAC	Adaptive Immune System	14.6752	FBXL5,FBXL3,UBE2D3,CAPZA2,UBE2W,RCHY1,RAP1A,SNAP23,UBA3,CD200R1,RNF19A,RAP1B,UBE2E1,TLR4,CTSO,PPP3CB,UBE2D1,KLRG1,AP1S2,SEC24B,UBE2Q2,LTN1,KBTBD8,CHUK,ZNRF2,RNF111,ITGAV,SMURF2,CTSS,CDC42,HECTD2,ITGA4,MYD88,PTPRC,PRKACB,UBE2A,CYBB,B2M,NCK1,VAMP8,BTK,REL,HLA-DMB,CD226,VAMP3,FBXL4,CD80,CD300LF,PPP3R1,TLR1,CD3G,DAPP1,UBE2B,CRTAM,TRAT1,PAG1,FBXL20,MRC1,DCTN5,BTBD1,KLHL20,DYNC1LI1,PIK3AP1,SH2D1A,NEDD4…
REAC	Cytokine Signaling in Immune system	11.6349	UBA3,CREB1,EIF4E3,IL7,RAP1B,UBE2E1,NKIRAS1,CCR2,PELI1,IL10,IFIT5,NUP54,CHUK,JAK2,MAPK14,ATF1,TRIM34,CDC42,PDE12,MYD88,B2M,TNFSF8,IFNGR1,MEF2A,EIF4E,DUSP3,TNFSF13B,TRIM38,CD80,IRAK4,IL7R,IRF8,F13A1,CCR1,SAMHD1,SOCS5,CXCL2,IL6ST,HAVCR2,NEDD4,MCL1,SP100,CD86,PPM1B,LYN,TRIM22,EIF4G2,IL33,TRIM2,IL10RB,KPNA3,PPP2CB,ANXA1,HLA-DRA,MAP3K8,CAPZA1,BIRC2,PSMD10,HSPA8,PIK3R1,PTAFR,TSLP,DDX58,IL6R,TNFSF15,TNFS…
REAC	Toll-like Receptor Cascades	11.1673	UBE2D3,TANK,CREB1,TLR7,TLR4,NKIRAS1,UBE2D1,PELI1,CHUK,MAPK14,ATF1,CTSS,MAP3K1,MYD88,MEF2A,TLR8,BTK,DUSP3,LY86,IRAK4,TLR1,EEA1,PPP2CB,MAP3K8,BIRC2,SKP1,RBSN,MAPK8,PTPN4,SFTPA1,TAB2,IRAK2,CTSK,MEF2C,S100B,DNM3,TBK1,MAP2K4,LY96,TLR3,SFTPA2,TRAF6,CASP8,MAPKAPK3,CD180,TLR10,RPS6KA3,MAPK1,TLR2,RPS6KA5,ATF2,TICAM2,NFKB1,TLR5,RIPK1,RIPK3,FBXW11,TLR6,DUSP6,BIRC3,CTSB,FOS,CD36,HMGB1,NOD2,MAPK10,UBE2D2,BTRC…
REAC	Innate Immune System	9.84855	RHOA,UBE2D3,CAPZA2,CMTM6,ABI1,TANK,RAP1A,CPNE3,SNAP23,UBA3,YPEL5,RAP2C,GCA,CREB1,FGL2,TLR7,MOSPD2,RAP1B,LAMTOR3,RAB18,RAB14,MNDA,CAB39,TLR4,NKIRAS1,PPP3CB,CCR2,UBE2D1,RAB27A,CTNNB1,PELI1,CHUK,CLEC4A,MAPK14,NLRC4,ITGAV,ATF1,CTSS,CDC42,MAP3K1,CD47,MYD88,PTPRC,PRKACB,NHLRC3,CYBB,CD46,B2M,NCK1,VAMP8,MEF2A,TLR8,ATP8B4,BTK,OLR1,DUSP3,LY86,CAT,NPC2,CLEC12A,IRAK4,PPP3R1,TLR1,LYZ,CD3G,HBB,ENPP4,OSTF1,C3AR…
REAC	Interferon Signaling	4.2363	EIF4E3,UBE2E1,IFIT5,NUP54,JAK2,TRIM34,PDE12,B2M,IFNGR1,EIF4E,TRIM38,IRF8,SAMHD1,NEDD4,SP100,PPM1B,TRIM22,EIF4G2,TRIM2,KPNA3,HLA-DRA,PTAFR,DDX58,IFNAR1,IFIT3,KPNA4,HLA-DPA1,RSAD2,PIAS1,CAMK2G,TRIM21,IFIT1,GBP3,EIF4E2,IFIT2,KPNA5,CAMK2D,SUMO1,TRIM14,RNASEL,FCGR1A,ARIH1,IRF2,FCGR1B,STAT1,GBP4,TRIM6,IFI27,OAS2,GBP1,VCAM1,EGR1,GBP7,HLA-DPB1,JAK1,HLA-DQA2,OASL,EIF2AK2,ICAM1,HERC5,IRF5,IFNG,CD44,UBE2N,G…
KEGG	T cell receptor signaling pathway	7.25265	RHOA,PPP3CB,IL10,CHUK,MAPK14,CDC42,PTPRC,NCK1,PPP3R1,CD3G,ICOS,RASGRP1,LCP2,MAP3K8,PIK3R1,CD28,IL2,MAPK8,BCL10,CD40LG,CD8A,SOS2,ITK,KRAS,GRAP2,CSF2,NRAS,RAF1,CD4,MAPK1,NFKB1,PPP3CA,TNF,CD8B,SOS1,FOS,PPP3CC,MAPK10,NFATC2,CD247,CD3D,MAPK9,LCK,IFNG,PIK3CA,TEC,MAP3K7,PAK5,PDPK1,CD3E,PIK3CB
KEGG	Cytokine-cytokine receptor interaction	6.91849	TGFBR2,IL7,FAS,CCR2,IL10,BMPR2,CX3CR1,TNFSF8,IFNGR1,TNFSF13B,IL7R,CCR4,CCR1,CXCL2,IFNAR2,CXCR6,IL6ST,CCL13,CCL23,IL33,IL10RB,TGFBR1,TNFSF10,TSLP,IL6R,TNFSF15,TNFSF18,IFNAR1,CCR5,IL2,LEPR,BMPR1A,CD40LG,CCR6,XCL2,CCR8,IL37,IL15,CXCR4,CXCL10,CSF2,CXCR2,IL12B,FASLG,IL1B,IL1A,CCR3,CD4,IL23R,CCL4,CCL8,CCL2,IL16,CXCL3,ACVR2A,ACKR4,IL10RA,CXCL11,GHR,CXCR1,ACVR1,BMP3,CSF2RA,IL9R,EDA2R,OSM,TNF,CSF2RB,CCL3,…
KEGG	Natural killer cell mediated cytotoxicity	4.01036	FAS,PPP3CB,IFNGR1,PPP3R1,CD48,CD244,IFNAR2,SH2D1A,FCGR3B,FCGR3A,LCP2,PIK3R1,TNFSF10,IFNAR1,KLRD1,SOS2,KRAS,CSF2,NRAS,KLRK1,FASLG,PRKCB,FCER1G,RAF1,MAPK1,SH2D1B,PPP3CA,TNF,MICA,SOS1,PRKCA,PPP3CC,TYROBP,KLRC1,NFATC2,NCR3,CASP3,CD247,ICAM1,MICB,SYK,BRAF,LCK,NCR1,IFNG,TNFRSF10A,PIK3CA,IFNGR2,PIK3CB
KEGG	Antigen processing and presentation	1.60255	CREB1,CTSS,B2M,HLA-DMB,HLA-DRA,HSPA8,KLRD1,CD8A,HLA-DPA1,CD4,HLA-DOA,KLRC4,TNF,CD8B,RFXAP,CTSB,HLA-DPB1,HLA-DQA2,KLRC1,NFYB,IFNG,CTSL,HLA-DOB,PSME1,HLA-DMA

## Sheet: Genes related to IGF1R LUAD
Genes related to IGF1R expression in LUAD
Correlated Gene	Cytoband	Spearman's Correlation	p-Value	q-Value
NEO1	15q24.1	0.496044	4.94728e-33	9.95738e-29
FAM168B	2q21.1	0.487241	9.14566e-32	9.20373e-28
ZNF592	15q25.3	0.477422	2.1458e-30	1.43962e-26
ABHD2	15q26.1	0.467827	4.25216e-29	2.13958e-25
KIAA1549	7q34	0.444086	4.63957e-26	1.86761e-22
NCF4	22q12.3	-0.432444	1.17806e-24	3.95181e-21
ZRANB1	10q26.13	0.43152	1.51479e-24	4.35545e-21
TACC2	10q26.13	0.42853	3.39885e-24	8.55108e-21
PDE8A	15q25.3	0.427289	4.74241e-24	1.06056e-20
PSME1	14q12	-0.414434	1.37912e-22	2.77576e-19
CAMK1	3p25.3	-0.413645	1.68822e-22	3.08898e-19
MICOS13	19p13.3	-0.412942	2.02034e-22	3.38862e-19
NCOR1	17p12-p11.2	0.410548	3.71333e-22	5.74909e-19
MED13L	12q24.21	0.40659	1.0049e-21	1.44469e-18
PLEKHM3	2q33.3	0.402891	2.5178e-21	3.23594e-18
SIN3A	15q24.2	0.402804	2.57242e-21	3.23594e-18
TMEM131	2q11.2	0.401466	3.57533e-21	4.23298e-18
OAZ1	19p13.3	-0.400452	4.58519e-21	5.12701e-18
KIAA0232	4p16.1	0.399928	5.21143e-21	5.28897e-18
SLTM	15q22.1	0.399893	5.2556e-21	5.28897e-18
IRS2	13q34	0.398445	7.4805e-21	7.16953e-18
KLF3	4p14	0.397161	1.0212e-20	8.9597e-18
MAML3	4q31.1	0.39715	1.02386e-20	8.9597e-18
GPX1	3p21.31	-0.396736	1.13176e-20	9.41327e-18
MGA	15q15.1	0.396601	1.16923e-20	9.41327e-18
SMIM29	6p21.31	-0.395452	1.54251e-20	1.19408e-17
ARIH1	15q24.1	0.394832	1.79032e-20	1.33459e-17
ZSCAN29	15q15.3	0.394371	1.99979e-20	1.43256e-17
CLPP	19p13.3	-0.394239	2.06411e-20	1.43256e-17
CMTM4	16q21-q22.1	0.392853	2.87474e-20	1.92866e-17
ATP6V1F	7q32.1	-0.39258	3.0683e-20	1.99212e-17
PSME2	14q12	-0.392189	3.36751e-20	2.11806e-17
HIF1AN	10q24.31	0.392044	3.48543e-20	2.12579e-17
POLR2A	17p13.1	0.390473	5.05975e-20	2.99522e-17
TARSL2	15q26.3	0.389782	5.95661e-20	3.42539e-17
USP34	2p15	0.388096	8.85708e-20	4.95185e-17
IREB2	15q25.1	0.38692	1.16643e-19	6.34506e-17
DIP2C	10p15.3	0.386711	1.2248e-19	6.48723e-17
RMND5A	2p11.2	0.386557	1.2696e-19	6.55209e-17
SLC45A4	8q24.3	0.386146	1.3974e-19	7.03136e-17
PLGRKT	9p24.1	-0.385458	1.64004e-19	8.051e-17
UQCR11	19p13.3	-0.384833	1.89639e-19	9.08777e-17
TRAPPC5	19p13.2	-0.384418	2.08786e-19	9.77262e-17
GIGYF2	2q37.1	0.384213	2.18966e-19	1.00162e-16
ROCK2	2p25.1	0.383467	2.60141e-19	1.16352e-16
SNHG15	7p13	-0.382365	3.35382e-19	1.46182e-16
NDUFA11	19p13.3	-0.382288	3.4136e-19	1.46182e-16
SIK1	21q22.3	0.381781	3.8355e-19	1.60827e-16
JARID2	6p22.3	0.380142	5.58243e-19	2.29301e-16
SOWAHC	2q13	0.378556	8.01016e-19	3.22441e-16
LCOR	10q24.1	0.378465	8.1761e-19	3.22667e-16
DOCK5	8p21.2	0.378185	8.71293e-19	3.3724e-16
TGOLN2	2p11.2	0.377883	9.33143e-19	3.54365e-16
RANBP2	2q13	0.377313	1.06149e-18	3.9564e-16
FEM1B	15q23	0.376979	1.14463e-18	4.18871e-16
SRGAP1	12q14.2	0.376786	1.19561e-18	4.29598e-16
MRPL54	19p13.3	-0.376709	1.21663e-18	4.29598e-16
KIF3B	20q11.21	0.376556	1.25941e-18	4.37037e-16
FURIN	15q26.1	0.375052	1.76614e-18	6.02493e-16
PER2	2q37.3	0.37446	2.01672e-18	6.72105e-16
ZFYVE9	1p32.3	0.374415	2.03699e-18	6.72105e-16
LST1	6p21.33	-0.373727	2.37583e-18	7.71265e-16
BOD1L1	4p15.33	0.373297	2.61531e-18	8.35529e-16
C19ORF53	19p13.13	-0.373139	2.70871e-18	8.51847e-16
MYO1G	7p13	-0.372994	2.79773e-18	8.66306e-16
SIVA1	14q32.33	-0.372844	2.89292e-18	8.82209e-16
ACSL3	2q36.1	0.37273	2.96695e-18	8.91279e-16
ZC3H13	13q14.13	0.370895	4.4574e-18	1.30471e-15
SYNE2	14q23.2	0.37088	4.47285e-18	1.30471e-15
ATRN	20p13	0.370419	4.95229e-18	1.42392e-15
MAVS	20p13	0.370029	5.39721e-18	1.53e-15
ZSCAN2	15q25.2	0.36945	6.13097e-18	1.71386e-15
TRAF3IP1	2q37.3	0.368545	7.47841e-18	2.06189e-15
TJP1	15q13.1	0.368467	7.60803e-18	2.06928e-15
BST2	19p13.11	-0.368294	7.90159e-18	2.12047e-15
WDR83OS	19p13.13	-0.36805	8.33598e-18	2.18045e-15
RREB1	6p24.3	0.368046	8.34178e-18	2.18045e-15
TM9SF3	10q24.1	0.367916	8.58278e-18	2.21469e-15
PSMB8	6p21.32	-0.367615	9.16815e-18	2.33579e-15
SNAPC2	19p13.2	-0.367165	1.01131e-17	2.54433e-15
CKLF	16q21	-0.366278	1.227e-17	3.04888e-15
ABLIM1	10q25.3	0.365964	1.31368e-17	3.21333e-15
2020-03-02	19p13.2	-0.365924	1.32512e-17	3.21333e-15
FAM98B	15q14	0.36562	1.41579e-17	3.39232e-15
RNASEH2C	11q13.1	-0.365397	1.48597e-17	3.51861e-15
NDUFB7	19p13.12	-0.364864	1.6677e-17	3.903e-15
UBR4	1p36.13	0.363906	2.05153e-17	4.7461e-15
NDUFS7	19p13.3	-0.363338	2.31854e-17	5.30286e-15
GABARAPL1	12p13.2	0.363084	2.44911e-17	5.53857e-15
EIF3A	10q26.11	0.362337	2.87511e-17	6.42971e-15
RPL36	19p13.3	-0.361942	3.12957e-17	6.92185e-15
RICTOR	5p13.1	0.361628	3.34718e-17	7.32269e-15
SMIM30	7q31.1	-0.361354	3.54932e-17	7.68141e-15
S100A13	1q21.3	-0.361285	3.60153e-17	7.7115e-15
C7ORF50	7p22.3	-0.360932	3.88387e-17	8.1999e-15
BCL7C	16p11.2	-0.360899	3.91112e-17	8.1999e-15
TBC1D14	4p16.1	0.360679	4.09911e-17	8.50545e-15
ZNF697	1p12	0.360475	4.28132e-17	8.79287e-15
SLC25A19	17q25.1	-0.360294	4.44957e-17	9.04612e-15
TNKS	8p23.1	0.360191	4.54839e-17	9.15455e-15
MCUB	4q25	-0.358526	6.47775e-17	1.29087e-14
SELENOH	11q12.1	-0.358453	6.57824e-17	1.29804e-14
SLC23A2	20p13	0.358357	6.71323e-17	1.31182e-14
MDP1	14q12	-0.358064	7.14222e-17	1.37087e-14
PAFAH1B1	17p13.3	0.358058	7.15165e-17	1.37087e-14
ASNA1	19p13.13	-0.357971	7.28477e-17	1.38321e-14
TFCP2	12q13.12-q13.13	0.357886	7.41629e-17	1.39502e-14
ARHGAP32	11q24.3	0.357571	7.92607e-17	1.46273e-14
SLK	10q24.33-q25.1	0.357531	7.99427e-17	1.46273e-14
UGGT1	2q14.3	0.357507	8.03451e-17	1.46273e-14
PBX1	1q23.3	0.357488	8.06692e-17	1.46273e-14
HLA-DRA	6p21.32	-0.356991	8.95718e-17	1.60965e-14
HDAC4	2q37.3	0.356916	9.09921e-17	1.62071e-14
UBE2G1	17p13.2	0.356863	9.20148e-17	1.62455e-14
ALKBH7	19p13.3	-0.356473	9.9884e-17	1.74814e-14
DRAP1	11q13.1	-0.356271	1.0421e-16	1.80814e-14
DHDH	19q13.33	-0.355321	1.27195e-16	2.18808e-14
HLA-DMA	6p21.32	-0.354379	1.5487e-16	2.64159e-14
ZNF609	15q22.31	0.354151	1.62396e-16	2.74668e-14
USP47	11p15.3	0.354001	1.67543e-16	2.81011e-14
SLC7A2	8p22	0.353868	1.7227e-16	2.86511e-14
PRELID1	5q35.3	-0.353829	1.73669e-16	2.86511e-14
HERC2	15q13.1	0.353169	1.99219e-16	3.2599e-14
HLA-DMB	6p21.32	-0.352741	2.1771e-16	3.53376e-14
SLC12A6	15q14	0.352407	2.33304e-16	3.75656e-14
ABCC1	16p13.11	0.352183	2.44407e-16	3.90412e-14
MAPKAPK3	3p21.2	-0.352043	2.51585e-16	3.98712e-14
CSNK1G1	15q22.31	0.351804	2.64347e-16	4.15665e-14
SOS1	2p22.1	0.35161	2.75172e-16	4.29332e-14
ZNF563	19p13.2	-0.35146	2.83824e-16	4.39426e-14
CLASP1	2q14.2-q14.3	0.351138	3.03311e-16	4.66011e-14
HSD3B7	16p11.2	-0.35101	3.11438e-16	4.74873e-14
STX10	19p13.13	-0.35014	3.72494e-16	5.63698e-14
ISCA2	14q24.3	-0.350047	3.79657e-16	5.70251e-14
VWA8	13q14.11	0.349773	4.01645e-16	5.98808e-14
ARID2	12q12	0.34924	4.48052e-16	6.63084e-14
UBE4B	1p36.22	0.348836	4.86611e-16	7.14892e-14
GADD45GIP1	19p13.13	-0.348558	5.1514e-16	7.5132e-14
CMIP	16q23.2-q23.3	0.348429	5.28857e-16	7.65777e-14
RGPD3	2q12.2	0.34799	5.78417e-16	8.31557e-14
DCTN3	9p13.3	-0.347706	6.12882e-16	8.74856e-14
SP1	12q13.13	0.347657	6.19e-16	8.77366e-14
RNF181	2p11.2	-0.34719	6.80829e-16	9.58255e-14
PDZD11	Xq13.1	-0.347112	6.91588e-16	9.66638e-14
SOCS7	17q12	0.347021	7.04565e-16	9.77985e-14
SEMA6A	5q23.1	0.346846	7.30044e-16	1.00641e-13
APBA3	19p13.3	-0.346265	8.21444e-16	1.12471e-13
UROD	1p34.1	-0.346009	8.65165e-16	1.17657e-13
PTPN14	1q32.3-q41	0.345931	8.789e-16	1.18722e-13
SMC3	10q25.2	0.345549	9.49502e-16	1.27404e-13
TYROBP	19q13.12	-0.34516	1.02711e-15	1.36906e-13
EPAS1	2p21	0.344845	1.09439e-15	1.44913e-13
IFI35	17q21.31	-0.344746	1.11656e-15	1.46883e-13
CD74	5q33.1	-0.344621	1.14512e-15	1.49662e-13
TANC1	2q24.2	0.344425	1.19114e-15	1.54672e-13
HSPB1	7q11.23	-0.344007	1.29555e-15	1.66651e-13
STOX2	4q35.1	0.34399	1.29995e-15	1.66651e-13
TNFAIP8L2	1q21.3	-0.343917	1.31936e-15	1.68068e-13
KAT6B	10q22.2	0.343551	1.42004e-15	1.79755e-13
RGS10	10q26.11	-0.343128	1.54556e-15	1.94422e-13
PSMB10	16q22.1	-0.342969	1.59577e-15	1.99492e-13
UBE2L6	11q12.1	-0.342857	1.63199e-15	2.0276e-13
HCST	19q13.12	-0.342763	1.66293e-15	2.0481e-13
RAB33A	Xq26.1	-0.342716	1.67859e-15	2.0481e-13
C19ORF25	19p13.3	-0.342715	1.67902e-15	2.0481e-13
ATP2A2	12q24.11	0.342378	1.79585e-15	2.17741e-13
USP22	17p11.2	0.342101	1.89824e-15	2.28778e-13
PRPF8	17p13.3	0.341772	2.02704e-15	2.42847e-13
PSMB9	6p21.32	-0.341576	2.10786e-15	2.51035e-13
ZNF618	9q32	0.341517	2.13274e-15	2.52504e-13
MYH14	19q13.33	0.341366	2.19758e-15	2.58659e-13
RGS19	20q13.33	-0.34129	2.23128e-15	2.61099e-13
APOBEC3H	22q13.1	-0.341088	2.32252e-15	2.70204e-13
LAGE3	Xq28	-0.340814	2.45273e-15	2.83713e-13
RNF169	11q13.4	0.340551	2.58444e-15	2.9724e-13
ATF7	12q13.13	0.340484	2.61911e-15	2.99516e-13
GALK1	17q25.1	-0.340033	2.86415e-15	3.24073e-13
MINDY2	15q21.3-q22.1	0.340009	2.87764e-15	3.24073e-13
CTCF	16q22.1	0.340001	2.88215e-15	3.24073e-13
ZNF770	15q14	0.339828	2.98285e-15	3.33533e-13
LSM10	1p34.3	-0.339768	3.01832e-15	3.35634e-13
SIK2	11q23.1	0.339651	3.0888e-15	3.41584e-13
NGRN	15q26.1	0.338592	3.80766e-15	4.1878e-13
BABAM1	19p13.11	-0.337922	4.34474e-15	4.75254e-13
INO80D	2q33.3	0.337698	4.54016e-15	4.93384e-13
NAA10	Xq28	-0.337666	4.56857e-15	4.93384e-13
FAM83G	17p11.2	0.337649	4.58403e-15	4.93384e-13
PPARGC1A	4p15.2	0.337593	4.63523e-15	4.9624e-13
DLG5	10q22.3	0.337512	4.70918e-15	5.0149e-13
CPNE7	16q24.3	-0.337292	4.91744e-15	5.20912e-13
TMEM181	6q25.3	0.337059	5.14686e-15	5.4236e-13
CPSF4	7q22.1	-0.33697	5.23735e-15	5.49021e-13
DBNL	7p13	-0.336855	5.35644e-15	5.58596e-13
CHML	1q43	0.336484	5.7599e-15	5.97574e-13
NCOA1	2p23.3	0.336138	6.16325e-15	6.34006e-13
CDK5	7q36.1	-0.336129	6.17406e-15	6.34006e-13
NCBP3	17p13.2	0.335979	6.35761e-15	6.49542e-13
TGFBRAP1	2q12.1-q12.2	0.335656	6.77134e-15	6.88317e-13
HLA-DPA1	6p21.32	-0.335568	6.88942e-15	6.96801e-13
HLA-DRB1	6p21.32	-0.335519	6.95436e-15	6.99852e-13
SOCS1	16p13.13	-0.335204	7.39455e-15	7.40448e-13
APOBEC3G	22q13.1	-0.335097	7.5505e-15	7.52321e-13
MRPL58	17q25.1	-0.334999	7.69598e-15	7.63039e-13
GUK1	1q42.13	-0.334549	8.40016e-15	8.28774e-13
MXD3	5q35.3	-0.334397	8.65086e-15	8.49346e-13
THSD4	15q23	0.334333	8.76048e-15	8.55933e-13
PHF3	6q12	0.334054	9.24642e-15	8.99047e-13
TRAK1	3p22.1	0.334015	9.31726e-15	9.01579e-13
GSK3B	3q13.33	0.33375	9.80749e-15	9.44475e-13
SAMD4B	19q13.2	0.333197	1.09159e-14	1.04213e-12
ELOF1	19p13.2	-0.333193	1.09251e-14	1.04213e-12
FAU	11q13.1	-0.332791	1.18071e-14	1.12095e-12
KDM5A	12p13.33	0.332458	1.25885e-14	1.18952e-12
ERC1	12p13.33	0.332352	1.28492e-14	1.20849e-12
THYN1	11q25	-0.33194	1.39098e-14	1.30215e-12
NCOA6	20q11.22	0.331799	1.42931e-14	1.33184e-12
ATG4A	Xq22.3	-0.331674	1.46403e-14	1.35791e-12
TNFSF12-TNFSF13	17p13.1	-0.331511	1.51056e-14	1.39463e-12
DIP2B	12q13.12	0.331382	1.54868e-14	1.41767e-12
CINP	14q32.31	-0.331378	1.5496e-14	1.41767e-12
PDE4D	5q11.2-q12.1	0.331253	1.58741e-14	1.44569e-12
CASP1	11q22.3	-0.331048	1.65114e-14	1.49696e-12
HMGN2	1p36.11	-0.330955	1.68077e-14	1.51699e-12
AKIP1	11p15.4	-0.3309	1.69858e-14	1.52622e-12
TBL1X	Xp22.31-p22.2	0.330834	1.72009e-14	1.53868e-12
NDUFB2	7q34	-0.330752	1.74735e-14	1.55615e-12
ASB7	15q26.3	0.330705	1.76333e-14	1.56346e-12
ZZEF1	17p13.2	0.330303	1.90426e-14	1.68101e-12
IL27RA	19p13.12	-0.330254	1.92217e-14	1.68942e-12
ESF1	20p12.1	0.33023	1.93121e-14	1.68997e-12
CTNND1	11q12.1	0.330039	2.00297e-14	1.74519e-12
SMCR8	17p11.2	0.32997	2.0294e-14	1.76059e-12
DOCK1	10q26.2	0.329333	2.29194e-14	1.97982e-12
LAT2	7q11.23	-0.329101	2.39551e-14	2.06045e-12
ATXN1L	16q22.2	0.328906	2.48601e-14	2.12919e-12
ZNF106	15q15.1	0.328842	2.5164e-14	2.14608e-12
BCKDK	16p11.2	-0.32867	2.59982e-14	2.20019e-12
SLC43A3	11q12.1	-0.328667	2.6017e-14	2.20019e-12
CTSC	11q14.2	-0.328259	2.8109e-14	2.36715e-12
INSL4	9p24.1	0.32809	2.90298e-14	2.43451e-12
IRGQ	19q13.31	0.327468	3.26579e-14	2.72741e-12
ALMS1	2p13.1	0.327272	3.3896e-14	2.81911e-12
LSM7	19p13.3	-0.327051	3.53412e-14	2.92721e-12
MEF2D	1q22	0.326967	3.59025e-14	2.94746e-12
CISD3	17q12	-0.326955	3.59855e-14	2.94746e-12
TP53BP1	15q15.3	0.326949	3.6025e-14	2.94746e-12
STYXL1	7q11.23	-0.326693	3.78081e-14	3.08082e-12
RPS15	19p13.3	-0.326593	3.85307e-14	3.12704e-12
LOC606724	16p11.2	-0.326564	3.874e-14	3.1314e-12
RALGAPA2	20p11.23	0.326371	4.01808e-14	3.2255e-12
PTPN22	1p13.2	-0.326355	4.0301e-14	3.2255e-12
STK17A	7p13	-0.326344	4.03849e-14	3.2255e-12
RGS14	5q35.3	-0.326223	4.13132e-14	3.2866e-12
SHANK2	11q13.3-q13.4	0.326158	4.18261e-14	3.31431e-12
ZNF85	19p12	-0.325762	4.5065e-14	3.55695e-12
WASF2	1p36.11	0.325704	4.55553e-14	3.58161e-12
TXNDC17	17p13.1	-0.325434	4.79239e-14	3.75317e-12
BCAS1	20q13.2	0.325306	4.90905e-14	3.82963e-12
CORO1A	16p11.2	-0.325249	4.96258e-14	3.85645e-12
ADCK2	7q34	-0.325162	5.04355e-14	3.90429e-12
ZNHIT1	7q22.1	-0.32469	5.51024e-14	4.24922e-12
KIF21A	12q12	0.324632	5.57042e-14	4.27923e-12
NPC2	14q24.3	-0.324474	5.73832e-14	4.39145e-12
MILR1	17q23.3	-0.324371	5.84937e-14	4.45948e-12
ZNF518A	10q24.1	0.324305	5.92224e-14	4.498e-12
MVB12A	19p13.11	-0.324223	6.0144e-14	4.55082e-12
RASSF4	10q11.21	-0.324188	6.0532e-14	4.56302e-12
MPND	19p13.3	-0.324152	6.09398e-14	4.57663e-12
SH3BP4	2q37.2	0.32398	6.29391e-14	4.7092e-12
HIVEP1	6p24.1	0.323257	7.20277e-14	5.36927e-12
LINC00689	7q36.3	0.323196	7.28474e-14	5.39423e-12
TET3	2p13.1	0.323192	7.28987e-14	5.39423e-12
ARHGAP21	10p12.1|10p12.3	0.322944	7.63566e-14	5.62941e-12
TBC1D8	2q11.2	0.32273	7.94577e-14	5.83666e-12
SPAG4	20q11.22	-0.322584	8.16433e-14	5.9754e-12
ZNF384	12p13.31	0.322553	8.21183e-14	5.98839e-12
KIF13B	8p12	0.322518	8.2653e-14	6.00562e-12
AIF1	6p21.33	-0.322407	8.43641e-14	6.08887e-12
UPP1	7p12.3	-0.322405	8.44038e-14	6.08887e-12
NDUFA13	19p13.11	-0.322213	8.7467e-14	6.28731e-12
LYN	8q12.1	-0.322192	8.77981e-14	6.28865e-12
GSDMD	8q24.3	-0.322159	8.83419e-14	6.30517e-12
ANKRD17	4q13.3	0.322107	8.92052e-14	6.34429e-12
BMP6	6p24.3	0.321961	9.16469e-14	6.49499e-12
KRT32	17q21.2	-0.32168	9.65548e-14	6.79611e-12
TIFA	4q25	-0.321679	9.65711e-14	6.79611e-12
MPG	16p13.3	-0.321638	9.73069e-14	6.82403e-12
SNRNP200	2q11.2	0.32158	9.83529e-14	6.87343e-12
CTU2	16q24.3	-0.32133	1.03016e-13	7.1744e-12
LINC00319	21q22.3	0.320972	1.10072e-13	7.63935e-12
NR1H3	11p11.2	-0.320447	1.21272e-13	8.38777e-12
GLI2	2q14.2	0.320361	1.23197e-13	8.4917e-12
STK35	20p13	0.320183	1.27318e-13	8.74581e-12
CHD6	20q12	0.320164	1.27755e-13	8.74598e-12
TMEM42	3p21.31	-0.320069	1.30026e-13	8.87127e-12
ABHD17A	19p13.3	-0.319997	1.31752e-13	8.93123e-12
INO80E	16p11.2	-0.319995	1.31792e-13	8.93123e-12
MAGI1	3p14.1	0.319931	1.33354e-13	9.00678e-12
MRPL4	19p13.2	-0.319691	1.39389e-13	9.38286e-12
WFDC10B	20q13.12	-0.319648	1.40482e-13	9.42497e-12
NORAD	20q11.23	0.319574	1.42409e-13	9.52249e-12
KIAA0100	17q11.2	0.319461	1.45403e-13	9.68386e-12
ADGRG1	16q21	0.319447	1.45785e-13	9.68386e-12
GAMT	19p13.3	-0.319347	1.4847e-13	9.82982e-12
TMOD3	15q21.2	0.319062	1.56458e-13	1.03247e-11
OGG1	3p25.3	-0.318962	1.59351e-13	1.04812e-11
CHD7	8q12.2	0.318715	1.66723e-13	1.09304e-11
PRRC2B	9q34.13	0.318662	1.68348e-13	1.10011e-11
ANKRD52	12q13.3	0.318604	1.70151e-13	1.10829e-11
ENTPD4	8p21.3	0.318584	1.70784e-13	1.10883e-11
SUSD3	9q22.31	-0.318509	1.73142e-13	1.12053e-11
RAP1GAP2	17p13.3	0.318491	1.73708e-13	1.12058e-11
LY6E	8q24.3	-0.31845	1.75011e-13	1.12538e-11
SPATA5	4q28.1	0.317998	1.90108e-13	1.21639e-11
SPECC1	17p11.2	0.31799	1.90372e-13	1.21639e-11
SKIL	3q26.2	0.317712	2.00298e-13	1.27576e-11
LGALS1	22q13.1	-0.317672	2.01765e-13	1.28105e-11
PSMB3	17q12	-0.317561	2.05897e-13	1.30318e-11
BTRC	10q24.32	0.317442	2.10404e-13	1.32752e-11
CSGALNACT1	8p21.3	0.317269	2.17181e-13	1.366e-11
YIPF2	19p13.2	-0.317125	2.22939e-13	1.39785e-11
LRP4	11p11.2	0.317036	2.26594e-13	1.411e-11
TSPAN17	5q35.2	-0.317035	2.26624e-13	1.411e-11
COL4A5	Xq22.3	0.317022	2.2714e-13	1.411e-11
AKAP11	13q14.11	0.316522	2.48768e-13	1.5406e-11
TOMM40L	1q23.3	-0.316503	2.49653e-13	1.54134e-11
ZFHX3	16q22.2-q22.3	0.316347	2.5684e-13	1.58086e-11
FIS1	7q22.1	-0.316313	2.58415e-13	1.58571e-11
DHFR2	3q11.2	0.316285	2.59717e-13	1.58885e-11
FCER1G	1q23.3	-0.316182	2.64626e-13	1.61398e-11
RAC2	22q13.1	-0.315627	2.92627e-13	1.77937e-11
PRDM10	11q24.3	0.315539	2.97377e-13	1.80281e-11
DNASE2	19p13.13	-0.315522	2.9828e-13	1.80285e-11
HLA-DPB1	6p21.32	-0.315413	3.0421e-13	1.83318e-11
LINC00602	6q27	0.315259	3.1279e-13	1.87556e-11
RENBP	Xq28	-0.315254	3.13106e-13	1.87556e-11
BCL7B	7q11.23	-0.31521	3.15569e-13	1.88471e-11
HIC2	22q11.21	0.315185	3.16997e-13	1.88763e-11
DSTYK	1q32.1	0.315102	3.21793e-13	1.91054e-11
NR2C2AP	19p13.11	-0.314791	3.40437e-13	2.01529e-11
SPTBN1	2p16.2	0.314542	3.56038e-13	2.10146e-11
DNTTIP1	20q13.12	-0.314519	3.57538e-13	2.10414e-11
FASTKD5	20p13	0.314184	3.79781e-13	2.22853e-11
ETV7	6p21.31	-0.314157	3.81645e-13	2.23295e-11
CCNQ	Xq28	-0.313927	3.97821e-13	2.32085e-11
PRR12	19q13.33	0.313823	4.05292e-13	2.35761e-11
SCO2	22q13.33	-0.313746	4.10964e-13	2.38371e-11
HINT2	9p13.3	-0.313671	4.16537e-13	2.40909e-11
SNRNP25	16p13.3	-0.313532	4.27086e-13	2.46303e-11
RNASE2	14q11.2	-0.313507	4.2902e-13	2.46711e-11
FOXO1	13q14.11	0.313301	4.45141e-13	2.55252e-11
RPL35	9q33.3	-0.313086	4.62717e-13	2.64577e-11
MBTPS1	16q23.3-q24.1	0.313035	4.66903e-13	2.66214e-11
RAD54L2	3p21.2	0.312875	4.80496e-13	2.7319e-11
TTC39B	9p22.3	-0.312625	5.02504e-13	2.84899e-11
CCDC107	9p13.3	-0.312567	5.07799e-13	2.87092e-11
SNX17	2p23.3	-0.312529	5.11248e-13	2.88232e-11
JUP	17q21.2	0.312381	5.25023e-13	2.95171e-11
SYNM	15q26.3	0.312274	5.35102e-13	2.99515e-11
EHBP1	2p15	0.312268	5.35726e-13	2.99515e-11
AFAP1	4p16.1	0.312148	5.47301e-13	3.05139e-11
MPHOSPH8	13q12.11	0.312098	5.5223e-13	3.07037e-11
SS18L2	3p22.1	-0.311985	5.6348e-13	3.12429e-11
SETBP1	18q12.3	0.311828	5.79478e-13	3.20416e-11
ADORA1	1q32.1	-0.311486	6.16022e-13	3.3969e-11
CABYR	18q11.2	0.311427	6.2249e-13	3.42319e-11
RPL38	17q25.1	-0.311287	6.38234e-13	3.5002e-11
ZNF407	18q22.3	0.311213	6.46714e-13	3.53707e-11
RIMKLB	12p13.31	0.310879	6.8639e-13	3.74389e-11
HLA-B	6p21.33	-0.31085	6.89868e-13	3.75269e-11
CXORF40A	Xq28	-0.310726	7.05243e-13	3.82599e-11
CHD3	17p13.1	0.31071	7.07287e-13	3.82676e-11
DPP8	15q22.31	0.310681	7.10897e-13	3.83598e-11
UTP14C	13q14.3	0.310462	7.3913e-13	3.97766e-11
TOR3A	1q25.2	-0.310374	7.50763e-13	4.02949e-11
PPP1R3B	8p23.1	0.310061	7.9361e-13	4.24224e-11
USP8	15q21.2	0.310054	7.94617e-13	4.24224e-11
PBRM1	3p21.1	0.31002	7.99463e-13	4.25444e-11
RNF113A	Xq24	-0.31	8.02308e-13	4.25444e-11
IFI30	19p13.11	-0.309993	8.03243e-13	4.25444e-11
AKAP12	6q25.1	0.309956	8.0862e-13	4.27168e-11
CSNK2A1	20p13	0.309829	8.26926e-13	4.35695e-11
LEMD3	12q14.3	0.309547	8.6939e-13	4.56873e-11
ZMYM2	13q12.11	0.309488	8.78533e-13	4.60475e-11
HPRT1	Xq26.2-q26.3	-0.309222	9.20856e-13	4.81404e-11
BCL9	1q21.2	0.30889	9.76413e-13	5.09126e-11
UBL5	19p13.2	-0.308701	1.00954e-12	5.25037e-11
LRP11	6q25.1	0.308492	1.04751e-12	5.43385e-11
ARF5	7q32.1	-0.308396	1.06529e-12	5.51183e-11
TIMM29	19p13.2	-0.30838	1.06833e-12	5.51341e-11
ALS2	2q33.1	0.308019	1.13855e-12	5.86078e-11
TJP2	9q21.11	0.307971	1.14807e-12	5.88563e-11
ANAPC11	17q25.3	-0.307966	1.14923e-12	5.88563e-11
PLAAT4	11q12.3	-0.307904	1.16173e-12	5.93443e-11
TRIP12	2q36.3	0.30789	1.16465e-12	5.93443e-11
ANP32A	15q23	0.307769	1.1896e-12	6.03426e-11
LATS2	13q12.11	0.307766	1.19024e-12	6.03426e-11
UNC45A	15q26.1	0.307724	1.19915e-12	6.06416e-11
KIF5B	10p11.22	0.307532	1.2402e-12	6.24676e-11
EFL1	15q25.2	0.307527	1.24147e-12	6.24676e-11
ADIPOR2	12p13.33	0.307512	1.24459e-12	6.24684e-11
TREM2	6p21.1	-0.307439	1.26066e-12	6.31177e-11
NIPBL	5p13.2	0.307393	1.27086e-12	6.34707e-11
ATG9A	2q35	0.307363	1.27757e-12	6.36361e-11
IGFLR1	19q13.12	-0.30735	1.2805e-12	6.36361e-11
HCP5	6p21.33	-0.307255	1.30203e-12	6.45466e-11
RBM20	10q25.2	0.306832	1.40236e-12	6.93497e-11
SLC7A11	4q28.3	0.306816	1.40624e-12	6.93709e-11
FBXO6	1p36.22	-0.306541	1.47556e-12	7.26129e-11
GS1-124K5.11	7q11.21	-0.306248	1.55331e-12	7.61425e-11
CNNM2	10q24.32	0.306242	1.55485e-12	7.61425e-11
CRACR2A	12p13.32	0.305992	1.62428e-12	7.9349e-11
GMFG	19q13.2	-0.305954	1.63516e-12	7.96871e-11
THRAP3	1p34.3	0.305674	1.71694e-12	8.34707e-11
SECISBP2L	15q21.1	0.305481	1.77588e-12	8.6128e-11
HSPB1P1	9q21.13	-0.305385	1.80575e-12	8.73661e-11
MAN2A2	15q26.1	0.305237	1.8529e-12	8.94325e-11
PRADC1	2p13.2	-0.304965	1.94285e-12	9.35495e-11
RAB3GAP1	2q21.3	0.304623	2.06172e-12	9.90362e-11
SMG7	1q25.3	0.304455	2.12267e-12	1.01722e-10
PDCD11	10q24.33	0.304403	2.14203e-12	1.02405e-10
ZBTB39	12q13.3	0.304389	2.14741e-12	1.02419e-10
PIN1	19p13.2	-0.304249	2.20017e-12	1.04688e-10
LY96	8q21.11	-0.303916	2.3306e-12	1.10532e-10
HERC1	15q22.31	0.303906	2.33497e-12	1.10532e-10
DNMBP	10q24.2	0.303884	2.34391e-12	1.10532e-10
OSGEP	14q11.2	-0.303881	2.34497e-12	1.10532e-10
ENTPD7	10q24.2	0.303862	2.3527e-12	1.10637e-10
SLC6A6	3p25.1	0.30354	2.48763e-12	1.1671e-10
MRPS6	21q22.11	-0.30349	2.50898e-12	1.17438e-10
GBP1P1	1p22.2	-0.303362	2.56529e-12	1.19795e-10
COPE	19p13.11	-0.303298	2.59386e-12	1.20849e-10
USP46	4q12	0.303206	2.63547e-12	1.22504e-10
REN	1q32.1	-0.303109	2.67996e-12	1.2413e-10
MRPS24	7p13	-0.303103	2.68278e-12	1.2413e-10
RPA3	7p21.3	-0.303083	2.69208e-12	1.24274e-10
KMT2D	12q13.12	0.302964	2.74778e-12	1.26555e-10
VPS33B	15q26.1	0.302874	2.7909e-12	1.28247e-10
KIF1B	1p36.22	0.302811	2.82147e-12	1.29357e-10
SPI1	11p11.2	-0.302734	2.85941e-12	1.30714e-10
PIK3CA	3q26.32	0.302724	2.86406e-12	1.30714e-10
POGZ	1q21.3	0.302426	3.01534e-12	1.37307e-10
AP1G1	16q22.2	0.302322	3.06945e-12	1.39456e-10
MRPL14	6p21.1	-0.302299	3.08198e-12	1.3971e-10
OSM	22q12.2	-0.302175	3.14843e-12	1.42401e-10
RFC2	7q11.23	-0.302101	3.18849e-12	1.4389e-10
PROSER1	13q13.3	0.302028	3.22886e-12	1.45386e-10
EMC9	14q12	-0.301944	3.27564e-12	1.47162e-10
DYNC1LI2	16q22.1	0.301696	3.41864e-12	1.53245e-10
MGAT5	2q21.2-q21.3	0.301662	3.43856e-12	1.53795e-10
AKR1A1	1p34.1	-0.301626	3.45979e-12	1.54381e-10
NPRL2	3p21.31	-0.301614	3.467e-12	1.54381e-10
MARK1	1q41	0.301412	3.58961e-12	1.59488e-10
FCGR1B	1p11.2	-0.30133	3.64045e-12	1.61391e-10
CRTC3	15q26.1	0.301221	3.70879e-12	1.64059e-10
RNF103	2p11.2	0.301101	3.78587e-12	1.67101e-10
AIP	11q13.2	-0.301056	3.81536e-12	1.68034e-10
WAPL	10q23.2	0.301017	3.84094e-12	1.68792e-10
LRP5	11q13.2	0.300897	3.92059e-12	1.71917e-10
DUSP4	8p12	0.300815	3.97612e-12	1.73687e-10
TAOK1	17q11.2	0.300812	3.97822e-12	1.73687e-10
KIF22	16p11.2	-0.300796	3.98908e-12	1.73784e-10
METTL23	17q25.1	-0.300773	4.00511e-12	1.74105e-10
EP400	12q24.33	0.300693	4.0598e-12	1.76103e-10
MED12	Xq13.1	0.300644	4.09432e-12	1.77218e-10
LOC388955	2p15	-0.300589	4.13277e-12	1.78498e-10
TRIP6	7q22.1	-0.300553	4.15876e-12	1.79236e-10
FAM207A	21q22.3	-0.300475	4.21461e-12	1.81255e-10
SMAD3	15q22.33	0.300427	4.24881e-12	1.82133e-10
PLEKHA1	10q26.13	0.300421	4.25312e-12	1.82133e-10
BNIP1	5q35.1	-0.300211	4.40907e-12	1.88411e-10
VKORC1	16p11.2	-0.300107	4.48782e-12	1.91369e-10
VPS39	15q15.1	0.299991	4.57717e-12	1.94767e-10
NBEAL1	2q33.2	0.299373	5.08579e-12	2.15699e-10
HMOX2	16p13.3	-0.299368	5.09053e-12	2.15699e-10
LAMC1	1q25.3	0.299313	5.13787e-12	2.17248e-10
PEA15	1q23.2	-0.299261	5.18436e-12	2.18754e-10
NHP2	5q35.3	-0.29924	5.20294e-12	2.19079e-10
LAMTOR4	7q22.1	-0.299222	5.21831e-12	2.19167e-10
ASH1L	1q22	0.299213	5.22683e-12	2.19167e-10
RABGAP1	9q33.2-q33.3	0.299194	5.24383e-12	2.19423e-10
RNF166	16q24.2-q24.3	-0.29915	5.28255e-12	2.20585e-10
PSMC3	11p11.2	-0.299072	5.35308e-12	2.23067e-10
SOCS6	18q22.2	0.299056	5.36825e-12	2.23237e-10
S100P	4p16.1	0.298963	5.45364e-12	2.26321e-10
NUDT22	11q13.1	-0.298905	5.50783e-12	2.28099e-10
ARHGEF11	1q23.1	0.298849	5.56044e-12	2.29805e-10
RFXANK	19p13.11	-0.298703	5.69951e-12	2.3507e-10
TMSB4XP8	4q22.1	-0.298463	5.93649e-12	2.44343e-10
COMMD5	8q24.3	-0.298312	6.09047e-12	2.49997e-10
SMOC1	14q24.2	0.298304	6.09869e-12	2.49997e-10
RPL10	Xq28	-0.298171	6.23869e-12	2.54964e-10
CLCN3	4q33	0.298163	6.24702e-12	2.54964e-10
CD52	1p36.11	-0.298152	6.25786e-12	2.54964e-10
MIR155HG	-	-0.29814	6.27073e-12	2.54972e-10
CD69	12p13.31	-0.298083	6.33186e-12	2.56938e-10
PSMC2	7q22.1	-0.298071	6.34498e-12	2.56953e-10
GAN	16q23.2	0.297988	6.43456e-12	2.60057e-10
ZNF142	2q35	0.297631	6.83547e-12	2.75706e-10
TP53TG1	7q21.12	-0.29759	6.88331e-12	2.77081e-10
LY86	6p25.1	-0.297535	6.9471e-12	2.7909e-10
LINC00847	5q35.3	-0.297309	7.21772e-12	2.89385e-10
SPG11	15q21.1	0.297295	7.23506e-12	2.89503e-10
ATP5PD	17q25.1	-0.297213	7.33567e-12	2.92946e-10
ARPC4	3p25.3	-0.297112	7.46164e-12	2.97387e-10
PUM1	1p35.2	0.296975	7.63637e-12	3.03639e-10
LINC02035	3q21.1	0.296965	7.64868e-12	3.03639e-10
FCGR1A	1q21.2	-0.296878	7.76272e-12	3.07466e-10
TCF12	15q21.3	0.296868	7.77563e-12	3.07466e-10
BPTF	17q24.2	0.296831	7.82416e-12	3.08778e-10
STAC3	12q13.3	-0.296813	7.8482e-12	3.09121e-10
ZNRD2	11q13.1	-0.296663	8.04836e-12	3.16386e-10
CARD19	9q22.31	-0.296541	8.21603e-12	3.21876e-10
CLEC4A	12p13.31	-0.296533	8.22729e-12	3.21876e-10
MFSD9	2q12.1	0.296526	8.236e-12	3.21876e-10
DNAJA4	15q25.1	0.296434	8.36579e-12	3.26314e-10
C1QA	1p36.12	-0.296395	8.42074e-12	3.27823e-10
CLIP1	12q24.31	0.29611	8.83408e-12	3.4325e-10
UACA	15q23	0.295917	9.12468e-12	3.53858e-10
FAM20B	1q25.2	0.295872	9.1947e-12	3.55888e-10
FXR2	17p13.1	0.295757	9.37396e-12	3.6203e-10
PLAG1	8q12.1	0.295747	9.38935e-12	3.6203e-10
PGBD3	10q11.23	0.295727	9.4214e-12	3.62571e-10
ZKSCAN3	6p22.1	0.295712	9.44498e-12	3.62785e-10
HAVCR2	5q33.3	-0.295599	9.62563e-12	3.69019e-10
PPIAL4G	1q21.2	-0.295561	9.68672e-12	3.70655e-10
SEMA4G	10q24.31	0.29547	9.83544e-12	3.75048e-10
ADGRF1	6p12.3|6	-0.295468	9.8388e-12	3.75048e-10
GBF1	10q24.32	0.295426	9.90822e-12	3.76981e-10
PCK2	14q11.2-q12	-0.295225	1.02487e-11	3.892e-10
BAZ2B	2q24.2	0.295209	1.02756e-11	3.89485e-10
BCLAF1	6q23.3	0.295123	1.04251e-11	3.94007e-10
MNT	17p13.3	0.295118	1.0434e-11	3.94007e-10
KCTD1	18q11.2	0.295066	1.05256e-11	3.95422e-10
KIAA0754	1p34.3	0.295063	1.05307e-11	3.95422e-10
PDLIM4	5q31.1	-0.295052	1.05494e-11	3.95422e-10
GPR84	12q13.13	-0.295044	1.05635e-11	3.95422e-10
IFI27L2	14q32.12	-0.295041	1.05697e-11	3.95422e-10
NOTCH3	19p13.12	0.294998	1.06447e-11	3.97486e-10
RHOG	11p15.4	-0.294932	1.07641e-11	4.01202e-10
MT1F	16q13	-0.294798	1.10074e-11	4.09135e-10
PDZD7	10q24.31	-0.294793	1.10176e-11	4.09135e-10
ZMIZ1	10q22.3	0.294775	1.10503e-11	4.09592e-10
NUP153	6p22.3	0.294761	1.10757e-11	4.09781e-10
PDE3A	12p12.2	0.294619	1.1342e-11	4.18864e-10
SLC39A3	19p13.3	-0.294333	1.18964e-11	4.38534e-10
REST	4q12	0.294312	1.19384e-11	4.39276e-10
PLEKHH1	14q24.1	0.294173	1.22189e-11	4.48208e-10
SIRT6	19p13.3	-0.29417	1.22257e-11	4.48208e-10
JAKMIP3	10q26.3	0.294123	1.23219e-11	4.50317e-10
MS4A6A	11q12.2	-0.29412	1.2328e-11	4.50317e-10
ETV3	1q23.1	0.294082	1.24056e-11	4.51814e-10
BAZ2A	12q13.3	0.294078	1.24138e-11	4.51814e-10
C1ORF162	1p13.2	-0.293993	1.25907e-11	4.57426e-10
GPR107	9q34.11	0.293904	1.27803e-11	4.63477e-10
DAG1	3p21.31	0.293889	1.28123e-11	4.63802e-10
MCF2L	13q34	0.293679	1.32677e-11	4.79423e-10
ZNF740	12q13.13	0.293653	1.33246e-11	4.80616e-10
FLT3LG	19q13.33	-0.293604	1.3434e-11	4.83695e-10
FAM3A	Xq28	-0.293427	1.38357e-11	4.9727e-10
FDX2	19p13.2	-0.293374	1.39592e-11	5.00291e-10
BATF3	1q32.3	-0.293369	1.39695e-11	5.00291e-10
BET1	7q21.3	-0.293349	1.40168e-11	5.01093e-10
ANKRD11	16q24.3	0.293192	1.43883e-11	5.13464e-10
MYH10	17p13.1	0.293052	1.47273e-11	5.23858e-10
VAMP8	2p11.2	-0.29305	1.47316e-11	5.23858e-10
RERE	1p36.23	0.293018	1.48099e-11	5.25711e-10
SLC22A23	6p25.2	0.293003	1.48472e-11	5.26108e-10
C3ORF70	3q27.2	0.292935	1.50159e-11	5.3115e-10
JMJD1C	10q21.3	0.292882	1.51485e-11	5.34901e-10
WIPF3	7p14.3	0.292642	1.57643e-11	5.55671e-10
PRG2	11q12.1	-0.292508	1.61168e-11	5.67102e-10
ADAM10	15q21.3	0.292404	1.63974e-11	5.7597e-10
RNF111	15q22.1-q22.2	0.292382	1.64569e-11	5.77053e-10
AK2	1p35.1	-0.292335	1.65872e-11	5.80608e-10
LINC00473	6q27	0.292216	1.69155e-11	5.91074e-10
IL10RB	21q22.11	-0.292195	1.69747e-11	5.92113e-10
YIF1A	11q13.2	-0.291794	1.81395e-11	6.3165e-10
SOWAHD	Xq24	-0.29173	1.83319e-11	6.37246e-10
YLPM1	14q24.3	0.291595	1.87471e-11	6.50557e-10
ZNF688	16p11.2	-0.291566	1.8837e-11	6.5255e-10
EP300	22q13.2	0.291397	1.93696e-11	6.6985e-10
ICK	6p12.1	0.291376	1.94363e-11	6.71001e-10
HAL	12q23.1	0.291133	2.02318e-11	6.97268e-10
WDR72	15q21.3	0.290895	2.10408e-11	7.23911e-10
C19ORF24	19p13.3	-0.290822	2.1295e-11	7.31407e-10
NDUFA2	5q31.3	-0.290781	2.14381e-11	7.35066e-10
PPIA	7p13	-0.290655	2.18899e-11	7.49281e-10
DHRS4L2	14q11.2	-0.290579	2.2166e-11	7.57444e-10
CA11	19q13.33	-0.290477	2.25408e-11	7.68946e-10
DEGS1	1q42.11	-0.290184	2.36496e-11	8.05407e-10
NDUFAF2	5q12.1	-0.29017	2.37076e-11	8.0602e-10
COPS6	7q22.1	-0.290033	2.42449e-11	8.22896e-10
TUBGCP4	15q15.3	0.289957	2.45507e-11	8.31872e-10
PCGF1	2p13.1	-0.289939	2.4622e-11	8.32887e-10
CDC42BPB	14q32.32	0.289854	2.49686e-11	8.43192e-10
RPL27	17q21.31	-0.289831	2.5064e-11	8.44997e-10
GDF5	20q11.22	-0.28962	2.59458e-11	8.73263e-10
ARHGEF4	2q21.1	0.289388	2.69485e-11	9.04972e-10
PPM1N	19q13.32	-0.289382	2.69779e-11	9.04972e-10
HLA-DRB5	6p21.32	-0.289173	2.79145e-11	9.34835e-10
LYL1	19p13.13	-0.289157	2.79877e-11	9.3573e-10
RC3H1	1q25.1	0.289132	2.81044e-11	9.38071e-10
ATP7B	13q14.3	0.289104	2.82336e-11	9.40824e-10
ZBTB40	1p36.12	0.288941	2.89963e-11	9.64643e-10
CSTF2T	10q21.1	0.288775	2.97903e-11	9.89422e-10
DNAJC30	7q11.23	-0.288763	2.98487e-11	9.89729e-10
BIRC6	2p22.3	0.288422	3.15586e-11	1.0447e-09
FCGR1CP	1q21.1	-0.288313	3.21232e-11	1.06165e-09
SESTD1	2q31.2	0.288216	3.26395e-11	1.07694e-09
SUMO3	21q22.3	-0.288171	3.28761e-11	1.08298e-09
PGLS	19p13.11	-0.288137	3.30593e-11	1.08723e-09
MIB1	18q11.2	0.288117	3.31696e-11	1.08874e-09
HTRA2	2p13.1	-0.288104	3.32357e-11	1.08874e-09
ARL6IP5	3p14.1	-0.288099	3.32676e-11	1.08874e-09
IL37	2q14.1	-0.287952	3.40688e-11	1.11315e-09
CSF2	5q31.1	-0.287933	3.41769e-11	1.11488e-09
FAM193A	4p16.3	0.28787	3.45319e-11	1.12376e-09
RHOBTB1	10q21.2	0.287864	3.4561e-11	1.12376e-09
ABCB9	12q24.31	-0.287853	3.46246e-11	1.12401e-09
ZNF624	17p11.2	0.287838	3.47072e-11	1.12488e-09
TCF20	22q13.2|22q13.3	0.287612	3.60093e-11	1.16521e-09
CRYBB1	22q12.1	-0.287524	3.65299e-11	1.18016e-09
LGALS9	17q11.2	-0.287495	3.6701e-11	1.18378e-09
LRP6	12p13.2	0.287485	3.67631e-11	1.18389e-09
ASXL2	2p23.3	0.287422	3.71419e-11	1.19418e-09
MEIS3P1	17p12	0.287399	3.72809e-11	1.19673e-09
CLEC7A	12p13.2	-0.287358	3.75302e-11	1.20282e-09
FLG	1q21.3	0.287288	3.79579e-11	1.21459e-09
ICAM3	19p13.2	-0.287242	3.82387e-11	1.22164e-09
PARG	10q11.23	0.286948	4.01074e-11	1.2793e-09
NSUN5	7q11.23	-0.286906	4.03825e-11	1.28604e-09
LINC01547	21q22.3	-0.286892	4.0475e-11	1.28695e-09
MEGF8	19q13.2	0.286875	4.05862e-11	1.28845e-09
AKAP13	15q25.3	0.286859	4.06941e-11	1.28984e-09
FBXL12	19p13.2	-0.286738	4.14966e-11	1.31321e-09
OXLD1	17q25.3	-0.286727	4.1571e-11	1.3135e-09
DMAC1	9p24.1	-0.286577	4.25971e-11	1.34381e-09
METTL16	17p13.3	0.286545	4.28182e-11	1.34867e-09
KLF5	13q22.1	0.286439	4.35579e-11	1.36806e-09
ZXDB	Xp11.21	0.286436	4.35797e-11	1.36806e-09
NR2F2	15q26.2	0.286428	4.36378e-11	1.36806e-09
DHRS7	14q23.1	-0.286372	4.40305e-11	1.37823e-09
HIF3A	19q13.32	0.286351	4.41842e-11	1.38089e-09
NBEAL2	3p21.31	0.286243	4.49596e-11	1.40295e-09
MTOR	1p36.22	0.285754	4.86598e-11	1.51606e-09
SNX21	20q13.12	-0.285662	4.93878e-11	1.53612e-09
IFNGR2	21q22.11	-0.285653	4.94563e-11	1.53612e-09
MRPL55	1q42.13	-0.285588	4.99791e-11	1.54997e-09
LMTK2	7q21.3	0.285564	5.01746e-11	1.55364e-09
CYTOR	2p11.2	-0.285527	5.04705e-11	1.5604e-09
SOGA1	20q11.23	0.285461	5.10108e-11	1.57469e-09
LAPTM5	1p35.2	-0.285449	5.11151e-11	1.57549e-09
GSTK1	7q34	-0.285237	5.28889e-11	1.62767e-09
HLA-DRB6	6p21.32	-0.285176	5.34103e-11	1.64121e-09
PTPN11	12q24.13	0.285087	5.4183e-11	1.66241e-09
ASB1	2q37.3	0.284984	5.5084e-11	1.68748e-09
AP4E1	15q21.2	0.284941	5.54735e-11	1.69683e-09
IFI44	1p31.1	-0.284901	5.58234e-11	1.70494e-09
ARID1B	6q25.3	0.28466	5.80302e-11	1.76966e-09
C1QC	1p36.12	-0.284492	5.96235e-11	1.81549e-09
TNFRSF18	1p36.33	-0.284437	6.01515e-11	1.82865e-09
INO80	15q15.1	0.284428	6.02373e-11	1.82865e-09
NCOA3	20q13.12	0.2842	6.24774e-11	1.8938e-09
NHLRC2	10q25.3	0.284129	6.32013e-11	1.91286e-09
IDE	10q23.33	0.284104	6.34523e-11	1.91757e-09
RNASE6	14q11.2	-0.284001	6.45049e-11	1.94646e-09
PYCARD	16p11.2	-0.283927	6.52807e-11	1.96692e-09
FAS	10q23.31	-0.283916	6.53944e-11	1.9674e-09
UBA52	19p13.11	-0.283863	6.59465e-11	1.98105e-09
CARD16	11q22.3	-0.2836	6.87847e-11	2.06323e-09
PEAR1	1q23.1	0.283557	6.92663e-11	2.07459e-09
PFAS	17p13.1	0.283436	7.06135e-11	2.11179e-09
VPS53	17p13.3	0.283346	7.16439e-11	2.13943e-09
MRPL11	11q13.2	-0.28321	7.32099e-11	2.18296e-09
DCAF16	4p15.31	0.283146	7.3962e-11	2.20212e-09
ARHGEF28	5q13.2	0.282961	7.61785e-11	2.26476e-09
FUT7	9q34.3	-0.282931	7.65457e-11	2.27232e-09
PRRC2C	1q24.3	0.282889	7.70646e-11	2.28232e-09
MSI2	17q22	0.282885	7.71092e-11	2.28232e-09
PPM1M	3p21.2	-0.282776	7.84631e-11	2.31898e-09
PDS5B	13q13.1	0.282627	8.03577e-11	2.37111e-09
SNX33	15q24.2	0.282618	8.04625e-11	2.37111e-09
SLC7A1	13q12.3	0.282606	8.06248e-11	2.37242e-09
SPEN	1p36.21-p36.13	0.282389	8.34639e-11	2.45238e-09
WDR35	2p24.1	0.282371	8.36944e-11	2.45557e-09
SELENOM	22q12.2	-0.2823	8.46506e-11	2.47698e-09
RSC1A1	1p36.21	0.282298	8.46705e-11	2.47698e-09
TNFRSF9	1p36.23	-0.282259	8.52063e-11	2.48904e-09
DHX33	17p13.2	0.282243	8.54269e-11	2.49187e-09
CLEC5A	7q34	-0.282215	8.58004e-11	2.49914e-09
INHA	2q35	0.282101	8.73722e-11	2.54124e-09
AKAP9	7q21.2	0.282038	8.82514e-11	2.56152e-09
LAMA5	20q13.33	0.282033	8.8324e-11	2.56152e-09
SETD2	3p21.31	0.281983	8.90248e-11	2.57813e-09
MOB1B	4q13.3	0.281841	9.10637e-11	2.63006e-09
ZKSCAN8	6p22.1	0.28184	9.10794e-11	2.63006e-09
SHTN1	10q25.3	0.281612	9.44303e-11	2.72079e-09
SDSL	12q24.13	-0.281608	9.44915e-11	2.72079e-09
ZNF138	7q11.21	-0.281459	9.67512e-11	2.78187e-09
KBTBD7	13q14.11	0.281408	9.75371e-11	2.80047e-09
HLA-F	6p22.1	-0.281316	9.89837e-11	2.83795e-09
ELP6	3p21.31	-0.281108	1.02297e-10	2.92878e-09
GNPDA1	5q31.3	-0.28102	1.03738e-10	2.96583e-09
CD33	19q13.41	-0.280977	1.04442e-10	2.98172e-09
SH3BGRL3	1p36.11	-0.280959	1.0474e-10	2.98598e-09
ALOX5AP	13q12.3	-0.280864	1.06332e-10	3.02707e-09
SAP30	4q34.1	-0.280834	1.06828e-10	3.03689e-09
TRMT112	11q13.1	-0.280803	1.07358e-10	3.04767e-09
PLEKHJ1	19p13.3	-0.280655	1.099e-10	3.11544e-09
VPS13D	1p36.22-p36.21	0.28059	1.11043e-10	3.14342e-09
ITPRID2	2q31.3	0.280519	1.12287e-10	3.17415e-09
SERPINB1	6p25.2	-0.280502	1.12588e-10	3.17819e-09
KDM5B	1q32.1	0.280461	1.13314e-10	3.19422e-09
LOC646762	7p14.3	0.280446	1.13594e-10	3.19763e-09
SLMAP	3p14.3	0.280421	1.14037e-10	3.20563e-09
PRR7	5q35.3	-0.280399	1.14444e-10	3.21021e-09
AKR1C2	10p15.1	0.280395	1.14519e-10	3.21021e-09
SLC16A14	2q36.3	0.280351	1.15301e-10	3.22763e-09
ZNF281	1q32.1	0.280305	1.16159e-10	3.24714e-09
ADPRHL2	1p34.3	-0.280109	1.19804e-10	3.34437e-09
HLA-DQB2	6p21.32	-0.280026	1.21388e-10	3.38389e-09
HLA-A	6p22.1	-0.279842	1.24946e-10	3.4779e-09
WNK2	9q22.31	0.279834	1.25106e-10	3.4779e-09
LSM6	4q31.22	-0.279768	1.26417e-10	3.50951e-09
GOLGA3	12q24.33	0.279631	1.29171e-10	3.58102e-09
DDX3X	Xp11.4	0.279442	1.33084e-10	3.68442e-09
IAH1	2p25.1	-0.279357	1.34875e-10	3.72888e-09
ARFGEF3	6q23.3-q24.1	0.279143	1.39488e-10	3.85114e-09
ITGB2	21q22.3	-0.279092	1.40612e-10	3.87683e-09
CSNK2A3	11p15.4	0.279047	1.41609e-10	3.89898e-09
POLE4	2p12	-0.279014	1.42352e-10	3.9141e-09
CKS2	9q22.2	-0.278959	1.43579e-10	3.94244e-09
C15ORF39	15q24.2	0.278845	1.46177e-10	4.00832e-09
DDI2	1p36.21	0.278814	1.469e-10	4.01858e-09
SLC39A6	18q12.2	0.278811	1.46951e-10	4.01858e-09
BAD	11q13.1	-0.278629	1.51224e-10	4.12983e-09
CMC4	Xq28	-0.278605	1.51785e-10	4.13953e-09
MISP	19p13.3	0.278563	1.5279e-10	4.15957e-09
TMTC1	12p11.22	0.278557	1.52933e-10	4.15957e-09
CA8	8q12.1	0.278527	1.53657e-10	4.17363e-09
EIF3G	19p13.2	-0.27848	1.548e-10	4.199e-09
PPP1CA	11q13.2	-0.278448	1.55583e-10	4.21455e-09
TBC1D10C	11q13.2	-0.278425	1.56142e-10	4.22402e-09
DOC2B	17p13.3	0.278359	1.57756e-10	4.26197e-09
OTX1	2p15	0.278223	1.61165e-10	4.34823e-09
ZKSCAN1	7q22.1	0.278161	1.62732e-10	4.38463e-09
PDZD8	10q25.3-q26.11	0.278135	1.63398e-10	4.39666e-09
GIMAP2	7q36.1	-0.278093	1.64456e-10	4.41924e-09
MEIS2	15q14	0.278044	1.65733e-10	4.4476e-09
ARFGEF2	20q13.13	0.277944	1.6836e-10	4.51209e-09
GCC2	2q12.3	0.277851	1.7082e-10	4.57192e-09
AGFG1	2q36.3	0.277778	1.72768e-10	4.61794e-09
TMEM191A	22q11.21	-0.277756	1.73358e-10	4.62756e-09
CNN3	1p21.3	-0.277733	1.7399e-10	4.63599e-09
NUTM2D	10q23.2	0.277728	1.74135e-10	4.63599e-09
NHSL1	6q24.1	0.277654	1.76145e-10	4.68333e-09
AGAP1	2q37.2	0.277599	1.77688e-10	4.71812e-09
ZNF638	2p13.3-p13.2	0.277584	1.78086e-10	4.72244e-09
ATP2B1	12q21.33	0.277515	1.80034e-10	4.76782e-09
TNRC6B	22q13.1	0.277476	1.81128e-10	4.79049e-09
CCM2	7p13	-0.277464	1.8147e-10	4.79324e-09
BCAS4	20q13.13	-0.277433	1.82355e-10	4.81031e-09
INSYN2A	10q26.2	0.277424	1.82599e-10	4.81042e-09
BTBD1	15q25.2	0.277388	1.83621e-10	4.83104e-09
FCGR2A	1q23.3	-0.277347	1.848e-10	4.85469e-09
TOP2B	3p24.2	0.277338	1.85056e-10	4.85469e-09
PDIA3P1	1q21.1	0.277332	1.85244e-10	4.85469e-09
SARS	1p13.3	-0.277272	1.86978e-10	4.89376e-09
NCAPH2	22q13.33	-0.277251	1.87594e-10	4.90351e-09
RNF20	9q31.1	0.277097	1.92156e-10	5.01623e-09
HSPG2	1p36.12	0.27701	1.94775e-10	5.07803e-09
PUM2	2p24.1	0.276974	1.95883e-10	5.10031e-09
BRD3	9q34.2	0.276944	1.96795e-10	5.11744e-09
ZNF100	19p12	-0.276932	1.97176e-10	5.12071e-09
RGS1	1q31.2	-0.276787	2.01674e-10	5.2308e-09
ZMAT5	22q12.2	-0.276661	2.0565e-10	5.32705e-09
PTPMT1	11p11.2	-0.276475	2.11693e-10	5.47654e-09
AP4S1	14q12	-0.276466	2.11991e-10	5.47722e-09
BRI3	7q21.3	-0.276446	2.12643e-10	5.487e-09
ITGB1	10p11.22	0.276394	2.14391e-10	5.52502e-09
TMEM243	7q21.12	-0.276266	2.1869e-10	5.62861e-09
MFHAS1	8p23.1	0.275907	2.31212e-10	5.93927e-09
RPS29	14q21.3	-0.275904	2.3135e-10	5.93927e-09
NOL4L	20q11.21	0.275507	2.46037e-10	6.30827e-09
LINC01550	14q32.2	-0.275358	2.51763e-10	6.44129e-09
MAP4K4	2q11.2	0.275355	2.51865e-10	6.44129e-09
APOC1	19q13.32	-0.275307	2.53752e-10	6.4813e-09
RBM26	13q31.1	0.275286	2.54571e-10	6.49397e-09
MRPL16	11q12.1	-0.275256	2.55768e-10	6.51625e-09
CLPX	15q22.31	0.275241	2.56384e-10	6.5237e-09
GYG2	Xp22.33	0.275193	2.58279e-10	6.5636e-09
TTC28	22q12.1	0.275033	2.64766e-10	6.71998e-09
OTUD7B	1q21.2	0.274857	2.72062e-10	6.89645e-09
RFX3	9p24.2	0.274732	2.77339e-10	7.02139e-09
DUS3L	19p13.3	-0.274565	2.84598e-10	7.19611e-09
B4GALT7	5q35.3	-0.274534	2.8598e-10	7.22198e-09
MALSU1	7p15.3	-0.274489	2.87955e-10	7.26274e-09
SMG6	17p13.3	0.274456	2.89414e-10	7.29042e-09
MAFG	17q25.3	0.274423	2.90883e-10	7.31824e-09
CHD2	15q26.1	0.274361	2.93683e-10	7.37948e-09
TNKS2	10q23.32	0.274209	3.00637e-10	7.54479e-09
CSNK1E	22q13.1	0.274193	3.01396e-10	7.5504e-09
STX4	16p11.2	-0.274188	3.01611e-10	7.5504e-09
GNAL	18p11.21	0.274169	3.0253e-10	7.56401e-09
ANKRD26	10p12.1	0.274129	3.04377e-10	7.60073e-09
NDUFS3	11p11.2	-0.274076	3.06902e-10	7.6543e-09
DOK1	2p13.1	-0.274043	3.0845e-10	7.68338e-09
TBC1D10A	22q12.2	-0.273966	3.12149e-10	7.76592e-09
ZNF433	19p13.2	-0.273888	3.15912e-10	7.84982e-09
EVA1A	2p12	-0.273851	3.17705e-10	7.88464e-09
PNP	14q11.2	-0.273831	3.18665e-10	7.89156e-09
MRPL32	7p14.1	-0.273829	3.18768e-10	7.89156e-09
RNASEH2A	19p13.13	-0.273797	3.20342e-10	7.92079e-09
DNAJC8	1p35.3	-0.273709	3.24728e-10	8.0194e-09
ZNF593	1p36.11	-0.273692	3.25555e-10	8.02995e-09
INSR	19p13.2	0.27361	3.29711e-10	8.1225e-09
ZNF318	6p21.1	0.273594	3.30498e-10	8.13194e-09
KCTD3	1q41	0.273473	3.36724e-10	8.27503e-09
DNAJC10	2q32.1	0.273453	3.37746e-10	8.29e-09
ELP1	9q31.3	0.273422	3.39357e-10	8.31409e-09
SLC24A1	15q22.31	0.273418	3.39553e-10	8.31409e-09
NEDD4L	18q21.31	0.273374	3.41896e-10	8.3613e-09
CRABP2	1q23.1	-0.273287	3.46491e-10	8.46338e-09
MANEAL	1p34.3	-0.27325	3.48452e-10	8.50096e-09
XPO4	13q12.11	0.273213	3.50441e-10	8.53914e-09
CCDC28B	1p35.2	-0.273154	3.53611e-10	8.59747e-09
LRBA	4q31.3	0.273153	3.53689e-10	8.59747e-09
MR1	1q25.3	-0.273112	3.55881e-10	8.63696e-09
CASP4	11q22.3	-0.273107	3.56172e-10	8.63696e-09
ATXN2	12q24.12	0.273053	3.59145e-10	8.69857e-09
NFKBIE	6p21.1	-0.272919	3.66599e-10	8.86844e-09
CDKL5	Xp22.13	0.27273	3.77378e-10	9.11823e-09
SMIM4	3p21.1	-0.272688	3.79775e-10	9.16514e-09
AIM2	1q23.1-q23.2	-0.272632	3.83064e-10	9.23345e-09
SIRT1	10q21.3	0.27247	3.92715e-10	9.45476e-09
AKR1C1	10p15.1	0.272423	3.95546e-10	9.51154e-09
VANGL2	1q23.2	0.2724	3.96923e-10	9.53325e-09
CNEP1R1	16q12.1	-0.272284	4.04025e-10	9.69227e-09
PTGFRN	1p13.1	0.272259	4.05551e-10	9.7163e-09
ZBED1	Xp22.33 and Yp11.2	0.272247	4.06322e-10	9.7163e-09
PWAR5	15q11.2	0.272239	4.0681e-10	9.7163e-09
SMAD2	18q21.1	0.272237	4.06958e-10	9.7163e-09
MLXIP	12q24.31	0.272142	4.12869e-10	9.84576e-09
RAD51B	14q24.1	-0.272055	4.18389e-10	9.96559e-09
CWC22	2q31.3	0.272038	4.1949e-10	9.97998e-09
RIF1	2q23.3	0.272025	4.2036e-10	9.98888e-09
LUZP1	1p36.12	0.271974	4.23589e-10	1.00458e-08
NUBP1	16p13.13	-0.271972	4.23753e-10	1.00458e-08
IFI27	14q32.12	-0.27182	4.33675e-10	1.02689e-08
CD3D	11q23.3	-0.27176	4.37705e-10	1.03522e-08
COTL1	16q24.1	-0.271741	4.38939e-10	1.03595e-08
NAGK	2p13.3	-0.271736	4.39275e-10	1.03595e-08
COBLL1	2q24.3	0.271729	4.39763e-10	1.03595e-08
MAFK	7p22.3	0.271724	4.40073e-10	1.03595e-08
RALGAPB	20q11.23	0.271678	4.43204e-10	1.0421e-08
PHKG2	16p11.2	-0.271622	4.46969e-10	1.04973e-08
UBR1	15q15.2	0.271611	4.47716e-10	1.05025e-08
TMEM70	8q21.11	-0.271565	4.5087e-10	1.05642e-08
H6PD	1p36.22	0.271511	4.54597e-10	1.06392e-08
PLEKHG2	19q13.2	0.271484	4.56525e-10	1.06719e-08
PSTPIP1	15q24.3	-0.271474	4.57212e-10	1.06755e-08
CD300LF	17q25.1	-0.271449	4.58923e-10	1.07031e-08
TET2	4q24	0.271309	4.68856e-10	1.09221e-08
PPP4C	16p11.2	-0.27129	4.70182e-10	1.09403e-08
SIGLEC9	19q13.41	-0.27128	4.70915e-10	1.09447e-08
MDN1	6q15	0.271182	4.77978e-10	1.1096e-08
MESD	15q25.1	0.271055	4.87275e-10	1.12988e-08
TRAM2	6p12.2	0.271048	4.87839e-10	1.12989e-08
CDC14C	7p12.3	0.270997	4.91602e-10	1.1373e-08
ATE1	10q26.13	0.270931	4.96564e-10	1.14746e-08
USE1	19p13.11	-0.270896	4.99197e-10	1.15222e-08
SLC38A2	12q13.11	0.270875	5.0081e-10	1.15462e-08
ABI3	17q21.32	-0.270813	5.05535e-10	1.16418e-08
APOC2	19q13.32	-0.270756	5.09981e-10	1.17198e-08
PRDX2	19p13.13	-0.270755	5.10087e-10	1.17198e-08
ACVR2B	3p22.2	0.270717	5.12997e-10	1.17732e-08
GOLGB1	3q13.33	0.270688	5.15251e-10	1.18115e-08
COMMD1	2p15	-0.270651	5.18154e-10	1.18645e-08
RGPD4	2q12.3	0.27064	5.19003e-10	1.18704e-08
PQBP1	Xp11.23	-0.270557	5.25581e-10	1.20072e-08
TENT4B	16q12.1	0.270521	5.2852e-10	1.2055e-08
MTMR2	11q21	0.270516	5.28872e-10	1.2055e-08
HEATR5B	2p22.2	0.270492	5.308e-10	1.20853e-08
EIF4G3	1p36.12	0.27048	5.31824e-10	1.20949e-08
HK3	5q35.2	-0.270388	5.39242e-10	1.22462e-08
TSEN54	17q25.1	-0.270383	5.39693e-10	1.22462e-08
RHEB	7q36.1	-0.270279	5.483e-10	1.24275e-08
NDUFB1	14q32.12	-0.270259	5.49896e-10	1.24497e-08
PEAK1	15q24.3	0.270235	5.51907e-10	1.24812e-08
RAB24	5q35.3	-0.270228	5.52543e-10	1.24815e-08
PDCD4	10q25.2	0.270081	5.64977e-10	1.27406e-08
DNAJC16	1p36.21	0.270077	5.65278e-10	1.27406e-08
ATG3	3q13.2	-0.269934	5.77675e-10	1.30054e-08
HDX	Xq21.1	-0.269836	5.86323e-10	1.31854e-08
DET1	15q26.1	0.269811	5.88554e-10	1.32208e-08
SSBP1	7q34	-0.269746	5.94324e-10	1.33355e-08
METTL26	16p13.3	-0.269663	6.01863e-10	1.34896e-08
ACOT2	14q24.3	-0.2696	6.07654e-10	1.36033e-08
RGS3	9q32	-0.269593	6.08287e-10	1.36033e-08
ADAP2	17q11.2	-0.269557	6.11611e-10	1.36625e-08
NUDCD2	5q34	-0.269506	6.16369e-10	1.37454e-08
PTCH1	9q22.32	0.269502	6.16698e-10	1.37454e-08
NBAS	2p24.3	0.269495	6.17373e-10	1.37454e-08
UQCR10	22q12.2	-0.269479	6.18852e-10	1.37631e-08
DOK2	8p21.3	-0.269453	6.21254e-10	1.38013e-08
ZDBF2	2q33.3	0.269259	6.39771e-10	1.4197e-08
C1QB	1p36.12	-0.269251	6.4051e-10	1.41977e-08
USP7	16p13.2	0.269183	6.47201e-10	1.43303e-08
RPAP1	15q15.1	0.269045	6.60819e-10	1.46157e-08
FNDC3A	13q14.2	0.26899	6.66315e-10	1.47211e-08
NUPR1	16p11.2	-0.268928	6.72535e-10	1.48422e-08
PKP4	2q24.1	0.26892	6.73333e-10	1.48436e-08
ZNF354A	5q35.3	-0.26887	6.78455e-10	1.49401e-08
UPF2	10p14	0.268687	6.97471e-10	1.53421e-08
ABHD8	19p13.11	-0.268678	6.98356e-10	1.53448e-08
FAM50A	Xq28	-0.268609	7.05688e-10	1.5489e-08
MRPL41	9q34.3	-0.268528	7.14359e-10	1.56622e-08
ETNPPL	4q25	0.268409	7.27221e-10	1.59268e-08
COMMD9	11p13	-0.268402	7.28052e-10	1.59277e-08
BATF2	11q13.1	-0.268359	7.3275e-10	1.60131e-08
C1ORF115	1q41	0.268241	7.45817e-10	1.6281e-08
DACT2	6q27	0.268171	7.53755e-10	1.64235e-08
TRIM21	11p15.4	-0.268169	7.53976e-10	1.64235e-08
MFAP1	15q15.3	0.268159	7.5512e-10	1.64306e-08
MIF4GD	17q25.1	-0.268073	7.64881e-10	1.6625e-08
EMBP1	1p11.2	-0.26803	7.69835e-10	1.67146e-08
AMOTL1	11q21	0.267996	7.73864e-10	1.6784e-08
CCAR1	10q21.3	0.267954	7.78737e-10	1.68715e-08
HCFC1	Xq28	0.267942	7.80156e-10	1.68841e-08
RPGR	Xp11.4	0.267932	7.8126e-10	1.68898e-08
EDC3	15q24.1	0.267834	7.92892e-10	1.71229e-08
CAMP	3p21.31	-0.26775	8.02965e-10	1.73218e-08
ATAD2B	2p24.1-p23.3	0.267742	8.03927e-10	1.7324e-08
BTK	Xq22.1	-0.267722	8.06331e-10	1.73573e-08
KIAA1958	9q32	0.267636	8.16738e-10	1.75625e-08
PTRH1	9q34.11	-0.267545	8.28008e-10	1.77858e-08
CNNM3	2q11.2	0.267466	8.37882e-10	1.79787e-08
HLA-C	6p21.33	-0.267358	8.5159e-10	1.82534e-08
PNPO	17q21.32	-0.267266	8.63419e-10	1.84873e-08
LY6E-DT	8q24.3	-0.267212	8.70361e-10	1.86161e-08
DPYD	1p21.3	-0.26712	8.82491e-10	1.88555e-08
RPRD2	1q21.2	0.267089	8.86552e-10	1.89222e-08
CREB3	9p13.3	-0.267039	8.93243e-10	1.90448e-08
SAMD5	6q24.3	0.267014	8.96581e-10	1.90957e-08
KMT5B	11q13.2	0.266943	9.06132e-10	1.92582e-08
SPIN1	9q22.1	0.266937	9.06995e-10	1.92582e-08
HECTD1	14q12	0.266936	9.07076e-10	1.92582e-08
GXYLT1	12q12	0.266911	9.10519e-10	1.92955e-08
PPP1R35	7q22.1	-0.266909	9.10753e-10	1.92955e-08
ASL	7q11.21	-0.266885	9.13991e-10	1.93437e-08
MRPL52	14q11.2	-0.266801	9.25555e-10	1.95679e-08
ZXDC	3q21.3	0.26677	9.29851e-10	1.96381e-08
CAPG	2p11.2	-0.266738	9.34346e-10	1.97123e-08
YTHDC1	4q13.2	0.266667	9.44364e-10	1.98851e-08
CD40	20q13.12	-0.266663	9.44874e-10	1.98851e-08
BTG3	21q21.1	-0.266659	9.455e-10	1.98851e-08
NUDT16L1	16p13.3	-0.266544	9.61852e-10	2.02079e-08
PCM1	8p22	0.266534	9.63205e-10	2.02152e-08
CSF1	1p13.3	-0.266417	9.80211e-10	2.05507e-08
RBMS2	12q13.3	0.266331	9.92847e-10	2.07859e-08
RACK1	5q35.3	-0.266327	9.93493e-10	2.07859e-08
CHMP6	17q25.3	-0.266311	9.95915e-10	2.08149e-08
POP7	7q22.1	-0.266198	1.01283e-09	2.11466e-08
HMGB2	4q34.1	-0.26614	1.02156e-09	2.13067e-08
ANKS1A	6p21.31	0.266123	1.02413e-09	2.13381e-08
ARHGEF12	11q23.3	0.26611	1.02616e-09	2.13583e-08
NDST1	5q33.1	0.266098	1.02792e-09	2.13729e-08
COA8	14q32.33	-0.266071	1.03217e-09	2.1439e-08
MFSD6	2q32.2	0.266017	1.0405e-09	2.15898e-08
CBX5	12q13.13	0.265925	1.05488e-09	2.18657e-08
EPPK1	8q24.3	0.265888	1.06061e-09	2.19618e-08
TEAD3	6p21.31	0.265833	1.06942e-09	2.21214e-08
CASZ1	1p36.22	0.265809	1.0732e-09	2.21768e-08
CGN	1q21.3	0.265763	1.08051e-09	2.2305e-08
NUBP2	16p13.3	-0.265651	1.09868e-09	2.26569e-08
RNF130	5q35.3	-0.265606	1.10617e-09	2.2788e-08
IL4I1	19q13.33	-0.265531	1.11853e-09	2.30191e-08
CCNJ	10q24.1	0.265415	1.13802e-09	2.33767e-08
DIS3L2	2q37.1	0.265414	1.13823e-09	2.33767e-08
PAM16	16p13.3	-0.265359	1.14752e-09	2.35435e-08
GLIPR2	9p13.3	-0.265297	1.15819e-09	2.37381e-08
HSPA6	1q23.3	-0.265265	1.16372e-09	2.38272e-08
HMBOX1	8p21.1-p12	0.265237	1.16845e-09	2.38997e-08
EMB	5q11.1	-0.265197	1.17548e-09	2.40191e-08
RBAKDN	7p22.1	-0.265002	1.20989e-09	2.46972e-08
KLHL25	15q25.3	0.264993	1.21157e-09	2.47064e-08
IBA57	1q42.13	0.264954	1.21867e-09	2.48262e-08
GABARAPL3	15q26.1	0.26487	1.23387e-09	2.51103e-08
TTLL4	2q35	0.264806	1.24564e-09	2.53243e-08
BTN2A2	6p22.2	-0.264781	1.25036e-09	2.53927e-08
UTS2	1p36.23	-0.264774	1.25153e-09	2.53927e-08
CLECL1	12p13.31	-0.264751	1.25594e-09	2.54545e-08
TTC9C	11q12.3	-0.264744	1.2571e-09	2.54545e-08
FZD4	11q14.2	0.264696	1.26615e-09	2.56118e-08
LIMK1	7q11.23	-0.264567	1.29063e-09	2.60808e-08
TWF2	3p21.2	-0.264419	1.31917e-09	2.66307e-08
CHCHD2	7p11.2	-0.264366	1.32956e-09	2.68136e-08
ARPC1B	7q22.1	-0.264303	1.34199e-09	2.70372e-08
TVP23B	17p11.2	0.264217	1.35917e-09	2.7356e-08
ISG15	1p36.33	-0.264125	1.37771e-09	2.76889e-08
C2CD3	11q13.4	0.264122	1.37846e-09	2.76889e-08
MYBPH	1q32.1	-0.264056	1.39186e-09	2.79302e-08
OPA3	19q13.32	0.264005	1.40249e-09	2.81154e-08
MTFP1	22q12.2	-0.263912	1.42191e-09	2.84764e-08
SAC3D1	11q13.1	-0.26388	1.42861e-09	2.85822e-08
RPL18A	19p13.11	-0.263854	1.43416e-09	2.86646e-08
SRA1	5q31.3	-0.2638	1.44552e-09	2.88631e-08
DUSP16	12p13.2	0.263737	1.459e-09	2.91034e-08
CEP63	3q22.2	0.263691	1.46895e-09	2.92728e-08
DGCR6L	22q11.21	-0.263507	1.50941e-09	3.00493e-08
CD53	1p13.3	-0.263457	1.52056e-09	3.02414e-08
AQR	15q14	0.263359	1.5428e-09	3.06535e-08
CELSR1	22q13.31	0.263208	1.57746e-09	3.13111e-08
AMMECR1L	2q14.3	0.263173	1.58553e-09	3.14403e-08
CYBC1	17q25.3	-0.263145	1.59219e-09	3.15188e-08
EIF4B	12q13.13	0.263143	1.59262e-09	3.15188e-08
ABL1	9q34.12	0.263041	1.61664e-09	3.19628e-08
ACOT1	14q24.3	-0.263007	1.62483e-09	3.20932e-08
EMP3	19q13.33	-0.262873	1.65715e-09	3.26995e-08
OSBPL2	20q13.33	0.262829	1.66798e-09	3.28809e-08
TMEM126B	11q14.1	-0.262739	1.69019e-09	3.32861e-08
TMPPE	3p22.3	0.262704	1.69894e-09	3.33964e-08
ZNF516	18q23	0.262703	1.69911e-09	3.33964e-08
NDUFB6	9p21.1	-0.262666	1.70823e-09	3.3543e-08
ARID1A	1p36.11	0.262659	1.71017e-09	3.35483e-08
CERK	22q13.31	0.262571	1.73245e-09	3.39522e-08
PHACTR2	6q24.2	0.262559	1.73527e-09	3.39744e-08
HIST1H4J	6p22.1	-0.262534	1.74176e-09	3.40684e-08
STK32A	5q32	-0.26245	1.76351e-09	3.44603e-08
C1ORF50	1p34.2	-0.262386	1.77998e-09	3.47485e-08
KSR1	17q11.2	0.262284	1.80683e-09	3.52385e-08
HUWE1	Xp11.22	0.262181	1.83425e-09	3.57386e-08
MRPL17	11p15.4	-0.262107	1.85432e-09	3.60947e-08
C19ORF38	19p13.2	-0.262035	1.87416e-09	3.64456e-08
SMARCD3	7q36.1	-0.261971	1.8918e-09	3.67532e-08
HCN4	15q24.1	0.261951	1.8974e-09	3.68265e-08
NRARP	9q34.3	0.26194	1.90022e-09	3.68456e-08
TAF10	11p15.4	-0.261932	1.90262e-09	3.68565e-08
UBXN6	19p13.3	-0.261925	1.90451e-09	3.68577e-08
SLC25A39	17q21.31	-0.261913	1.90782e-09	3.68863e-08
SEMA3F	3p21.31	0.261869	1.92014e-09	3.70889e-08
MLX	17q21.2	-0.261831	1.93085e-09	3.72601e-08
SHISAL2A	1p32.3	-0.261797	1.94063e-09	3.73976e-08
LATS1	6q25.1	0.261791	1.94227e-09	3.73976e-08
KIAA1671	22q11.23	0.261786	1.94355e-09	3.73976e-08
NCKAP1	2q32.1	0.261699	1.96863e-09	3.78439e-08
TRIM22	11p15.4	-0.261645	1.98418e-09	3.81064e-08
POLR3A	10q22.3	0.26161	1.99443e-09	3.82669e-08
FOXO3B	17p11.2	0.26144	2.04462e-09	3.91924e-08
TUG1	22q12.2	0.261376	2.06386e-09	3.95237e-08
GRHPR	9p13.2	-0.26136	2.06875e-09	3.95797e-08
NDUFS8	11q13.2	-0.261328	2.07837e-09	3.96927e-08
SERINC3	20q13.12	0.261327	2.0786e-09	3.96927e-08
VAV1	19p13.3	-0.261307	2.08459e-09	3.97693e-08
PHIP	6q14.1	0.261297	2.08771e-09	3.9791e-08
ARHGAP35	19q13.32	0.261207	2.11548e-09	4.02821e-08
NFAT5	16q22.1	0.261111	2.1454e-09	4.08134e-08
HAUS8	19p13.11	-0.261075	2.15644e-09	4.09845e-08
2020-03-08	10q11.21-q11.22	0.260934	2.20152e-09	4.18019e-08
HMG20A	15q24.3	0.260898	2.21292e-09	4.19788e-08
MAP3K4	6q26	0.260649	2.29483e-09	4.34917e-08
IFI44L	1p31.1	-0.260576	2.31937e-09	4.39153e-08
OGFRL1	6q13	-0.260545	2.32991e-09	4.40733e-08
KCNK13	14q32.11	-0.260436	2.36723e-09	4.47373e-08
DDX39A	19p13.12	-0.260426	2.37043e-09	4.47557e-08
DDX46	5q31.1	0.260316	2.40893e-09	4.54401e-08
HLA-H	6p22.1	-0.260258	2.42905e-09	4.57767e-08
MAD2L2	1p36.22	-0.260204	2.4485e-09	4.61e-08
CHL1	3p26.3	0.260168	2.46119e-09	4.62957e-08
PTPRM	18p11.23	0.260139	2.47173e-09	4.64506e-08
CCDC186	10q25.3	0.260107	2.48314e-09	4.66214e-08
PTPN21	14q31.3	0.260076	2.49429e-09	4.67872e-08
FAM174B	15q26.1	0.25999	2.52564e-09	4.73311e-08
PCYOX1	2p13.3	0.259902	2.55834e-09	4.78993e-08
CYP4F3	19p13.12	0.259773	2.60671e-09	4.87595e-08
NTRK1	1q23.1	-0.259761	2.61118e-09	4.87979e-08
NDUFB10	16p13.3	-0.259702	2.63359e-09	4.91708e-08
RBIS	8q21.2	-0.259415	2.74551e-09	5.11803e-08
RAP1GDS1	4q23	-0.259413	2.7463e-09	5.11803e-08
N4BP2	4p14	0.259397	2.75286e-09	5.12551e-08
UBE2D4	7p13	-0.259372	2.76255e-09	5.1388e-08
DOCK7	1p31.3	0.259364	2.7659e-09	5.14028e-08
MYL6	12q13.2	-0.259277	2.80116e-09	5.20102e-08
ANAPC1	2q13	0.259213	2.82695e-09	5.24406e-08
CD274	9p24.1	-0.259168	2.84572e-09	5.27401e-08
FRG1	4q35.2	-0.259125	2.86338e-09	5.30187e-08
SMIM1	1p36.32	-0.259012	2.91048e-09	5.38411e-08
ACP5	19p13.2	-0.25899	2.91975e-09	5.39632e-08
CCL3	17q12	-0.258954	2.93515e-09	5.4198e-08
DCAF15	19p13.12	-0.258934	2.94354e-09	5.43031e-08
TACO1	17q23.3	-0.258907	2.9549e-09	5.44628e-08
RPS14	5q33.1	-0.258865	2.97325e-09	5.47507e-08
UMODL1	21q22.3	-0.258838	2.98483e-09	5.49138e-08
IWS1	2q14.3	0.258827	2.98934e-09	5.49464e-08
S100B	21q22.3	-0.258788	3.00639e-09	5.52095e-08
NAGS	17q21.31	-0.25873	3.03185e-09	5.56264e-08
TLR2	4q31.3	-0.258709	3.04106e-09	5.57445e-08
DUSP2	2q11.2	-0.258606	3.08648e-09	5.65255e-08
ZNF101	19p13.11	-0.258572	3.10147e-09	5.67485e-08
MYOM1	18p11.31	0.258508	3.13027e-09	5.72234e-08
ASAP2	2p25.1|2p24	0.258432	3.16499e-09	5.78007e-08
NSD3	8p11.23	0.258426	3.16759e-09	5.78007e-08
PRAG1	8p23.1	0.258292	3.22951e-09	5.88723e-08
SLC31A2	9q32	-0.258286	3.23217e-09	5.88723e-08
PPIH	1p34.2	-0.258236	3.25592e-09	5.92512e-08
DIO1	1p32.3	-0.258206	3.26987e-09	5.94514e-08
GPX4	19p13.3	-0.258193	3.27594e-09	5.9508e-08
CMC1	3p24.1	-0.258174	3.28484e-09	5.96159e-08
JOSD2	19q13.33	-0.258153	3.29501e-09	5.97465e-08
SATB1	3p24.3	0.257963	3.38661e-09	6.13521e-08
ATP1B1	1q24.2	0.25786	3.43711e-09	6.2211e-08
CTBP2	10q26.13	0.257835	3.4495e-09	6.23793e-08
GLCE	15q23	0.257798	3.468e-09	6.26575e-08
ANKRD12	18p11.22	0.257704	3.51528e-09	6.34547e-08
PGK1	Xq21.1	-0.257677	3.52894e-09	6.36443e-08
TRPM7	15q21.2	0.25755	3.5941e-09	6.47614e-08
FADS3	11q12.2	-0.257439	3.65164e-09	6.57218e-08
HSPA12A	10q25.3	0.257433	3.65463e-09	6.57218e-08
ULK1	12q24.33	0.257429	3.6572e-09	6.57218e-08
KLHL42	12p11.22	0.257401	3.67173e-09	6.59241e-08
PLEKHF1	19q12	-0.25735	3.6986e-09	6.63474e-08
CD80	3q13.33	-0.257325	3.71228e-09	6.65334e-08
ADORA3	1p13.2	-0.257307	3.72146e-09	6.66386e-08
SMURF2	17q23.3-q24.1	-0.257261	3.74621e-09	6.70221e-08
IRF5	7q32.1	-0.25724	3.75737e-09	6.71621e-08
CARD14	17q25.3	0.257209	3.77439e-09	6.74066e-08
NMRAL1	16p13.3	-0.257031	3.8723e-09	6.90938e-08
NSD1	5q35.3	0.256988	3.89586e-09	6.94527e-08
ASPHD1	16p11.2	-0.256841	3.97916e-09	7.08749e-08
EXOC3-AS1	5p15.33	-0.256817	3.99255e-09	7.10505e-08
CASTOR2	7q11.23	0.256752	4.03041e-09	7.16002e-08
NRG4	15q24.2	0.256751	4.03056e-09	7.16002e-08
SCG2	2q36.1	0.256655	4.08656e-09	7.25309e-08
KCNK5	6p21.2	-0.25662	4.10702e-09	7.28299e-08
CA13	8q21.2	-0.256537	4.1563e-09	7.36389e-08
MTMR9	8p23.1	0.256479	4.19095e-09	7.41559e-08
FRAT2	10q24.1	0.256476	4.19285e-09	7.41559e-08
LINC01003	7q36.1	-0.256437	4.21585e-09	7.44972e-08
CDC34	19p13.3	-0.256344	4.27235e-09	7.54295e-08
TMEM251	14q32.12	-0.256292	4.30449e-09	7.59303e-08
HSPB11	1p32.3	-0.256269	4.31854e-09	7.61115e-08
B2M	15q21.1	-0.256146	4.39531e-09	7.73967e-08
C17ORF50	17q12	-0.256083	4.43517e-09	7.80303e-08
RTN2	19q13.32	-0.256073	4.4417e-09	7.8077e-08
IGSF6	16p12.2	-0.256029	4.46929e-09	7.84934e-08
PDIA3	15q15.3	0.255996	4.49089e-09	7.8804e-08
HPGDS	4q22.3	-0.255881	4.56484e-09	7.99925e-08
LGSN	6q12	0.255879	4.56657e-09	7.99925e-08
SLC10A3	Xq28	-0.255863	4.57688e-09	8.01034e-08
TOR2A	9q34.11	-0.255854	4.5828e-09	8.01373e-08
HLA-DQB1	6p21.32	-0.255842	4.59074e-09	8.02064e-08
TICAM2	5q22.3	-0.255732	4.66325e-09	8.14027e-08
USF1	1q23.3	-0.255722	4.66953e-09	8.14069e-08
IRF9	14q12	-0.255719	4.67158e-09	8.14069e-08
RPLP2	11p15.5	-0.255598	4.75298e-09	8.27536e-08
LRR1	14q21.3	-0.255579	4.76584e-09	8.28486e-08
CEACAM4	19q13.2	-0.255578	4.76666e-09	8.28486e-08
BMPR2	2q33.1-q33.2	0.255524	4.80362e-09	8.34188e-08
HDLBP	2q37.3	0.255468	4.84187e-09	8.39309e-08
GFOD2	16q22.1	0.255464	4.84499e-09	8.39309e-08
PRDM4	12q23.3	0.255463	4.84562e-09	8.39309e-08
FBXO21	12q24.22	0.255232	5.00778e-09	8.66651e-08
FERMT3	11q13.1	-0.255195	5.03436e-09	8.70503e-08
DMBX1	1p33	-0.255105	5.09862e-09	8.80858e-08
UBE2Q2P1	15q25.2	0.255072	5.1229e-09	8.84293e-08
AVPI1	10q24.2	0.255048	5.14021e-09	8.86521e-08
MED10	5p15.31	-0.255041	5.14544e-09	8.86663e-08
C9ORF16	9q34.11	-0.254956	5.20827e-09	8.96722e-08
SIPA1	11q13.1	-0.254911	5.24194e-09	9.01747e-08
BRD2	6p21.32	0.254902	5.24849e-09	9.02104e-08
APPL2	12q23.3	0.254896	5.25302e-09	9.02111e-08
RAB3IP	12q15	0.254876	5.2677e-09	9.03862e-08
NR2C2	3p25.1	0.254781	5.33917e-09	9.15345e-08
SBNO1	12q24.31	0.25472	5.38585e-09	9.21942e-08
PRKACA	19p13.12	-0.254719	5.38681e-09	9.21942e-08
AFF4	5q31.1	0.254683	5.41465e-09	9.25919e-08
SLC9A2	2q12.1	0.254667	5.42694e-09	9.27232e-08
MED1	17q12	0.254641	5.44675e-09	9.29829e-08
MDFIC	7q31.1-q31.2	-0.254506	5.55247e-09	9.47073e-08
BICRAL	6p21.1	0.254499	5.55736e-09	9.47105e-08
RSF1	11q14.1	0.254393	5.64227e-09	9.60761e-08
PIKFYVE	2q34	0.254291	5.72414e-09	9.73877e-08
ID1	20q11.21	0.254281	5.73211e-09	9.74411e-08
AMZ2	17q24.2	-0.254223	5.77937e-09	9.81614e-08
ZNF33A	10p11.1	0.254191	5.80597e-09	9.85301e-08
CHP1	15q15.1	0.254148	5.84114e-09	9.90435e-08
ARMC6	19p13.11	-0.254123	5.8617e-09	9.93085e-08
LINC00526	18p11.31	-0.254098	5.88323e-09	9.95894e-08
NDUFA7	19p13.2	-0.254067	5.90848e-09	9.99327e-08
HRC	19q13.33	0.25403	5.93991e-09	1.0038e-07
EIF2B3	1p34.1	-0.253999	5.96627e-09	1.00706e-07
PDK3	Xp22.11	-0.253995	5.96922e-09	1.00706e-07
TNPO1	5q13.2	0.25397	5.99074e-09	1.00985e-07
CLTA	9p13.3	-0.253947	6.00981e-09	1.01221e-07
UBN1	16p13.3	0.253789	6.14572e-09	1.03424e-07
ZNF267	16p11.2	-0.253783	6.15091e-09	1.03425e-07
ERCC6	10q11.23	0.253771	6.16163e-09	1.03519e-07
REPS1	6q24.1	0.253731	6.19667e-09	1.0402e-07
DNAJC14	12q13.2	0.253704	6.22059e-09	1.04335e-07
CD300A	17q25.1	-0.253618	6.297e-09	1.05528e-07
GALM	2p22.1	-0.25359	6.32178e-09	1.05856e-07
GPR65	14q31.3	-0.253544	6.36283e-09	1.06454e-07
KIAA0355	19q13.11	0.253523	6.38198e-09	1.06686e-07
WAC	10p12.1|10p12.1-p11.2	0.253509	6.39415e-09	1.06801e-07
HCG11	6p22.2	0.253433	6.46344e-09	1.07869e-07
CDK4	12q14.1	-0.253413	6.48156e-09	1.08082e-07
PAIP2B	2p13.3	0.253376	6.51557e-09	1.08559e-07
MNDA	1q23.1	-0.253318	6.56946e-09	1.09366e-07
FABP3	1p35.2	-0.253247	6.63593e-09	1.10381e-07
ABHD17C	15q25.1	0.253145	6.73178e-09	1.11883e-07
CPS1	2q34	0.253139	6.73771e-09	1.11889e-07
HDAC3	5q31.3	-0.253104	6.77044e-09	1.1234e-07
CACNB2	10p12.33-p12.31	0.253098	6.77671e-09	1.12352e-07
FLYWCH2	16p13.3	-0.252909	6.95978e-09	1.15292e-07
CPT1A	11q13.3	0.252862	7.00609e-09	1.15963e-07
UQCRQ	5q31.1	-0.252718	7.14978e-09	1.18245e-07
EMD	Xq28	-0.252665	7.20305e-09	1.19028e-07
SPATA9	5q15	-0.252639	7.22987e-09	1.19287e-07
SORBS2	4q35.1	0.252638	7.23059e-09	1.19287e-07
NCK2	2q12.2	0.252624	7.24483e-09	1.19424e-07
POLG	15q26.1	0.252456	7.41859e-09	1.22188e-07
WRN	8p12	0.252367	7.51113e-09	1.23611e-07
PTPRB	12q15	0.252323	7.55869e-09	1.24292e-07
CD14	5q31.3	-0.252305	7.57756e-09	1.24501e-07
MCOLN2	1p22.3	-0.252235	7.65243e-09	1.25558e-07
HCK	20q11.21	-0.252233	7.65438e-09	1.25558e-07
CNOT1	16q21	0.252211	7.67807e-09	1.25844e-07
TRIR	19p13.13	-0.25211	7.78794e-09	1.27541e-07
POMK	8p11.21	0.2521	7.79948e-09	1.27626e-07
C19ORF57	19p13.12	-0.252087	7.81272e-09	1.27654e-07
NME3	16p13.3	-0.252086	7.81387e-09	1.27654e-07
RPL32	3p25.2	-0.252007	7.90144e-09	1.2898e-07
TOMM7	7p15.3	-0.251995	7.91481e-09	1.29093e-07
GNGT2	17q21.32	-0.251941	7.97496e-09	1.29969e-07
TMEM134	11q13.2	-0.251924	7.99443e-09	1.30181e-07
TBL2	7q11.23	-0.251901	8.0197e-09	1.30402e-07
NUFIP2	17q11.2	0.2519	8.02097e-09	1.30402e-07
CD86	3q13.33	-0.251847	8.08048e-09	1.31183e-07
SNAPC1	14q23.2	-0.251846	8.08202e-09	1.31183e-07
INPP5A	10q26.3	0.251818	8.1141e-09	1.31597e-07
PSD3	8p22	0.251809	8.12482e-09	1.31665e-07
SMG1	16p12.3	0.251744	8.19847e-09	1.32752e-07
ASF1B	19p13.12	-0.251733	8.21118e-09	1.32851e-07
SUDS3	12q24.23	0.251699	8.25045e-09	1.33379e-07
ADD1	4p16.3	0.251693	8.25747e-09	1.33385e-07
CDC42EP1	22q13.1	-0.251625	8.33704e-09	1.34563e-07
PLEKHO1	1q21.2	-0.25161	8.35462e-09	1.34738e-07
BOD1	5q35.2	-0.251521	8.45899e-09	1.36312e-07
TRPT1	11q13.1	-0.251469	8.52045e-09	1.37193e-07
RBBP6	16p12.1	0.251415	8.58625e-09	1.38142e-07
CCDC85B	11q13.1	-0.251334	8.68331e-09	1.39592e-07
PRPF4B	6p25.2	0.251328	8.69117e-09	1.39607e-07
KCNU1	8p11.23	0.251311	8.7111e-09	1.39815e-07
THOC6	16p13.3	-0.251271	8.7612e-09	1.40504e-07
IDH3G	Xq28	-0.251265	8.76798e-09	1.40504e-07
ZNF442	19p13.2	-0.25125	8.78674e-09	1.40693e-07
FBP1	9q22.32	-0.251214	8.83042e-09	1.4128e-07
FZD3	8p21.1	0.251184	8.86853e-09	1.41777e-07
ISOC2	19q13.42	-0.25115	8.91022e-09	1.4233e-07
SUPT4H1	17q22	-0.251109	8.96112e-09	1.4303e-07
SKA2	17q22	-0.251086	8.99021e-09	1.43303e-07
PTTG1	5q33.3	-0.251084	8.99248e-09	1.43303e-07
CPLX2	5q35.2	0.251071	9.00954e-09	1.43461e-07
NAPSB	19q13.33	-0.250942	9.17359e-09	1.45958e-07
RPP25L	9p13.3	-0.250889	9.24182e-09	1.46919e-07
IFNAR2	21q22.11	-0.250884	9.2486e-09	1.46919e-07
FUBP1	1p31.1	0.25085	9.29142e-09	1.47483e-07
BTBD7	14q32.12	0.250822	9.32858e-09	1.47858e-07
RPL27A	11p15.4	-0.250821	9.32973e-09	1.47858e-07
SCAF11	12q12	0.250804	9.35207e-09	1.48095e-07
FZD5	2q33.3	0.25076	9.40993e-09	1.48894e-07
SNX10	7p15.2	-0.250725	9.45559e-09	1.49486e-07
MEF2A	15q26.3	0.25072	9.46216e-09	1.49486e-07
TAF1L	9p21.1	0.250663	9.53759e-09	1.50559e-07
RHOC	1p13.2	-0.250644	9.56395e-09	1.50857e-07
UBE2A	Xq24	-0.250636	9.57392e-09	1.50896e-07
C4ORF33	4q28.2	-0.250625	9.58912e-09	1.51017e-07
LAIR1	19q13.42	-0.250613	9.60427e-09	1.51138e-07
ARHGAP15	2q22.2-q22.3	-0.250508	9.74628e-09	1.53253e-07
STAT4	2q32.2-q32.3	-0.250445	9.83211e-09	1.54481e-07
MAP2K2	19p13.3	-0.25042	9.86696e-09	1.54908e-07
PPIL3	2q33.1	-0.250411	9.87962e-09	1.54986e-07
BEND3	6q21	0.250353	9.95971e-09	1.56121e-07
HS6ST1	2q14.3	0.250275	1.00684e-08	1.57701e-07
LYRM1	16p12.3	-0.250178	1.02058e-08	1.59729e-07
GATD3A	21q22.3	-0.250151	1.02445e-08	1.60211e-07
SASH1	6q24.3-q25.1	0.250131	1.02731e-08	1.60534e-07
PCSK6	15q26.3	0.250099	1.03182e-08	1.61112e-07
NUP214	9q34.13	0.250062	1.03721e-08	1.61829e-07
CLEC2D	12p13.31	-0.25004	1.04039e-08	1.622e-07
CDKN2C	1p32.3	-0.249902	1.06054e-08	1.65213e-07
PDE6D	2q37.1	-0.249881	1.06371e-08	1.65579e-07
SAMSN1	21q11.2	-0.249873	1.06488e-08	1.65632e-07
NKX2-8	14q13.3	-0.2498	1.07573e-08	1.6719e-07
MAX	14q23.3	-0.249741	1.08456e-08	1.68433e-07
MRPS33	7q34	-0.249732	1.08596e-08	1.68521e-07
EBP	Xp11.23	-0.249726	1.08683e-08	1.68525e-07
SSNA1	9q34.3	-0.24964	1.09992e-08	1.70424e-07
NSMCE2	8q24.13	-0.249621	1.1028e-08	1.70739e-07
C12ORF65	12q24.31	-0.249602	1.1057e-08	1.71057e-07
CEP126	11q22.1	0.249592	1.10722e-08	1.7116e-07
ZCCHC2	18q21.33	0.249517	1.11892e-08	1.72835e-07
EVC2	4p16.2	0.249509	1.12018e-08	1.72897e-07
SMIM7	19p13.11	-0.249379	1.14057e-08	1.75909e-07
POLR2F	22q13.1	-0.249306	1.15209e-08	1.7755e-07
RNF152	18q21.33	0.249242	1.16238e-08	1.78999e-07
SNX15	11q13.1	-0.249225	1.1652e-08	1.79296e-07
CD72	9p13.3	-0.249123	1.18176e-08	1.81707e-07
SIM2	21q22.13	0.248943	1.2117e-08	1.86166e-07
PRR14L	22q12.2	0.2489	1.21896e-08	1.87139e-07
MAN1A2	1p12	0.248893	1.22004e-08	1.87163e-07
UGT1A1	2q37.1	0.24888	1.22234e-08	1.87373e-07
C6ORF132	6p21.1	0.248788	1.238e-08	1.89582e-07
GMPR2	14q12	-0.248784	1.23863e-08	1.89582e-07
ADGRA3	4p15.2	0.248763	1.24225e-08	1.8999e-07
PIP4P1	14q11.2	-0.248744	1.24561e-08	1.90359e-07
C4ORF48	4p16.3	-0.2487	1.25323e-08	1.91379e-07
HIPK2	7q34	0.248661	1.25985e-08	1.92245e-07
PFKFB4	3p21.31	-0.248612	1.26845e-08	1.9341e-07
ZNF703	8p11.23	0.248562	1.27731e-08	1.94613e-07
KIAA1109	4q27	0.248474	1.29299e-08	1.96854e-07
PIAS1	15q23	0.248413	1.30401e-08	1.98381e-07
UBR3	2q31.1	0.248385	1.3089e-08	1.98974e-07
FAM49B	8q24.21	-0.24828	1.32806e-08	2.01734e-07
GCDH	19p13.13	-0.248237	1.33597e-08	2.02783e-07
HLA-DQA2	6p21.32	-0.248218	1.33953e-08	2.0317e-07
EVI2A	17q11.2	-0.248112	1.35933e-08	2.06019e-07
CSPG5	3p21.31	-0.247946	1.39087e-08	2.10637e-07
MID1	Xp22.2	0.24794	1.3919e-08	2.10637e-07
GNAI1	7q21.11	0.247866	1.40626e-08	2.1265e-07
ARNT	1q21.3	0.247831	1.41313e-08	2.1353e-07
FAM222B	17q11.2	0.247818	1.41562e-08	2.13745e-07
C1ORF122	1p34.3	-0.247808	1.41753e-08	2.13843e-07
KLHL30	2q37.3	0.247804	1.41839e-08	2.13843e-07
UBR7	14q32.12	-0.247755	1.42795e-08	2.14975e-07
MMRN2	10q23.2	0.247755	1.42804e-08	2.14975e-07
MYO10	5p15.1	0.247732	1.43257e-08	2.15496e-07
ECPAS	9q31.3	0.247657	1.44741e-08	2.17566e-07
ADK	10q22.2|10q11-q24	-0.247593	1.46011e-08	2.19311e-07
UBN2	7q34	0.247542	1.47052e-08	2.2071e-07
GPR20	8q24.3	0.247517	1.47548e-08	2.21289e-07
CASP5	11q22.3	-0.247282	1.52418e-08	2.28423e-07
KIAA0556	16p12.1	0.247241	1.53274e-08	2.29535e-07
PTPRO	12p12.3|12p13-p12	-0.247196	1.54232e-08	2.30797e-07
P2RX4	12q24.31	-0.247158	1.55036e-08	2.31828e-07
USF3	3q13.2	0.247051	1.57337e-08	2.35095e-07
ZBTB34	9q33.3	0.247038	1.57611e-08	2.3533e-07
SCARA5	8p21.1	0.247031	1.57765e-08	2.35384e-07
POC5	5q13.3	-0.246997	1.585e-08	2.36306e-07
UXT	Xp11.23	-0.246807	1.62697e-08	2.42384e-07
PRDM2	1p36.21	0.246774	1.63431e-08	2.43296e-07
APC	5q22.2	0.24676	1.63742e-08	2.43579e-07
STMN3	20q13.33	-0.246719	1.64684e-08	2.448e-07
ZNF704	8q21.13	0.24665	1.6625e-08	2.46946e-07
MRPS7	17q25.1	-0.246634	1.66604e-08	2.47289e-07
SASH3	Xq26.1	-0.246577	1.67917e-08	2.49054e-07
RSAD2	2p25.2	-0.246521	1.69216e-08	2.50683e-07
GLG1	16q23.1	0.246519	1.69264e-08	2.50683e-07
PDE10A	6q27	0.246504	1.69613e-08	2.51015e-07
C1ORF54	1q21.2	-0.246474	1.70297e-08	2.51841e-07
SETX	9q34.13	0.246374	1.72651e-08	2.55135e-07
APOBEC3B	22q13.1	-0.246229	1.76109e-08	2.59887e-07
THEM5	1q21.3	0.246229	1.76124e-08	2.59887e-07
PAXX	9q34.3	-0.24621	1.76585e-08	2.60375e-07
RTF1	15q15.1	0.246154	1.77935e-08	2.62174e-07
TSPO	22q13.2	-0.246127	1.78592e-08	2.6295e-07
FAM185A	7q22.1	-0.246114	1.78913e-08	2.6323e-07
ACTB	7p22.1	-0.246076	1.79842e-08	2.64403e-07
CD48	1q23.3	-0.24602	1.81239e-08	2.66263e-07
MRPL22	5q33.2	-0.245887	1.84556e-08	2.70937e-07
WHAMM	15q25.2	0.245734	1.88471e-08	2.76483e-07
SHFL	19p13.2	-0.245708	1.89143e-08	2.77268e-07
FUBP3	9q34.11-q34.12	0.245696	1.89445e-08	2.77508e-07
STUB1	16p13.3	-0.245689	1.89619e-08	2.77561e-07
UGT1A3	2q37.1	0.245609	1.91704e-08	2.80409e-07
POLR2J	7q22.1	-0.245586	1.92314e-08	2.81097e-07
TCF7L2	10q25.2-q25.3	0.24558	1.92476e-08	2.81129e-07
NR4A2	2q24.1	0.245474	1.95278e-08	2.84921e-07
CENPP	9q22.31	-0.245471	1.95355e-08	2.84921e-07
IFIT1	10q23.31	-0.245341	1.98843e-08	2.89798e-07
S100A6	1q21.3	-0.245279	2.00534e-08	2.92051e-07
MTLN	2q13	-0.245254	2.01238e-08	2.92864e-07
HECTD4	12q24.13	0.245245	2.01469e-08	2.92989e-07
CXORF40B	Xq28	-0.245193	2.02908e-08	2.94869e-07
ABHD11	7q11.23	-0.245111	2.05178e-08	2.97953e-07
COX8A	11q13.1	-0.245074	2.06239e-08	2.99276e-07
CHKB-DT	22q13.33	-0.24504	2.07195e-08	3.00323e-07
RRBP1	20p12.1	0.245037	2.07258e-08	3.00323e-07
TINF2	14q12	-0.244722	2.16358e-08	3.13284e-07
NEU1	6p21.33	-0.244694	2.17172e-08	3.14236e-07
TRIM16	17p12	0.244687	2.17397e-08	3.1425e-07
PRRT1	6p21.32	0.244683	2.17494e-08	3.1425e-07
TSPAN32	11p15.5	-0.244667	2.17986e-08	3.14736e-07
SLC25A5	Xq24	-0.244614	2.19553e-08	3.16626e-07
LCP2	5q35.1	-0.244612	2.1961e-08	3.16626e-07
LEO1	15q21.2	0.244607	2.19778e-08	3.1664e-07
PRKAA2	1p32.2	0.244583	2.20498e-08	3.17451e-07
AGO1	1p34.3	0.24454	2.21769e-08	3.19052e-07
SBF2	11p15.4	0.244519	2.22427e-08	3.19771e-07
TRAPPC2L	16q24.3	-0.244502	2.22939e-08	3.20278e-07
ALPK3	15q25.3	0.24448	2.23593e-08	3.20988e-07
MCRIP2	16p13.3	-0.244457	2.24298e-08	3.21771e-07
MPC1	6q27	-0.24438	2.26651e-08	3.24916e-07
TCTN3	10q24.1	0.244263	2.30281e-08	3.29884e-07
FGFR3	4p16.3	0.244256	2.30503e-08	3.29966e-07
OCA2	15q12-q13.1	0.244248	2.30766e-08	3.30109e-07
PSMD13	11p15.5	-0.244242	2.30936e-08	3.30118e-07
MTF1	1p34.3	0.244199	2.3229e-08	3.31818e-07
HOXA7	7p15.2	0.244193	2.32479e-08	3.31851e-07
CA12	15q22.2	0.244175	2.33048e-08	3.32428e-07
KIT	4q12	0.244128	2.34544e-08	3.34217e-07
CCL17	16q21	-0.244125	2.34634e-08	3.34217e-07
ZC3H11A	1q32.1	0.244108	2.35196e-08	3.34779e-07
SIGLEC11	19q13.33	-0.244064	2.36579e-08	3.36511e-07
PSMA2	7p14.1	-0.24403	2.37674e-08	3.3783e-07
PYCR3	8q24.3	-0.244022	2.37949e-08	3.37981e-07
CHRDL2	11q13.4	0.243995	2.38823e-08	3.38984e-07
AIFM3	22q11.21	-0.243874	2.4276e-08	3.44329e-07
LGALS3	14q22.3	-0.24386	2.43214e-08	3.44731e-07
IFNB1	9p21.3	-0.243741	2.472e-08	3.50134e-07
DPY19L3	19q13.11	0.243727	2.47657e-08	3.50534e-07
ARID3B	15q24.1	0.2437	2.48577e-08	3.5159e-07
UBA7	3p21.31	-0.243604	2.518e-08	3.55897e-07
CD70	19p13.3	-0.243581	2.52603e-08	3.56782e-07
RAPGEF2	4q32.1	0.243561	2.5329e-08	3.57501e-07
CLUH	17p13.3	0.243532	2.54279e-08	3.58646e-07
COL4A6	Xq22.3	0.243487	2.55823e-08	3.60571e-07
MED8	1p34.2	-0.243476	2.56217e-08	3.60873e-07
RPL19	17q12	-0.243449	2.57166e-08	3.61957e-07
FOXJ3	1p34.2	0.243432	2.57762e-08	3.62542e-07
ASXL1	20q11.21	0.243358	2.60333e-08	3.65903e-07
KIAA1147	7q34	0.243348	2.607e-08	3.66162e-07
GPX2	14q23.3	0.24331	2.6203e-08	3.67774e-07
NTAN1	16p13.11	-0.243146	2.67909e-08	3.75763e-07
DICER1	14q32.13	0.243054	2.7128e-08	3.80078e-07
DYNC1H1	14q32.31	0.243051	2.71363e-08	3.80078e-07
LOC154761	7q35	-0.243001	2.73206e-08	3.82394e-07
SEC23IP	10q26.11-q26.12	0.242989	2.73669e-08	3.82775e-07
PHF19	9q33.2	-0.242923	2.76116e-08	3.85929e-07
PPP2R2C	4p16.1	0.242808	2.80422e-08	3.91676e-07
PMAIP1	18q21.32	-0.242692	2.8485e-08	3.97585e-07
DHRS4	14q11.2	-0.24268	2.85327e-08	3.97974e-07
RNF175	4q31.3	-0.242533	2.91018e-08	4.05631e-07
AHI1	6q23.3	0.242475	2.93311e-08	4.08545e-07
EBI3	19p13.3	-0.242461	2.93848e-08	4.08798e-07
LINC01559	12p13.1	0.24246	2.93899e-08	4.08798e-07
BCL2A1	15q25.1	-0.242443	2.9459e-08	4.09477e-07
ADAMTSL3	15q25.2	0.242421	2.95439e-08	4.10373e-07
MFSD4A-AS1	1q32.1	-0.242351	2.98253e-08	4.13996e-07
ANGPTL6	19p13.2	-0.242345	2.98473e-08	4.14015e-07
ANAPC10	4q31.21	-0.242233	3.03039e-08	4.2006e-07
CLIC2	Xq28	-0.242138	3.06938e-08	4.25172e-07
TNFSF13B	13q33.3	-0.241998	3.12763e-08	4.32943e-07
IL36G	2q14.1	-0.241912	3.16387e-08	4.37657e-07
SWSAP1	19p13.2	-0.241837	3.19587e-08	4.41781e-07
RPL29	3p21.2	-0.241761	3.22891e-08	4.46042e-07
BOLA1	1q21.2	-0.241744	3.23617e-08	4.46739e-07
USP9X	Xp11.4	0.241685	3.26176e-08	4.49961e-07
AFAP1L1	5q32	0.241629	3.28645e-08	4.53058e-07
UNC119	17q11.2	-0.241613	3.2934e-08	4.53705e-07
MIA3	1q41	0.241577	3.30972e-08	4.55641e-07
TM9SF2	13q32.3	0.241515	3.33708e-08	4.59093e-07
STARD3NL	7p14.1	-0.241506	3.34147e-08	4.59173e-07
KXD1	19p13.11	-0.241504	3.34222e-08	4.59173e-07
PAN3	13q12.2	0.241473	3.35621e-08	4.60781e-07
PIK3R4	3q22.1	0.241414	3.38275e-08	4.64107e-07
NEDD8	14q12	-0.241377	3.39962e-08	4.66104e-07
HLA-DQA1	6p21.32	-0.241367	3.40407e-08	4.66397e-07
MCTS1	Xq24	-0.241313	3.42877e-08	4.69462e-07
TBC1D20	20p13	0.241292	3.4386e-08	4.70487e-07
CDK6	7q21.2	0.241229	3.46791e-08	4.74175e-07
DHX9	1q25.3	0.24119	3.48582e-08	4.76301e-07
LGALS12	11q12.3	-0.241155	3.50225e-08	4.78222e-07
CNFN	19q13.2	-0.241065	3.54474e-08	4.83694e-07
SNX11	17q21.32	-0.241006	3.57267e-08	4.87176e-07
DCTN1	2p13.1	0.240891	3.62814e-08	4.94405e-07
NUDT14	14q32.33	-0.24084	3.65289e-08	4.9744e-07
IL27	16p12.1-p11.2	-0.240785	3.68013e-08	5.008e-07
RANBP10	16q22.1	0.24078	3.68254e-08	5.008e-07
BEND3P3	10q22.3	0.240742	3.70152e-08	5.03042e-07
PRELID2	5q32	-0.240701	3.72154e-08	5.05422e-07
CIAO2B	16q22.1	-0.240646	3.74903e-08	5.08811e-07
IFT57	3q13.12-q13.13	-0.24062	3.762e-08	5.10227e-07
PPIP5K1	15q15.3	0.24061	3.76723e-08	5.10593e-07
LSP1	11p15.5	-0.240602	3.77138e-08	5.10811e-07
DNLZ	9q34.3	-0.240574	3.78538e-08	5.12362e-07
HNRNPH3	10q21.3	0.240478	3.83442e-08	5.18651e-07
C17ORF67	17q22	-0.240456	3.84549e-08	5.19799e-07
ATF6	1q23.3	0.24043	3.85891e-08	5.21263e-07
CRTAM	11q24.1	-0.240097	4.03442e-08	5.44607e-07
UBXN7	3q29	0.240075	4.04603e-08	5.45807e-07
ARL6IP4	12q24.31	-0.240059	4.05502e-08	5.46653e-07
KIF1A	2q37.3	0.240022	4.07489e-08	5.48965e-07
PARD3B	2q33.3	0.239996	4.0887e-08	5.50457e-07
TM9SF4	20q11.21	0.239977	4.09912e-08	5.5149e-07
HTT	4p16.3	0.239894	4.14505e-08	5.57298e-07
VPS36	13q14.3	0.239797	4.19872e-08	5.64059e-07
SEC63	6q21	0.239793	4.20095e-08	5.64059e-07
RALBP1	18p11.22	0.239788	4.20401e-08	5.64094e-07
PARP8	5q11.1	-0.239735	4.23361e-08	5.67687e-07
PHYKPL	5q35.3	-0.239721	4.24178e-08	5.68404e-07
ATP6V0E1	5q35.1	-0.239706	4.25026e-08	5.69162e-07
MEA1	6p21.1	-0.239684	4.26245e-08	5.70415e-07
RPA2	1p35.3	-0.239662	4.27511e-08	5.71728e-07
RBX1	22q13.2	-0.239626	4.29574e-08	5.74106e-07
KRT17	17q21.2	0.239607	4.3062e-08	5.75122e-07
DNAJB1	19p13.12	-0.239557	4.33485e-08	5.78565e-07
SF3A1	22q12.2	0.239495	4.37105e-08	5.83009e-07
DNAJC3	13q32.1	0.239479	4.38033e-08	5.83861e-07
ASGR1	17p13.1	-0.23942	4.41472e-08	5.88054e-07
PRSS36	16p11.2	-0.239381	4.43803e-08	5.90769e-07
AP1S2	Xp22.2	-0.239157	4.57151e-08	6.08135e-07
THAP3	1p36.31	-0.239125	4.59138e-08	6.10375e-07
SMIM3	5q33.1	-0.238997	4.67006e-08	6.20321e-07
CHI3L1	1q32.1	-0.238993	4.67236e-08	6.20321e-07
ARHGAP45	19p13.3	-0.238985	4.67746e-08	6.20589e-07
BMPR1A	10q23.2	0.238959	4.69383e-08	6.2235e-07
BEND7	10p13	0.238926	4.71444e-08	6.24671e-07
CNIH4	1q42.11	-0.238911	4.72344e-08	6.25452e-07
WDR11	10q26.12	0.238805	4.79049e-08	6.33914e-07
CYTH4	22q13.1	-0.238778	4.80731e-08	6.35721e-07
UHRF1BP1	6p21.31	0.238772	4.81129e-08	6.35829e-07
WDR25	14q32.2	-0.23876	4.81925e-08	6.36464e-07
JADE1	4q28.2	0.238746	4.82799e-08	6.37199e-07
USP43	17p13.1	0.238691	4.86337e-08	6.41449e-07
RPS6	9p22.1	-0.238666	4.87966e-08	6.43176e-07
FUOM	10q26.3	-0.238628	4.90411e-08	6.45976e-07
IFRD2	3p21.31	-0.23862	4.90958e-08	6.46273e-07
HAUS4	14q11.2	-0.238608	4.91724e-08	6.46858e-07
PSMD1	2q37.1	0.238473	5.00555e-08	6.58046e-07
ZCCHC14	16q24.2	0.238417	5.04316e-08	6.62557e-07
USP3	15q22.31	0.238389	5.06149e-08	6.64532e-07
GLB1L3	11q25	-0.238357	5.08311e-08	6.66935e-07
GCN1	12q24.23	0.238339	5.09511e-08	6.68074e-07
PRAF2	Xp11.23	-0.238307	5.11693e-08	6.70497e-07
NME8	7p14.1	-0.238267	5.14441e-08	6.7366e-07
CD2	1p13.1	-0.238211	5.1823e-08	6.7818e-07
TEX264	3p21.2	-0.238195	5.19344e-08	6.79196e-07
FAT1	4q35.2	0.238186	5.1995e-08	6.79548e-07
ZNF827	4q31.21-q31.22	0.23812	5.24541e-08	6.85103e-07
ALDOC	17q11.2	-0.238101	5.25866e-08	6.86388e-07
IFI27L1	14q32.12	-0.238095	5.26271e-08	6.86472e-07
FAM216A	12q24.11	-0.238088	5.26715e-08	6.86606e-07
DCAF1	3p21.2	0.238075	5.27629e-08	6.87352e-07
OSBPL1A	18q11.2	0.238057	5.28886e-08	6.88543e-07
LOC374443	12p13.31	-0.238044	5.29785e-08	6.89268e-07
ALKBH4	7q22.1	-0.238026	5.31097e-08	6.90529e-07
ZC3HAV1	7q34	0.238008	5.32317e-08	6.91668e-07
PPP1R26	9q34.3	0.237951	5.36346e-08	6.96454e-07
NME1	17q21.33	-0.237894	5.40437e-08	7.01314e-07
MBTD1	17q21.33	0.237861	5.42792e-08	7.03916e-07
C10ORF12	10q24.1	0.237853	5.43356e-08	7.04194e-07
STAP2	19p13.3	-0.237826	5.45316e-08	7.06197e-07
PIK3CD-AS1	1p36.22	-0.237822	5.45604e-08	7.06197e-07
DPY19L1	7p14.2	-0.237787	5.48101e-08	7.08973e-07
NUP42	7p15.3	-0.237757	5.50278e-08	7.11332e-07
IKBKE	1q32.1	-0.23772	5.52951e-08	7.14329e-07
MYCBP2	13q22.3	0.237712	5.53562e-08	7.14659e-07
SYT12	11q13.2	-0.23763	5.59603e-08	7.21996e-07
ERBB3	12q13.2	0.23758	5.6328e-08	7.26274e-07
ERLIN1	10q24.31	0.237566	5.64309e-08	7.26982e-07
MARF1	16p13.11	0.237563	5.64551e-08	7.26982e-07
TWNK	10q24.31	0.237546	5.65836e-08	7.27743e-07
PLP2	Xp11.23	-0.237545	5.65866e-08	7.27743e-07
GEMIN6	2p22.1	-0.23754	5.66271e-08	7.278e-07
GALT	9p13.3	-0.23751	5.68471e-08	7.29712e-07
PTPRCAP	11q13.2	-0.23751	5.68484e-08	7.29712e-07
GYG1	3q24	-0.237495	5.69658e-08	7.30753e-07
DDX49	19p13.11	-0.237461	5.72197e-08	7.33542e-07
WAS	Xp11.23	-0.237435	5.74124e-08	7.35544e-07
FGD2	6p21.2	-0.237319	5.82988e-08	7.46088e-07
ZNF710	15q26.1	0.237318	5.83095e-08	7.46088e-07
LBHD1	11q12.3	-0.237299	5.84529e-08	7.47447e-07
TFF1	21q22.3	0.237277	5.86214e-08	7.49125e-07
VPS13C	15q22.2	0.237204	5.91857e-08	7.55857e-07
FAM32A	19p13.11	-0.237145	5.96455e-08	7.61247e-07
ATOX1	5q33.1	-0.237121	5.98369e-08	7.63205e-07
ARHGAP9	12q13.3	-0.237093	6.00588e-08	7.6555e-07
FBXW2	9q33.2	0.237082	6.01497e-08	7.66223e-07
MANSC1	12p13.2	0.237024	6.06103e-08	7.71603e-07
FAM220A	7p22.1	-0.237005	6.07619e-08	7.73044e-07
FOXO3	6q21	0.236837	6.21145e-08	7.89753e-07
CD83	6p23	-0.236803	6.23913e-08	7.92771e-07
SLC9A8	20q13.13	0.236741	6.29014e-08	7.98748e-07
FOXK1	7p22.1	0.236699	6.32514e-08	8.02248e-07
CHAMP1	13q34	0.236698	6.32567e-08	8.02248e-07
RIPK3	14q12	-0.236606	6.40293e-08	8.11266e-07
LAMA3	18q11.2	0.236604	6.40484e-08	8.11266e-07
MRPL34	19p13.11	-0.236593	6.4142e-08	8.11941e-07
UQCC3	11q12.3	-0.236562	6.43969e-08	8.14655e-07
ARPC3	12q24.11	-0.236498	6.49413e-08	8.21026e-07
FHOD1	16q22.1	-0.236363	6.61069e-08	8.35238e-07
SF3B5	6q24.2	-0.23631	6.65614e-08	8.40452e-07
TSPAN14	10q23.1	0.236283	6.67991e-08	8.42925e-07
CXXC4	4q24	0.236276	6.68645e-08	8.43221e-07
CXCL10	4q21.1	-0.236266	6.69505e-08	8.43778e-07
PARVG	22q13.31	-0.236248	6.71055e-08	8.45202e-07
STAG1	3q22.3	0.236237	6.72083e-08	8.45967e-07
RAPGEF1	9q34.13	0.236178	6.7729e-08	8.51989e-07
NECAP2	1p36.13	-0.236129	6.81602e-08	8.56878e-07
GSTZ1	14q24.3	-0.236051	6.88621e-08	8.65161e-07
CALHM6	6q22.1	-0.236033	6.9023e-08	8.66332e-07
TMEM81	1q32.1	0.236031	6.90414e-08	8.66332e-07
ZNF507	19q13.11	0.235958	6.97107e-08	8.74186e-07
THOC7	3p14.1	-0.235912	7.0128e-08	8.78871e-07
ELK4	1q32.1	0.235822	7.09539e-08	8.88668e-07
CDYL	6p25.1	0.23581	7.1069e-08	8.89556e-07
RRP8	11p15.4	-0.235766	7.14815e-08	8.93771e-07
ZNF680	7q11.21	-0.235764	7.14946e-08	8.93771e-07
TRAFD1	12q24.13	-0.235747	7.16593e-08	8.95274e-07
ARHGDIB	12p12.3	-0.235653	7.25481e-08	9.05816e-07
SDHAF1	19q13.12	-0.235593	7.31174e-08	9.12358e-07
CRIM1	2p22.2	0.235562	7.34101e-08	9.15443e-07
GAREM1	18q12.1	0.235523	7.37894e-08	9.19604e-07
BORCS8	19p13.11	-0.235497	7.40419e-08	9.22179e-07
IFIT3	10q23.31	-0.235485	7.41505e-08	9.2296e-07
KIF16B	20p12.1	0.235453	7.44675e-08	9.26333e-07
OSBPL9	1p32.3	0.235373	7.52431e-08	9.35403e-07
TRMT1	19p13.13	-0.235354	7.54343e-08	9.37202e-07
RPSA	3p22.1	-0.235341	7.55663e-08	9.38263e-07
PLXNB1	3p21.31	0.23531	7.58663e-08	9.41406e-07
HAUS7	Xq28	-0.235234	7.66211e-08	9.50187e-07
KAT6A	8p11.21	0.235223	7.67361e-08	9.51026e-07
FAHD2A	2q11.1	-0.235196	7.70055e-08	9.53779e-07
CETN3	5q14.3	-0.235162	7.7348e-08	9.57431e-07
HLA-E	6p22.1	-0.235056	7.84231e-08	9.70142e-07
TK1	17q25.3	-0.235034	7.86486e-08	9.72334e-07
CDC14B	9q22.32-q22.33	0.234944	7.95772e-08	9.83211e-07
HECA	6q24.1	0.234938	7.9643e-08	9.8342e-07
NINJ1	9q22.31	-0.234887	8.01752e-08	9.89384e-07
FREM2	13q13.3	0.234877	8.028e-08	9.90071e-07
ADNP	20q13.13	0.234781	8.12901e-08	1.00133e-06
HIGD2A	5q35.2	-0.23478	8.12924e-08	1.00133e-06
IGF2BP2-AS1	3q27.2	0.234742	8.16977e-08	1.00571e-06
AURKAIP1	1p36.33	-0.234698	8.21683e-08	1.01088e-06
RELT	11q13.4	-0.234691	8.22425e-08	1.01118e-06
SON	21q22.11	0.234685	8.23074e-08	1.01136e-06
ADGRL2	1p31.1	0.23468	8.23598e-08	1.01138e-06
TCEAL3	Xq22.2	-0.234634	8.28587e-08	1.01689e-06
CCNE2	8q22.1	-0.234629	8.29105e-08	1.0169e-06
STK11	19p13.3	-0.234545	8.38199e-08	1.02743e-06
BICRA	19q13.33	0.23454	8.38812e-08	1.02756e-06
ADAMTS15	11q24.3	0.234519	8.41007e-08	1.02962e-06
ACAA1	3p22.2	-0.234487	8.44586e-08	1.03337e-06
NDUFAF8	17q25.3	-0.234448	8.48804e-08	1.0379e-06
ABCC2	10q24.2	0.234409	8.53223e-08	1.04267e-06
EDAR	2q13	0.234398	8.54387e-08	1.04346e-06
SFRP1	8p11.21	0.234375	8.56928e-08	1.04593e-06
C16ORF91	16p13.3	-0.234309	8.6429e-08	1.05406e-06
FZD10	12q24.33	0.234306	8.64638e-08	1.05406e-06
PRB3	12p13.2	0.234287	8.66783e-08	1.05604e-06
SLC27A5	19q13.43	-0.234242	8.71861e-08	1.06158e-06
TIRAP	11q24.2	0.234234	8.72798e-08	1.06208e-06
RASSF1	3p21.31	-0.234214	8.75032e-08	1.06416e-06
CD300C	17q25.1	-0.234154	8.81968e-08	1.07194e-06
MYDGF	19p13.3	-0.234141	8.83368e-08	1.073e-06
SLC50A1	1q22	-0.234134	8.8424e-08	1.07339e-06
LAT	16p11.2	-0.234129	8.8476e-08	1.07339e-06
IL22RA2	6q23.3	-0.234072	8.91342e-08	1.08073e-06
LPXN	11q12.1	-0.233983	9.01666e-08	1.09258e-06
ZC3H7A	16p13.13	0.233954	9.05102e-08	1.09609e-06
IGF2R	6q25.3	0.233938	9.06952e-08	1.09767e-06
CCL4	17q12	-0.233926	9.08433e-08	1.09848e-06
SPNS3	17p13.2	-0.233923	9.08715e-08	1.09848e-06
AHNAK	11q12.3	0.233904	9.11037e-08	1.10063e-06
PLAGL2	20q11.21	0.233805	9.22805e-08	1.11418e-06
LCT	2q21.3	-0.233751	9.29207e-08	1.12123e-06
HCFC1R1	16p13.3	-0.233743	9.30161e-08	1.12171e-06
CARD9	9q34.3	-0.23367	9.39074e-08	1.13178e-06
LSM5	7p14.3	-0.233638	9.42962e-08	1.13579e-06
SPATA13	13q12.12	0.233495	9.60626e-08	1.15637e-06
TIPARP	3q25.31	-0.233475	9.63036e-08	1.15858e-06
HPF1	4q33	-0.233378	9.75212e-08	1.17253e-06
TMED1	19p13.2	-0.233354	9.7823e-08	1.17545e-06
COA4	11q13.4	-0.233335	9.80671e-08	1.17768e-06
PCK1	20q13.31	0.2333	9.8513e-08	1.18233e-06
TIMM44	19p13.2	-0.233263	9.89838e-08	1.18727e-06
TLL1	4q32.3	0.233239	9.92905e-08	1.19024e-06
SHROOM3	4q21.1	0.233225	9.94714e-08	1.1912e-06
CYP24A1	20q13.2	0.233219	9.95464e-08	1.1912e-06
WFDC3	20q13.12	-0.233219	9.95475e-08	1.1912e-06
GPR132	14q32.33	-0.233198	9.98152e-08	1.19369e-06
HMOX1	22q12.3	-0.233188	9.99571e-08	1.19468e-06
SERPINB5	18q21.33	0.233079	1.01372e-07	1.21087e-06
PDE3B	11p15.2	0.233045	1.01822e-07	1.21552e-06
TFEC	7q31.2	-0.233035	1.0195e-07	1.21633e-06
CALML4	15q23	0.232968	1.0283e-07	1.2261e-06
HIRA	22q11.21	0.232927	1.03378e-07	1.2319e-06
SNORD116-4	15q11.2	0.232863	1.04237e-07	1.24141e-06
PTPN7	1q32.1	-0.232844	1.04488e-07	1.24366e-06
AKR1C4	10p15.1	0.232839	1.04561e-07	1.2438e-06
CEMIP2	9q21.13	0.232832	1.04658e-07	1.24421e-06
GSTO1	10q25.1	-0.232803	1.05052e-07	1.24816e-06
SPATS2L	2q33.1	-0.232723	1.06132e-07	1.26025e-06
CDK12	17q12	0.232581	1.08106e-07	1.28293e-06
TRAPPC3	1p34.3	-0.232557	1.08435e-07	1.28493e-06
FAM169B	15q26.3	0.232555	1.08465e-07	1.28493e-06
SMARCA1	Xq25-q26.1	0.232555	1.08466e-07	1.28493e-06
ATP6V0E2	7q36.1	-0.232516	1.09006e-07	1.29057e-06
FRYL	4p11	0.232511	1.09078e-07	1.29066e-06
DPP7	9q34.3	-0.232487	1.09415e-07	1.29388e-06
GNB2	7q22.1	-0.232459	1.09812e-07	1.29782e-06
FLG2	1q21.3	0.232454	1.09884e-07	1.29791e-06
TMEM219	16p11.2	-0.232449	1.0995e-07	1.29791e-06
CRAMP1	16p13.3	0.232445	1.10013e-07	1.29791e-06
STRADB	2q33.1	-0.232382	1.10902e-07	1.30763e-06
DENND4A	15q22.31	0.232365	1.11156e-07	1.30986e-06
NT5C3B	17q21.2	-0.232339	1.11524e-07	1.31342e-06
SNX8	7p22.3	-0.232264	1.12611e-07	1.32545e-06
MND1	4q31.3	-0.232213	1.13345e-07	1.33331e-06
PFDN5	12q13.13	-0.232208	1.13418e-07	1.33339e-06
POLR2L	11p15.5	-0.232185	1.13763e-07	1.33667e-06
TMEM60	7q11.23	-0.232179	1.13844e-07	1.33684e-06
NARF	17q25.3	-0.232156	1.14189e-07	1.34011e-06
SOCS5	2p21	0.23215	1.14268e-07	1.34025e-06
EEF1D	8q24.3	-0.232109	1.1487e-07	1.34653e-06
PFDN1	5q31.3	-0.232039	1.15909e-07	1.35792e-06
LTC4S	5q35.3	-0.231918	1.17725e-07	1.37839e-06
CIITA	16p13.13	-0.231891	1.18134e-07	1.38237e-06
GMIP	19p13.11	-0.23185	1.18765e-07	1.38894e-06
CYSLTR1	Xq21.1	-0.231789	1.19704e-07	1.39862e-06
SERINC5	5q14.1	0.231787	1.19731e-07	1.39862e-06
ATG7	3p25.3	-0.231766	1.2005e-07	1.40153e-06
STXBP2	19p13.2	-0.231666	1.21609e-07	1.41892e-06
BCOR	Xp11.4	0.231575	1.23029e-07	1.43464e-06
RAG1	11p12	0.231563	1.23225e-07	1.4361e-06
RPS2	16p13.3	-0.231375	1.26233e-07	1.47031e-06
IL9R	Xq28 and Yq12	-0.231333	1.26917e-07	1.47742e-06
AMDHD2	16p13.3	-0.231328	1.26994e-07	1.47746e-06
IKBIP	12q23.1	-0.23129	1.27623e-07	1.48393e-06
NUDT18	8p21.3	-0.231267	1.27986e-07	1.48729e-06
GRHL2	8q22.3	0.231231	1.28579e-07	1.49331e-06
ZC3H12C	11q22.3	0.231204	1.29033e-07	1.49772e-06
MIF	22q11.23	-0.231198	1.2913e-07	1.49798e-06
CUL3	2q36.2	0.231129	1.3027e-07	1.51034e-06
OXGR1	13q32.1	0.231085	1.31006e-07	1.518e-06
ABHD11-AS1	7q11.23	-0.231064	1.3136e-07	1.52103e-06
MAP7	6q23.3	0.231058	1.31462e-07	1.52103e-06
GTPBP10	7q21.13	-0.231056	1.31495e-07	1.52103e-06
TTC1	5q33.3	-0.231023	1.32059e-07	1.52668e-06
KRBOX4	Xp11.3	-0.230911	1.33962e-07	1.54779e-06
BACH2	6q15	0.23084	1.35191e-07	1.56109e-06
KTN1	14q22.3	0.230831	1.35345e-07	1.56198e-06
NCL	2q37.1	0.230811	1.35681e-07	1.56495e-06
RPL24	3q12.3	-0.230803	1.35833e-07	1.56581e-06
ICOS	2q33.2	-0.230742	1.36893e-07	1.57713e-06
RPL39	Xq24	-0.230563	1.40058e-07	1.61267e-06
TNFSF12	17p13.1	-0.230551	1.40282e-07	1.61385e-06
CACNA1H	16p13.3	0.230548	1.40321e-07	1.61385e-06
ERLIN2	8p11.23	0.230483	1.41495e-07	1.62642e-06
TSC22D4	7q22.1	-0.2304	1.43008e-07	1.64288e-06
B3GNT4	12q24.31	-0.230363	1.43688e-07	1.64975e-06
TRAPPC10	21q22.3	0.230285	1.45116e-07	1.66519e-06
IRF7	11p15.5	-0.230249	1.45791e-07	1.67198e-06
NUTM2A-AS1	10q23.2	0.230242	1.45912e-07	1.67202e-06
FOXP1	3p13	0.23024	1.4596e-07	1.67202e-06
LRCH3	3q29	0.230163	1.47394e-07	1.68749e-06
RPL26L1	5q35.1	-0.230146	1.47712e-07	1.69016e-06
SFT2D2	1q24.2	-0.23007	1.49158e-07	1.70573e-06
GLS	2q32.2	-0.230043	1.49667e-07	1.71033e-06
S100A5	1q21.3	-0.23004	1.49731e-07	1.71033e-06
ATN1	12p13.31	0.230035	1.49814e-07	1.71033e-06
ZNF286A	17p12	0.230028	1.49953e-07	1.71094e-06
XAGE1B	Xp11.22	-0.229983	1.50821e-07	1.71987e-06
BASP1	5p15.1	0.229915	1.52127e-07	1.73378e-06
SIK3	11q23.3	0.229879	1.52826e-07	1.74077e-06
AGRP	16q22.1	-0.22986	1.53192e-07	1.74395e-06
TPR	1q31.1	0.229849	1.53421e-07	1.74556e-06
WDR19	4p14	0.229822	1.53938e-07	1.75046e-06
DEF6	6p21.31	-0.229764	1.55084e-07	1.76239e-06
ZNF788P	19p13.2	-0.229759	1.55177e-07	1.76239e-06
ANP32A-IT1	15q23	0.229756	1.5525e-07	1.76239e-06
H19	11p15.5	0.22973	1.5576e-07	1.76636e-06
GK5	3q23	0.229727	1.55823e-07	1.76636e-06
RPS6KB2	11q13.2	-0.229725	1.55863e-07	1.76636e-06
TRAPPC9	8q24.3	0.229706	1.5624e-07	1.76963e-06
SEPTIN10	2q13	0.22967	1.56959e-07	1.77678e-06
RGS18	1q31.2	-0.229665	1.57051e-07	1.77683e-06
ATP2C2	16q24.1	0.229571	1.58944e-07	1.79723e-06
MINK1	17p13.2	0.229519	1.60003e-07	1.80818e-06
SETD5	3p25.3	0.229398	1.62482e-07	1.83517e-06
GPR183	13q32.3	-0.229389	1.62669e-07	1.83625e-06
CCL28	5p12	-0.229323	1.64035e-07	1.85063e-06
PDPR	16q22.1	0.229178	1.67067e-07	1.88224e-06
PMS2P1	7q22.1	-0.229176	1.6711e-07	1.88224e-06
PDZD2	5p13.3	0.229176	1.67117e-07	1.88224e-06
TTBK2	15q15.2	0.229022	1.7042e-07	1.91837e-06
TRNAU1AP	1p35.3	-0.22899	1.71103e-07	1.92498e-06
FOXJ2	12p13.31	0.228985	1.71231e-07	1.92534e-06
FIBP	11q13.1	-0.228953	1.71921e-07	1.93203e-06
REEP6	19p13.3	-0.228932	1.7237e-07	1.93599e-06
TAF8	6p21.1	0.228888	1.73336e-07	1.94575e-06
CLEC2B	12p13.31	-0.228799	1.75307e-07	1.96679e-06
LAMTOR1	11q13.4	-0.228715	1.77184e-07	1.98673e-06
MRPS34	16p13.3	-0.228705	1.77401e-07	1.98805e-06
OASL	12q24.31	-0.22866	1.78416e-07	1.99832e-06
VAV2	9q34.2	0.228653	1.78576e-07	1.99899e-06
C12ORF45	12q23.3	-0.228628	1.79147e-07	2.00352e-06
GPATCH8	17q21.31	0.228627	1.79179e-07	2.00352e-06
SFMBT1	3p21.1	0.228589	1.80024e-07	2.01185e-06
IRF6	1q32.2	0.22858	1.8023e-07	2.01304e-06
SUB1	5p13.3	-0.228503	1.82008e-07	2.03176e-06
FAM117B	2q33.2	0.228404	1.84301e-07	2.05622e-06
DIS3L	15q22.31	0.228383	1.84795e-07	2.0606e-06
CST6	11q13.1	-0.228315	1.86373e-07	2.07704e-06
BRK1	3p25.3	-0.228293	1.86911e-07	2.08188e-06
GID4	17p11.2|17p11.2	0.228287	1.87037e-07	2.08214e-06
EHMT1	9q34.3	0.228282	1.87173e-07	2.08249e-06
C1RL-AS1	12p13.31	0.228246	1.88024e-07	2.09081e-06
BTBD3	20p12.2	0.228223	1.88558e-07	2.09559e-06
KIAA1522	1p35.1	0.228108	1.91324e-07	2.12516e-06
VWF	12p13.31	0.228078	1.92048e-07	2.13202e-06
FBXL14	12p13.33	0.227945	1.95313e-07	2.16679e-06
DHTKD1	10p14	0.227941	1.95396e-07	2.16679e-06
ATP5MF	7q22.1	-0.227871	1.97143e-07	2.18497e-06
HEG1	3q21.2	0.227854	1.97567e-07	2.18846e-06
ZNF33B	10q11.21	0.227832	1.98107e-07	2.19323e-06
ATP10A	15q12	-0.227822	1.98372e-07	2.19496e-06
PDZK1IP1	1p33	-0.227737	2.00507e-07	2.21736e-06
NUP98	11p15.4	0.227729	2.00692e-07	2.21819e-06
LAMB1	7q31.1	0.227716	2.01043e-07	2.22085e-06
SIT1	9p13.3	-0.22769	2.01695e-07	2.22683e-06
ZNF37A	10p11.1	0.227656	2.0256e-07	2.23515e-06
LPAR1	9q31.3	0.227641	2.0295e-07	2.23823e-06
MED30	8q24.11	-0.227606	2.03849e-07	2.24692e-06
HGSNAT	8p11.21-p11.1	0.22759	2.04241e-07	2.25001e-06
TIMM13	19p13.3	-0.227579	2.04537e-07	2.25203e-06
CEP290	12q21.32	0.227557	2.05097e-07	2.25697e-06
LYPD5	19q13.31	-0.227528	2.0586e-07	2.26346e-06
CATSPER1	11q13.1	-0.227526	2.05912e-07	2.26346e-06
TLN2	15q22.2	0.22751	2.06324e-07	2.26675e-06
F11R	1q23.3	0.227505	2.06437e-07	2.26675e-06
IYD	6q25.1	0.227495	2.06713e-07	2.26733e-06
EPC2	2q23.1	0.227495	2.06715e-07	2.26733e-06
MZT2B	2q21.1	-0.227464	2.0751e-07	2.27481e-06
EYA4	6q23.2	0.227411	2.08905e-07	2.28886e-06
FOXO4	Xq13.1	0.227406	2.09048e-07	2.28918e-06
[truncated: 6,605 more rows]

## Sheet: Genes related to IGF1R LUSC
Genes related to IGF1R expression in LUSC
[truncated: 8,719 more rows]

[truncated: 1 more sheets: Functional pathway to IGF1R]
